# Supplementary material for: Genomic sequencing, genome-scale metabolic network reconstruction, and in silico flux analysis of the grape endophytic fungus Alternaria sp. MG1
Source: Microb Cell Fact. 2019 Jan 24;18:13. doi: 10.1186/s12934-019-1063-7 (PMC6345013; doi:10.1186/s12934-019-1063-7)
Supplement: Supplementary file 2 — Additional file 2. Dataset S1. Metabolites detected inside cells and in the cell-free culture by setting the identification standard of similarity value greater than 200. [file 12934_2019_1063_MOESM2_ESM.xlsx]

## Sheet: Sheet1
DATASET S1 Metabolites detected inside cells and in the cell-free culture by setting the identification standard of similarity value greater than 200
Name	UniqueMass	R.T. (minutes)	Similarity	Area	CAS	KEGG	PubChem	Retention Index	Fiehn RI
4-aminobutyric acid 1	174	15.715	515	643697	1956-12-02	<a href=http://www.genome.jp/dbget-bin/www_bget?cpd+C00334">C00334</a>"	<a href=http://pubchem.ncbi.nlm.nih.gov/summary/summary.cgi?cid=119">119</a>"	489472	487696
palmitic acid	461	21.0892	426	4955.5	1957-10-03	<a href=http://www.genome.jp/dbget-bin/www_bget?cpd+C00249">C00249</a>"	<a href=http://pubchem.ncbi.nlm.nih.gov/summary/summary.cgi?cid=985">985</a>"	714251	714610
stearic acid	117	22.8592	934	5127170	1957-11-04	<a href=http://www.genome.jp/dbget-bin/www_bget?cpd+C01530">C01530</a>"	<a href=http://pubchem.ncbi.nlm.nih.gov/summary/summary.cgi?cid=5281">5281</a>"	787490	787954
Quinaldic Acid	276	18.8842	256	56330	1993-10-07	<a href=http://www.genome.jp/dbget-bin/www_bget?cpd+C06325">C06325</a>"	<a href=http://pubchem.ncbi.nlm.nih.gov/summary/summary.cgi?cid=7124">7124</a>"	622660	622039
3-hydroxybenzoic acid	267	16.1008	540	69624	1999-06-09	<a href=http://www.genome.jp/dbget-bin/www_bget?cpd+C00587">C00587</a>"	<a href=http://pubchem.ncbi.nlm.nih.gov/summary/summary.cgi?cid=7420">7420</a>"	505771	507006
pyrophosphate 1	211	12.1183	404	11396347	2466-09-03	<a href=http://www.genome.jp/dbget-bin/www_bget?cpd+C00013">C00013</a>"	<a href=http://pubchem.ncbi.nlm.nih.gov/summary/summary.cgi?cid=1023">1023</a>"	338165	338854
estra-1,3,5(10)-triene-3,6beta,17beta-triol	62	25.3725	324	4227.9	3583-03-07	<a href=http://www.genome.jp/dbget-bin/www_bget?cpd+C03935">C03935</a>"	<a href=http://pubchem.ncbi.nlm.nih.gov/summary/summary.cgi?cid=440168">440168</a>"	960405	965165
3-hydroxy-L-proline 3	185	17.7992	373	82367	4298-08-02		<a href=http://pubchem.ncbi.nlm.nih.gov/summary/summary.cgi?cid=559314">559314</a>"	577515	579015
Ribonic acid, gamma-lactone	117	17.3258	686	89158	5336-08-03		<a href=http://pubchem.ncbi.nlm.nih.gov/summary/summary.cgi?cid=111064">111064</a>"	557520	560492
N-alpha-Acetyl-L-ornithine 1	288	20.3975	233	69251	6205-08-09	<a href=http://www.genome.jp/dbget-bin/www_bget?cpd+C00437">C00437</a>"	<a href=http://pubchem.ncbi.nlm.nih.gov/summary/summary.cgi?cid=907">907</a>"	685514	684414
Citramalic acid	233	14.9508	554	2623730	6263-10-08	<a href=http://www.genome.jp/dbget-bin/www_bget?cpd+C02612">C02612</a>"	<a href=http://pubchem.ncbi.nlm.nih.gov/summary/summary.cgi?cid=439766">439766</a>"	456952	456194
glucuronic acid 2	147	18.3017	498	66913	6556-12-03	<a href=http://www.genome.jp/dbget-bin/www_bget?cpd+C00191">C00191</a>"	<a href=http://pubchem.ncbi.nlm.nih.gov/summary/summary.cgi?cid=94715">94715</a>"	671239	667638
6-deoxy-D-glucose 2	144	17.8533	406	415659	7568-08-04		<a href=http://pubchem.ncbi.nlm.nih.gov/summary/summary.cgi?cid=93579">93579</a>"	579804	582839
pentadecanoic acid	478	20.1883	218	4072.2	1002-84-2		<a href=http://pubchem.ncbi.nlm.nih.gov/summary/summary.cgi?cid=13849">13849</a>"	676823	675352
piceatannol 1	360	25.9867	582	22180	10083-24-6		<a href=http://pubchem.ncbi.nlm.nih.gov/summary/summary.cgi?cid=4813">4813</a>"	985592	986251
3,4-Dihydroxypyridine	240	14.6508	296	26945	10182-48-6	<a href=http://www.genome.jp/dbget-bin/www_bget?cpd+C03927">C03927</a>"	<a href=http://pubchem.ncbi.nlm.nih.gov/summary/summary.cgi?cid=105085">105085</a>"	444179	443550
acetanilide 3	82	10.5508	241	15735	103-84-4	<a href=http://www.genome.jp/dbget-bin/www_bget?cpd+C07565">C07565</a>"	<a href=http://pubchem.ncbi.nlm.nih.gov/summary/summary.cgi?cid=904">904</a>"	355525	352000
epsilon-Caprolactam	170	10.5058	262	21175	105-60-2	<a href=http://www.genome.jp/dbget-bin/www_bget?cpd+C06593">C06593</a>"	<a href=http://pubchem.ncbi.nlm.nih.gov/summary/summary.cgi?cid=7768">7768</a>"	353687	352787
Aminomalonic acid	86	13.0267	672	286231	1068-84-4	<a href=http://www.genome.jp/dbget-bin/www_bget?cpd+C00872">C00872</a>"	<a href=http://pubchem.ncbi.nlm.nih.gov/summary/summary.cgi?cid=100714">100714</a>"	456387	455886
taurine	244	17.2283	210	30147	107-35-7	<a href=http://www.genome.jp/dbget-bin/www_bget?cpd+C00245">C00245</a>"	<a href=http://pubchem.ncbi.nlm.nih.gov/summary/summary.cgi?cid=1123">1123</a>"	553401	555862
beta-Alanine 1	147	11.1133	370	297431	107-95-9	<a href=http://www.genome.jp/dbget-bin/www_bget?cpd+C00099">C00099</a>"	<a href=http://pubchem.ncbi.nlm.nih.gov/summary/summary.cgi?cid=239">239</a>"	296066	300521
MALONAMIDE 2	112	16.1242	235	20632	108-13-4		<a href=http://pubchem.ncbi.nlm.nih.gov/summary/summary.cgi?cid=7911">7911</a>"	506757	510324
Biuret 1	255	17.5742	275	58623	108-19-0	<a href=http://www.genome.jp/dbget-bin/www_bget?cpd+C06555">C06555</a>"	<a href=http://pubchem.ncbi.nlm.nih.gov/summary/summary.cgi?cid=7913">7913</a>"	568011	571708
resorcinol	240	13.7817	418	268729	108-46-3	<a href=http://www.genome.jp/dbget-bin/www_bget?cpd+C01751">C01751</a>"	<a href=http://pubchem.ncbi.nlm.nih.gov/summary/summary.cgi?cid=5054">5054</a>"	407170	411108
7,8-Dimethylalloxazine	358	26.2	240	17649	1086-80-2	<a href=http://www.genome.jp/dbget-bin/www_bget?cpd+C01727">C01727</a>"	<a href=http://pubchem.ncbi.nlm.nih.gov/summary/summary.cgi?cid=5326566">5326566</a>"	926408	928130
3-Hydroxypyridine	152	8.58667	410	489513	109-00-2		<a href=http://pubchem.ncbi.nlm.nih.gov/summary/summary.cgi?cid=7971">7971</a>"	275238	274003
1,3-diaminopropane	226	18.3333	356	7178382	109-76-2	<a href=http://www.genome.jp/dbget-bin/www_bget?cpd+C00986">C00986</a>"	<a href=http://pubchem.ncbi.nlm.nih.gov/summary/summary.cgi?cid=428">428</a>"	599785	603655
succinic acid	147	13.0475	586	154914	110-15-6	<a href=http://www.genome.jp/dbget-bin/www_bget?cpd+C00042">C00042</a>"	<a href=http://pubchem.ncbi.nlm.nih.gov/summary/summary.cgi?cid=1110">1110</a>"	376118	371179
maleic acid	245	12.6758	879	52128	110-16-7	<a href=http://www.genome.jp/dbget-bin/www_bget?cpd+C01384">C01384</a>"	<a href=http://pubchem.ncbi.nlm.nih.gov/summary/summary.cgi?cid=444266">444266</a>"	360937	365916
fumaric acid	117	13.485	491	909333	110-17-8	<a href=http://www.genome.jp/dbget-bin/www_bget?cpd+C00122">C00122</a>"	<a href=http://pubchem.ncbi.nlm.nih.gov/summary/summary.cgi?cid=444972">444972</a>"	394539	390675
putrescine 2	174	18.0717	502	76938	110-60-1	<a href=http://www.genome.jp/dbget-bin/www_bget?cpd+C02896">C02896</a>"	<a href=http://pubchem.ncbi.nlm.nih.gov/summary/summary.cgi?cid=1045">1045</a>"	588918	588298
2-Butyne-1,4-diol	73	11.85	640	481137	110-65-6	<a href=http://www.genome.jp/dbget-bin/www_bget?cpd+C02497">C02497</a>"	<a href=http://pubchem.ncbi.nlm.nih.gov/summary/summary.cgi?cid=8066">8066</a>"	327205	327727
Glutaric Acid	261	14.03	384	83917	110-94-1	<a href=http://www.genome.jp/dbget-bin/www_bget?cpd+C00489">C00489</a>"	<a href=http://pubchem.ncbi.nlm.nih.gov/summary/summary.cgi?cid=743">743</a>"	417744	420308
Bis(2-hydroxypropyl)amine 1	271	15.0908	318	59512	110-97-4		<a href=http://pubchem.ncbi.nlm.nih.gov/summary/summary.cgi?cid=8086">8086</a>"	462913	461992
Monoolein	397	26.8533	227	13944	111-03-5		<a href=http://pubchem.ncbi.nlm.nih.gov/summary/summary.cgi?cid=5283468">5283468</a>"	953650	952492
pimelic acid	116	16.4767	531	139389	111-16-0	<a href=http://www.genome.jp/dbget-bin/www_bget?cpd+C02656">C02656</a>"	<a href=http://pubchem.ncbi.nlm.nih.gov/summary/summary.cgi?cid=385">385</a>"	521648	522400
3-hydroxypyruvate	146	12.4117	419	33186	1113-60-6	<a href=http://www.genome.jp/dbget-bin/www_bget?cpd+C00168">C00168</a>"	<a href=http://pubchem.ncbi.nlm.nih.gov/summary/summary.cgi?cid=964">964</a>"	350147	353745
Lyxose 1	258	16.8417	430	9225.5	1114-34-7		<a href=http://pubchem.ncbi.nlm.nih.gov/summary/summary.cgi?cid=65550">65550</a>"	537067	540619
methyl icosanoate	319	23.5933	270	15317	1120-28-1		<a href=http://pubchem.ncbi.nlm.nih.gov/summary/summary.cgi?cid=14259">14259</a>"	817766	819620
Dodecanol	243	16.1125	321	20822	112-53-8	<a href=http://www.genome.jp/dbget-bin/www_bget?cpd+C02277">C02277</a>"	<a href=http://pubchem.ncbi.nlm.nih.gov/summary/summary.cgi?cid=8193">8193</a>"	506264	506612
methyl octadecanoate	87	21.9067	303	27740	112-61-8		<a href=http://pubchem.ncbi.nlm.nih.gov/summary/summary.cgi?cid=8201">8201</a>"	748210	747420
Linoleic acid methyl ester	99	21.6158	603	512197	112-63-0		<a href=http://pubchem.ncbi.nlm.nih.gov/summary/summary.cgi?cid=5284421">5284421</a>"	736133	736387
Elaidic acid	132	22.7	613	234906	112-79-8	<a href=http://www.genome.jp/dbget-bin/www_bget?cpd+C01712">C01712</a>"	<a href=http://pubchem.ncbi.nlm.nih.gov/summary/summary.cgi?cid=637517">637517</a>"	780926	781663
oleic acid	140	22.6125	509	75849	112-80-1	<a href=http://www.genome.jp/dbget-bin/www_bget?cpd+C00712">C00712</a>"	<a href=http://pubchem.ncbi.nlm.nih.gov/summary/summary.cgi?cid=965">965</a>"	777318	780313
Behenic acid	132	26.0275	649	297983	112-85-6	<a href=http://www.genome.jp/dbget-bin/www_bget?cpd+C08281">C08281</a>"	<a href=http://pubchem.ncbi.nlm.nih.gov/summary/summary.cgi?cid=8215">8215</a>"	919215	919216
Octadecanol	373	22.04	289	3151.4	112-92-5	<a href=http://www.genome.jp/dbget-bin/www_bget?cpd+D01924">D01924</a>"	<a href=http://pubchem.ncbi.nlm.nih.gov/summary/summary.cgi?cid=8221">8221</a>"	753709	755073
2-amino-2-methylpropane-1,3-diol 1	158	10.8275	410	8045516	115-69-5	<a href=http://www.genome.jp/dbget-bin/www_bget?cpd+C11260">C11260</a>"	<a href=http://pubchem.ncbi.nlm.nih.gov/summary/summary.cgi?cid=1531">1531</a>"	366826	370894
Acetol 1	130	15.49	278	257085	116-09-6	<a href=http://www.genome.jp/dbget-bin/www_bget?cpd+C05235">C05235</a>"	<a href=http://pubchem.ncbi.nlm.nih.gov/summary/summary.cgi?cid=8299">8299</a>"	479909	481164
21-hydroxypregnenolone 1	107	29.7033	274	48158	1164-98-3	<a href=http://www.genome.jp/dbget-bin/www_bget?cpd+C05485">C05485</a>"	<a href=http://pubchem.ncbi.nlm.nih.gov/summary/summary.cgi?cid=440705">440705</a>"	1072488	1077389
N-Carbamylglutamate 4	214	20.9917	281	21372	1188-38-1	<a href=http://www.genome.jp/dbget-bin/www_bget?cpd+C05829">C05829</a>"	<a href=http://pubchem.ncbi.nlm.nih.gov/summary/summary.cgi?cid=121396">121396</a>"	710200	711132
2,5-dihydroxybenzaldehyde	52	15.97	315	876115	1194-98-5	<a href=http://www.genome.jp/dbget-bin/www_bget?cpd+C05585">C05585</a>"	<a href=http://pubchem.ncbi.nlm.nih.gov/summary/summary.cgi?cid=70949">70949</a>"	576303	573649
N-Acetyl-5-hydroxytryptamine 1	53	24.425	275	935553	1210-83-9	<a href=http://www.genome.jp/dbget-bin/www_bget?cpd+C00978">C00978</a>"	<a href=http://pubchem.ncbi.nlm.nih.gov/summary/summary.cgi?cid=903">903</a>"	852409	849597
4-hydroxy-3-methoxybenzoic acid;	267	18.2117	275	83259	121-34-6	<a href=http://www.genome.jp/dbget-bin/www_bget?cpd+C06672">C06672</a>"	<a href=http://pubchem.ncbi.nlm.nih.gov/summary/summary.cgi?cid=8468">8468</a>"	594732	599093
phenylacetaldehyde 4	327	21.3775	208	7729.2	122-78-1	<a href=http://www.genome.jp/dbget-bin/www_bget?cpd+C00601">C00601</a>"	<a href=http://pubchem.ncbi.nlm.nih.gov/summary/summary.cgi?cid=998">998</a>"	726231	731014
4-aminophenol 1	240	15.6742	267	22591	123-30-8	<a href=http://www.genome.jp/dbget-bin/www_bget?cpd+C02372">C02372</a>"	<a href=http://pubchem.ncbi.nlm.nih.gov/summary/summary.cgi?cid=403">403</a>"	487747	490567
D-erythro-sphingosine 1	210	24.6683	203	2668303	123-78-4	<a href=http://www.genome.jp/dbget-bin/www_bget?cpd+C00319">C00319</a>"	<a href=http://pubchem.ncbi.nlm.nih.gov/summary/summary.cgi?cid=5280335">5280335</a>"	862551	858856
Monostearin	417	26.9908	388	5320.2	123-94-4	<a href=http://www.genome.jp/dbget-bin/www_bget?cpd+D01947">D01947</a>"	<a href=http://pubchem.ncbi.nlm.nih.gov/summary/summary.cgi?cid=24699">24699</a>"	959383	959625
azelaic acid	201	18.6217	788	278043	123-99-9	<a href=http://www.genome.jp/dbget-bin/www_bget?cpd+C08261">C08261</a>"	<a href=http://pubchem.ncbi.nlm.nih.gov/summary/summary.cgi?cid=2266">2266</a>"	611759	610000
adipic acid	292	15.2983	316	5898.6	124-04-9	<a href=http://www.genome.jp/dbget-bin/www_bget?cpd+C06104">C06104</a>"	<a href=http://pubchem.ncbi.nlm.nih.gov/summary/summary.cgi?cid=196">196</a>"	471748	474146
Tetradecanoic acid, methyl ester	187	17.8358	241	22914	124-10-7		<a href=http://pubchem.ncbi.nlm.nih.gov/summary/summary.cgi?cid=31284">31284</a>"	579064	582620
octanal 3	398	20.1058	285	5264.8	124-13-0	<a href=http://www.genome.jp/dbget-bin/www_bget?cpd+C01545">C01545</a>"	<a href=http://pubchem.ncbi.nlm.nih.gov/summary/summary.cgi?cid=454">454</a>"	673396	670558
spermidine 1	312	22.9183	302	358863	124-20-9	<a href=http://www.genome.jp/dbget-bin/www_bget?cpd+C00315">C00315</a>"	<a href=http://pubchem.ncbi.nlm.nih.gov/summary/summary.cgi?cid=1102">1102</a>"	789930	793225
hydroxyurea	281	9.73	352	20521	127-07-1	<a href=http://www.genome.jp/dbget-bin/www_bget?cpd+C07044">C07044</a>"	<a href=http://pubchem.ncbi.nlm.nih.gov/summary/summary.cgi?cid=3657">3657</a>"	321995	324837
Pyruvic acid	130	9.1275	403	35950	127-17-3	<a href=http://www.genome.jp/dbget-bin/www_bget?cpd+C00022">C00022</a>"	<a href=http://pubchem.ncbi.nlm.nih.gov/summary/summary.cgi?cid=1060">1060</a>"	211680	210436
Zymosterol 1	253	30.1767	416	41894	128-33-6	<a href=http://www.genome.jp/dbget-bin/www_bget?cpd+C05437">C05437</a>"	<a href=http://pubchem.ncbi.nlm.nih.gov/summary/summary.cgi?cid=92746">92746</a>"	1092224	1088764
DL-Anabasine 1	239	14.0067	503	189181	13078-04-1	<a href=http://www.genome.jp/dbget-bin/www_bget?cpd+C06180">C06180</a>"	<a href=http://pubchem.ncbi.nlm.nih.gov/summary/summary.cgi?cid=2181">2181</a>"	416751	421588
Neohesperidin	160	24.7692	422	350508	13241-33-3		<a href=http://pubchem.ncbi.nlm.nih.gov/summary/summary.cgi?cid=232990">232990</a>"	866754	870466
tartaric acid	355	16.6933	439	1383586	133-37-9	<a href=http://www.genome.jp/dbget-bin/www_bget?cpd+C00898">C00898</a>"	<a href=http://pubchem.ncbi.nlm.nih.gov/summary/summary.cgi?cid=875">875</a>"	530800	534818
prostaglandin A2 1	155	25.995	230	184084	13345-50-1		<a href=http://pubchem.ncbi.nlm.nih.gov/summary/summary.cgi?cid=4953">4953</a>"	917860	921555
2,3-Dimethylsuccinic acid	230	13.5092	570	10471	13545-04-5		<a href=http://pubchem.ncbi.nlm.nih.gov/summary/summary.cgi?cid=11848">11848</a>"	395568	396743
DL-dihydrosphingosine 1	205	24.7733	506	654985	13552-09-5		<a href=http://pubchem.ncbi.nlm.nih.gov/summary/summary.cgi?cid=3126">3126</a>"	866928	871821
salicin	271	24.9292	257	158328	138-52-3		<a href=http://pubchem.ncbi.nlm.nih.gov/summary/summary.cgi?cid=5145">5145</a>"	873423	874720
shikimic acid	239	18.5742	241	39249	138-59-0	<a href=http://www.genome.jp/dbget-bin/www_bget?cpd+C00493">C00493</a>"	<a href=http://pubchem.ncbi.nlm.nih.gov/summary/summary.cgi?cid=1094">1094</a>"	609786	612089
Menthone 1	196	15.86	210	85410	14073-97-3	<a href=http://www.genome.jp/dbget-bin/www_bget?cpd+C00843">C00843</a>"	<a href=http://pubchem.ncbi.nlm.nih.gov/summary/summary.cgi?cid=26447">26447</a>"	495597	498228
3,6-Anhydro-D-galactose 1	292	17.4133	381	24062	14122-18-0	<a href=http://www.genome.jp/dbget-bin/www_bget?cpd+C06474">C06474</a>"	<a href=http://pubchem.ncbi.nlm.nih.gov/summary/summary.cgi?cid=441040">441040</a>"	561216	564843
Ethanolamine	174	10.3375	834	101459	141-43-5	<a href=http://www.genome.jp/dbget-bin/www_bget?cpd+C00189">C00189</a>"	<a href=http://pubchem.ncbi.nlm.nih.gov/summary/summary.cgi?cid=700">700</a>"	346811	344667
malonic acid 1	147	9.455	707	1223047	141-82-2	<a href=http://www.genome.jp/dbget-bin/www_bget?cpd+C04025">C04025</a>"	<a href=http://pubchem.ncbi.nlm.nih.gov/summary/summary.cgi?cid=867">867</a>"	310749	306589
2-hydroxypyridine	52	9.03	506	421391	142-08-5	<a href=http://www.genome.jp/dbget-bin/www_bget?cpd+C02502">C02502</a>"	<a href=http://pubchem.ncbi.nlm.nih.gov/summary/summary.cgi?cid=8871">8871</a>"	207537	206636
N-Acetyl-D-galactosamine 1	173	21.3225	637	63141	14215-68-0	<a href=http://www.genome.jp/dbget-bin/www_bget?cpd+C01132">C01132</a>"	<a href=http://pubchem.ncbi.nlm.nih.gov/summary/summary.cgi?cid=35717">35717</a>"	723945	726136
oxalic acid	220	10.2433	593	4505714	144-62-7	<a href=http://www.genome.jp/dbget-bin/www_bget?cpd+C00209">C00209</a>"	<a href=http://pubchem.ncbi.nlm.nih.gov/summary/summary.cgi?cid=971">971</a>"	259096	260477
3-Aminoisobutyric acid 1	180	14.7358	244	16575	144-90-1	<a href=http://www.genome.jp/dbget-bin/www_bget?cpd+C05145">C05145</a>"	<a href=http://pubchem.ncbi.nlm.nih.gov/summary/summary.cgi?cid=64956">64956</a>"	447798	452229
flavin adenine degrad product	99	16.1333	599	420041	146-14-5		<a href=http://pubchem.ncbi.nlm.nih.gov/summary/summary.cgi?cid=444188">444188</a>"	582959	585799
3,5-Dihydroxyphenylglycine 1	226	20.3525	235	10959	146255-66-5		<a href=http://pubchem.ncbi.nlm.nih.gov/summary/summary.cgi?cid=108001">108001</a>"	683644	683922
Phenyl beta-D-glucopyranoside	174	23.4208	460	83372	1464-44-4	<a href=http://www.genome.jp/dbget-bin/www_bget?cpd+C11611">C11611</a>"	<a href=http://pubchem.ncbi.nlm.nih.gov/summary/summary.cgi?cid=65080">65080</a>"	810652	808004
xanthosine	221	26.2583	470	332411	146-80-5	<a href=http://www.genome.jp/dbget-bin/www_bget?cpd+C01762">C01762</a>"	<a href=http://pubchem.ncbi.nlm.nih.gov/summary/summary.cgi?cid=1189">1189</a>"	928840	926859
3-aminopropionitrile 1	98	14.2192	231	50039	151-18-8	<a href=http://www.genome.jp/dbget-bin/www_bget?cpd+C05670">C05670</a>"	<a href=http://pubchem.ncbi.nlm.nih.gov/summary/summary.cgi?cid=1647">1647</a>"	425799	421500
Cortexolone 3	221	29.4817	505	312443	152-58-9		<a href=http://pubchem.ncbi.nlm.nih.gov/summary/summary.cgi?cid=9050">9050</a>"	1063245	1067537
Lyxonic acid, 1,4-lactone	174	17.95	319	506538	15384-34-6		<a href=http://pubchem.ncbi.nlm.nih.gov/summary/summary.cgi?cid=6427169">6427169</a>"	583866	586543
2-deoxy-D-glucose 2	97	18.3708	594	615669	154-17-6		<a href=http://pubchem.ncbi.nlm.nih.gov/summary/summary.cgi?cid=108223">108223</a>"	601342	605527
1,5-Anhydroglucitol	275	15.43	284	34230	154-58-5	<a href=http://www.genome.jp/dbget-bin/www_bget?cpd+C07326">C07326</a>"	<a href=http://pubchem.ncbi.nlm.nih.gov/summary/summary.cgi?cid=64960">64960</a>"	477354	477501
4-hydroxyphenylacetic acid	182	16.9667	297	8900.8	156-38-7	<a href=http://www.genome.jp/dbget-bin/www_bget?cpd+C00642">C00642</a>"	<a href=http://pubchem.ncbi.nlm.nih.gov/summary/summary.cgi?cid=127">127</a>"	542347	541946
D-erythronolactone 2	87	14.6567	545	80523	15667-21-7		<a href=http://pubchem.ncbi.nlm.nih.gov/summary/summary.cgi?cid=5325915">5325915</a>"	522778	523641
1-Methyladenosine 2	406	24.0375	359	10081	15763-06-1	<a href=http://www.genome.jp/dbget-bin/www_bget?cpd+C02494">C02494</a>"	<a href=http://pubchem.ncbi.nlm.nih.gov/summary/summary.cgi?cid=27476">27476</a>"	836259	832910
2-hydroxy-3-isopropylbutanedioic acid	233	16.0808	559	62743	16048-89-8	<a href=http://www.genome.jp/dbget-bin/www_bget?cpd+C04411">C04411</a>"	<a href=http://pubchem.ncbi.nlm.nih.gov/summary/summary.cgi?cid=36">36</a>"	504926	509591
beta-Mannosylglycerate 1	205	22.485	313	117419	164324-35-0		<a href=http://pubchem.ncbi.nlm.nih.gov/summary/summary.cgi?cid=5460194">5460194</a>"	772060	775162
Glutaconic acid	127	14.6117	325	93530	1724-02-3	<a href=http://www.genome.jp/dbget-bin/www_bget?cpd+C02214">C02214</a>"	<a href=http://pubchem.ncbi.nlm.nih.gov/summary/summary.cgi?cid=5280498">5280498</a>"	442511	444657
2-Ketovaleric acid 1	89	8.80167	281	311667	1821-02-9	<a href=http://www.genome.jp/dbget-bin/www_bget?cpd+C06255">C06255</a>"	<a href=http://pubchem.ncbi.nlm.nih.gov/summary/summary.cgi?cid=74563">74563</a>"	284030	288310
Indolelactate 1	228	22.145	293	6184.1	1821-52-9	<a href=http://www.genome.jp/dbget-bin/www_bget?cpd+C02043">C02043</a>"	<a href=http://pubchem.ncbi.nlm.nih.gov/summary/summary.cgi?cid=92904">92904</a>"	758039	757103
Methyl-beta-D-galactopyranoside	365	19.2042	378	528303	1824-94-8		<a href=http://pubchem.ncbi.nlm.nih.gov/summary/summary.cgi?cid=17751029">17751029</a>"	635949	631868
Adenosine 5-monophosphate	73	27.3117	580	109429	18422-05-4		<a href=http://pubchem.ncbi.nlm.nih.gov/summary/summary.cgi?cid=6419976">6419976</a>"	1039931	1038826
Loganin	105	28.0117	324	13283	18524-94-2	<a href=http://www.genome.jp/dbget-bin/www_bget?cpd+C01433">C01433</a>"	<a href=http://pubchem.ncbi.nlm.nih.gov/summary/summary.cgi?cid=87691">87691</a>"	1001949	998088
Cysteinylglycine 1	425	21.245	227	4152	19246-18-5		<a href=http://pubchem.ncbi.nlm.nih.gov/summary/summary.cgi?cid=65270">65270</a>"	720725	716197
beta-Glutamic acid 2	174	15.5408	431	7717644	1948-48-7	<a href=http://www.genome.jp/dbget-bin/www_bget?cpd+C05574">C05574</a>"	<a href=http://pubchem.ncbi.nlm.nih.gov/summary/summary.cgi?cid=73064">73064</a>"	482074	485989
2-Deoxy-D-galactose 1	144	18.4892	298	6697.4	1949-89-9		<a href=http://pubchem.ncbi.nlm.nih.gov/summary/summary.cgi?cid=225612">225612</a>"	606256	606002
beta-Hydroxymyristic acid	257	20.9608	242	6866.4	1961-72-4		<a href=http://pubchem.ncbi.nlm.nih.gov/summary/summary.cgi?cid=16064">16064</a>"	708919	705394
D-Altrose 1	362	19.4808	581	21675	1990-29-0		<a href=http://pubchem.ncbi.nlm.nih.gov/summary/summary.cgi?cid=94780">94780</a>"	647438	651250
Carbobenzyloxy-L-leucine	71	19.5058	227	30451	2018-66-8	<a href=http://www.genome.jp/dbget-bin/www_bget?cpd+C04335">C04335</a>"	<a href=http://pubchem.ncbi.nlm.nih.gov/summary/summary.cgi?cid=74840">74840</a>"	720426	720802
(2R)-2-amino-3-phosphonopropanoic acid 1	239	17.915	234	9899.5	20263-06-3		<a href=http://pubchem.ncbi.nlm.nih.gov/summary/summary.cgi?cid=177120">177120</a>"	582409	583769
Lactamide 1	117	10.8408	291	141571	2043-43-8		<a href=http://pubchem.ncbi.nlm.nih.gov/summary/summary.cgi?cid=94220">94220</a>"	284486	284611
2-Amino-2-norbornanecarboxylic acid 1	271	15.9242	331	195221	20448-79-7		<a href=http://pubchem.ncbi.nlm.nih.gov/summary/summary.cgi?cid=115288">115288</a>"	498308	497581
O-methylthreonine 2	89	10.9492	338	342880	2076-57-5		<a href=http://pubchem.ncbi.nlm.nih.gov/summary/summary.cgi?cid=222906">222906</a>"	289090	289244
alpha-D-glucosamine 1-phosphate	167	18.6808	544	2981947	2152-75-2	<a href=http://www.genome.jp/dbget-bin/www_bget?cpd+C06156">C06156</a>"	<a href=http://pubchem.ncbi.nlm.nih.gov/summary/summary.cgi?cid=740">740</a>"	614216	618347
5-Hydroxyindole-2-carboxylic acid 2	217	22.135	394	232665	21598-06-1		<a href=http://pubchem.ncbi.nlm.nih.gov/summary/summary.cgi?cid=88958">88958</a>"	757626	754945
1-Aminocyclopropanecarboxylic acid	174	9.53167	425	33952	22059-21-8	<a href=http://www.genome.jp/dbget-bin/www_bget?cpd+C01234">C01234</a>"	<a href=http://pubchem.ncbi.nlm.nih.gov/summary/summary.cgi?cid=535">535</a>"	313884	311449
3-Hydroxynorvaline 1	250	14.5392	378	4619.4	2280-42-4		<a href=http://pubchem.ncbi.nlm.nih.gov/summary/summary.cgi?cid=65097">65097</a>"	439424	439756
N(epsilon)-Trimethyllysine	117	14.46	259	162117	23284-33-5		<a href=http://pubchem.ncbi.nlm.nih.gov/summary/summary.cgi?cid=440121">440121</a>"	514762	511767
Glucoheptonic acid 1	204	22.9508	533	570184	23351-51-1		<a href=http://pubchem.ncbi.nlm.nih.gov/summary/summary.cgi?cid=25588">25588</a>"	791270	795098
2-Monopalmitin	203	25.3133	455	16103	23470-00-0		<a href=http://pubchem.ncbi.nlm.nih.gov/summary/summary.cgi?cid=123409">123409</a>"	889436	889141
ribose	217	17.1542	943	2365083	24259-59-4	<a href=http://www.genome.jp/dbget-bin/www_bget?cpd+C00121">C00121</a>"	<a href=http://pubchem.ncbi.nlm.nih.gov/summary/summary.cgi?cid=993">993</a>"	550268	553947
5'-methylthioadenosine 1	237	25.6067	676	41426	2457-80-9	<a href=http://www.genome.jp/dbget-bin/www_bget?cpd+C00170">C00170</a>"	<a href=http://pubchem.ncbi.nlm.nih.gov/summary/summary.cgi?cid=439176">439176</a>"	970009	968338
Allylmalonic acid	245	13.2708	462	2267739	2583-25-7		<a href=http://pubchem.ncbi.nlm.nih.gov/summary/summary.cgi?cid=75748">75748</a>"	385420	386768
allose 1	201	16.8775	604	149799	2595-97-3		<a href=http://pubchem.ncbi.nlm.nih.gov/summary/summary.cgi?cid=102288">102288</a>"	538580	543539
D-Talose 1	278	19.4092	884	5160.1	2595-98-4		<a href=http://pubchem.ncbi.nlm.nih.gov/summary/summary.cgi?cid=99459">99459</a>"	644462	648920
3,4-Dihydroxyphenylglycol	355	19.3133	222	16283	28822-73-3	<a href=http://www.genome.jp/dbget-bin/www_bget?cpd+C05576">C05576</a>"	<a href=http://pubchem.ncbi.nlm.nih.gov/summary/summary.cgi?cid=91528">91528</a>"	640482	642009
L-Allothreonine 1	117	13.9792	415	198034	28954-12-3	<a href=http://www.genome.jp/dbget-bin/www_bget?cpd+C05519">C05519</a>"	<a href=http://pubchem.ncbi.nlm.nih.gov/summary/summary.cgi?cid=99289">99289</a>"	415580	412246
L-kynurenine 1	203	22.54	312	46324	2922-83-0	<a href=http://www.genome.jp/dbget-bin/www_bget?cpd+C00328">C00328</a>"	<a href=http://pubchem.ncbi.nlm.nih.gov/summary/summary.cgi?cid=161166">161166</a>"	774328	770422
2,3-dihydroxybenzoic acid	355	17.9583	581	135588	303-38-8	<a href=http://www.genome.jp/dbget-bin/www_bget?cpd+C00196">C00196</a>"	<a href=http://pubchem.ncbi.nlm.nih.gov/summary/summary.cgi?cid=19">19</a>"	584212	588191
2,4-diaminobutyric acid 2	69	17.0958	259	37036	305-62-4		<a href=http://pubchem.ncbi.nlm.nih.gov/summary/summary.cgi?cid=470">470</a>"	547804	545144
3-hydroxybutyric acid	207	10.7017	267	187631	306-31-0		<a href=http://pubchem.ncbi.nlm.nih.gov/summary/summary.cgi?cid=441">441</a>"	278572	278679
2-Deoxyerythritol	129	12.5175	458	415134	3068-00-6		<a href=http://pubchem.ncbi.nlm.nih.gov/summary/summary.cgi?cid=18302">18302</a>"	354470	354604
isocitric acid 1	480	18.7158	381	21047	320-77-4	<a href=http://www.genome.jp/dbget-bin/www_bget?cpd+C00451">C00451</a>"	<a href=http://pubchem.ncbi.nlm.nih.gov/summary/summary.cgi?cid=5318532">5318532</a>"	615669	617383
methionine sulfoxide 2	334	18.5133	252	61043	3226-65-1	<a href=http://www.genome.jp/dbget-bin/www_bget?cpd+C02989">C02989</a>"	<a href=http://pubchem.ncbi.nlm.nih.gov/summary/summary.cgi?cid=847">847</a>"	607260	605644
Norleucine 1	158	13.095	428	12472	327-57-1		<a href=http://pubchem.ncbi.nlm.nih.gov/summary/summary.cgi?cid=9475">9475</a>"	378059	373893
oxalacetic acid	281	14.73	405	2400815	328-42-7	<a href=http://www.genome.jp/dbget-bin/www_bget?cpd+C00036">C00036</a>"	<a href=http://pubchem.ncbi.nlm.nih.gov/summary/summary.cgi?cid=970">970</a>"	447549	450243
alpha-ketoglutaric acid	55	14.3317	525	1819130	328-50-7	<a href=http://www.genome.jp/dbget-bin/www_bget?cpd+C00026">C00026</a>"	<a href=http://pubchem.ncbi.nlm.nih.gov/summary/summary.cgi?cid=51">51</a>"	509532	507334
3,4-dihydroxycinnamic acid	219	21.935	437	66262	331-39-5	<a href=http://www.genome.jp/dbget-bin/www_bget?cpd+C01197">C01197</a>"	<a href=http://pubchem.ncbi.nlm.nih.gov/summary/summary.cgi?cid=2518">2518</a>"	749379	749342
Capric Acid	117	12.77	351	427451	334-48-5	<a href=http://www.genome.jp/dbget-bin/www_bget?cpd+C01571">C01571</a>"	<a href=http://pubchem.ncbi.nlm.nih.gov/summary/summary.cgi?cid=2969">2969</a>"	445940	450510
2-Keto-L-gulonic acid	335	19.495	545	5252.2	342385-52-8		<a href=http://pubchem.ncbi.nlm.nih.gov/summary/summary.cgi?cid=102424">102424</a>"	648027	648583
D-(glycerol 1-phosphate)	299	18.1158	870	7005669	34363-28-5	<a href=http://www.genome.jp/dbget-bin/www_bget?cpd+C00093">C00093</a>"	<a href=http://pubchem.ncbi.nlm.nih.gov/summary/summary.cgi?cid=439162">439162</a>"	590753	591357
Nicotianamine	186	23.945	408	33934	34441-14-0	<a href=http://www.genome.jp/dbget-bin/www_bget?cpd+C05324">C05324</a>"	<a href=http://pubchem.ncbi.nlm.nih.gov/summary/summary.cgi?cid=9882882">9882882</a>"	901863	899487
mannose 1	319	19.335	839	817584	3458-28-4	<a href=http://www.genome.jp/dbget-bin/www_bget?cpd+C01662">C01662</a>"	<a href=http://pubchem.ncbi.nlm.nih.gov/summary/summary.cgi?cid=24749">24749</a>"	641382	646178
2,4,6-Trihydroxybenzophenone	319	20.7342	344	10475	3555-86-0	<a href=http://www.genome.jp/dbget-bin/www_bget?cpd+C06356">C06356</a>"	<a href=http://pubchem.ncbi.nlm.nih.gov/summary/summary.cgi?cid=77093">77093</a>"	770535	773464
15-Keto-prostaglandin F2alpha	388	25.4125	409	378303	35850-13-6	<a href=http://www.genome.jp/dbget-bin/www_bget?cpd+C05960">C05960</a>"	<a href=http://pubchem.ncbi.nlm.nih.gov/summary/summary.cgi?cid=5280887">5280887</a>"	962046	957834
alpha-Ecdysone 2	221	32.1	333	46734	3604-87-3	<a href=http://www.genome.jp/dbget-bin/www_bget?cpd+C00477">C00477</a>"	<a href=http://pubchem.ncbi.nlm.nih.gov/summary/summary.cgi?cid=19212">19212</a>"	1172422	1170883
sorbose 1	209	19.2792	494	81622	3615-56-3		<a href=http://pubchem.ncbi.nlm.nih.gov/summary/summary.cgi?cid=6904">6904</a>"	639063	639323
Glucosaminic acid	191	20.9067	593	424164	3646-68-2		<a href=http://pubchem.ncbi.nlm.nih.gov/summary/summary.cgi?cid=73563">73563</a>"	706668	710000
1-Hexadecanol	288	20.1783	247	41413	36653-82-4	<a href=http://www.genome.jp/dbget-bin/www_bget?cpd+C00823">C00823</a>"	<a href=http://pubchem.ncbi.nlm.nih.gov/summary/summary.cgi?cid=2682">2682</a>"	676408	680078
Isopropyl-beta-D-thiogalactopyranoside	347	21.1808	247	36956	367-93-1		<a href=http://pubchem.ncbi.nlm.nih.gov/summary/summary.cgi?cid=552632">552632</a>"	718059	722857
Galactinol 1	271	28.3	701	147251	3687-64-7	<a href=http://www.genome.jp/dbget-bin/www_bget?cpd+C01236">C01236</a>"	<a href=http://pubchem.ncbi.nlm.nih.gov/summary/summary.cgi?cid=439451">439451</a>"	1013972	1018446
citrulline 1	292	18.935	274	29073	372-75-8	<a href=http://www.genome.jp/dbget-bin/www_bget?cpd+C00327">C00327</a>"	<a href=http://pubchem.ncbi.nlm.nih.gov/summary/summary.cgi?cid=833">833</a>"	624771	621977
palmitoleic acid	152	20.8733	237	5388.4	373-49-9		<a href=http://pubchem.ncbi.nlm.nih.gov/summary/summary.cgi?cid=4668">4668</a>"	705284	706866
4-Androsten-11beta-ol-3,17-dione 3	73	26.7783	527	367314	382-44-5	<a href=http://www.genome.jp/dbget-bin/www_bget?cpd+C05284">C05284</a>"	<a href=http://pubchem.ncbi.nlm.nih.gov/summary/summary.cgi?cid=94141">94141</a>"	1018059	1015142
11-beta-prostaglandin-F-2-alpha 1	147	24.8792	550	148018	38432-87-0	<a href=http://www.genome.jp/dbget-bin/www_bget?cpd+C05959">C05959</a>"	<a href=http://pubchem.ncbi.nlm.nih.gov/summary/summary.cgi?cid=5280886">5280886</a>"	940174	944647
3-Indolepyruvic acid	169	22.4567	306	78019	392-12-1	<a href=http://www.genome.jp/dbget-bin/www_bget?cpd+C00331">C00331</a>"	<a href=http://pubchem.ncbi.nlm.nih.gov/summary/summary.cgi?cid=803">803</a>"	770891	773568
Aconitic Acid	229	17.9825	942	4851141	4023-65-8	<a href=http://www.genome.jp/dbget-bin/www_bget?cpd+C02341">C02341</a>"	<a href=http://pubchem.ncbi.nlm.nih.gov/summary/summary.cgi?cid=444212">444212</a>"	585215	587501
O-Phosphoserine 1	85	18.8708	261	15998	407-41-0	<a href=http://www.genome.jp/dbget-bin/www_bget?cpd+C01005">C01005</a>"	<a href=http://pubchem.ncbi.nlm.nih.gov/summary/summary.cgi?cid=68841">68841</a>"	622106	625397
ribulose-5-phosphate 1	357	21.6383	385	27457	4151-19-3	<a href=http://www.genome.jp/dbget-bin/www_bget?cpd+C00199">C00199</a>"	<a href=http://pubchem.ncbi.nlm.nih.gov/summary/summary.cgi?cid=439184">439184</a>"	737068	736237
trans-3,5-Dimethoxy-4-hydroxycinnamaldehyde 1	174	21.6658	320	277771	4206-58-0	<a href=http://www.genome.jp/dbget-bin/www_bget?cpd+C05610">C05610</a>"	<a href=http://pubchem.ncbi.nlm.nih.gov/summary/summary.cgi?cid=5280802">5280802</a>"	738210	739802
3-Hexenedioic acid	97	15.4375	352	412421	4436-74-2		<a href=http://pubchem.ncbi.nlm.nih.gov/summary/summary.cgi?cid=107550">107550</a>"	477674	477227
coniferyl alcohol	324	20.1625	408	26914	458-35-5	<a href=http://www.genome.jp/dbget-bin/www_bget?cpd+C00590">C00590</a>"	<a href=http://pubchem.ncbi.nlm.nih.gov/summary/summary.cgi?cid=1549095">1549095</a>"	675750	673826
lactulose 1	423	26.2442	732	35612	4618-18-2	<a href=http://www.genome.jp/dbget-bin/www_bget?cpd+C07064">C07064</a>"	<a href=http://pubchem.ncbi.nlm.nih.gov/summary/summary.cgi?cid=11333">11333</a>"	928249	932385
Homocystine 2	100	23.3742	313	3993.1	462-10-2		<a href=http://pubchem.ncbi.nlm.nih.gov/summary/summary.cgi?cid=69382">69382</a>"	878455	873891
3-ureidopropionate 1	271	16.9542	266	20132	462-88-4	<a href=http://www.genome.jp/dbget-bin/www_bget?cpd+C02642">C02642</a>"	<a href=http://pubchem.ncbi.nlm.nih.gov/summary/summary.cgi?cid=111">111</a>"	541819	539576
1-Kestose	180	30.9533	254	9681.6	470-69-9	<a href=http://www.genome.jp/dbget-bin/www_bget?cpd+C03661">C03661</a>"	<a href=http://pubchem.ncbi.nlm.nih.gov/summary/summary.cgi?cid=440080">440080</a>"	1124609	1123921
oxamide	117	13.0567	356	113600	471-46-5		<a href=http://pubchem.ncbi.nlm.nih.gov/summary/summary.cgi?cid=10113">10113</a>"	376493	380136
oxamic acid	174	12.055	411	1067930	471-47-6	<a href=http://www.genome.jp/dbget-bin/www_bget?cpd+C01444">C01444</a>"	<a href=http://pubchem.ncbi.nlm.nih.gov/summary/summary.cgi?cid=974">974</a>"	335578	339041
(+/-)-Taxifolin	164	26.5208	308	5546.3	480-18-2	<a href=http://www.genome.jp/dbget-bin/www_bget?cpd+C01617">C01617</a>"	<a href=http://pubchem.ncbi.nlm.nih.gov/summary/summary.cgi?cid=471">471</a>"	1007499	1009859
chrysin	395	25.3717	388	148279	480-40-0	<a href=http://www.genome.jp/dbget-bin/www_bget?cpd+C10028">C10028</a>"	<a href=http://pubchem.ncbi.nlm.nih.gov/summary/summary.cgi?cid=5281607">5281607</a>"	960371	960455
9-Fluorenone 1	478	20.2483	239	3209.2	486-25-9	<a href=http://www.genome.jp/dbget-bin/www_bget?cpd+C06712">C06712</a>"	<a href=http://pubchem.ncbi.nlm.nih.gov/summary/summary.cgi?cid=10241">10241</a>"	679316	674890
3-methylcatechol	270	12.2983	227	19221	488-17-5	<a href=http://www.genome.jp/dbget-bin/www_bget?cpd+C02923">C02923</a>"	<a href=http://pubchem.ncbi.nlm.nih.gov/summary/summary.cgi?cid=340">340</a>"	426742	423459
D-Fructose 1,6-bisphosphate 1	351	26.5075	241	9548.1	488-69-7		<a href=http://pubchem.ncbi.nlm.nih.gov/summary/summary.cgi?cid=84951">84951</a>"	939230	935649
ribitol	179	17.695	623	28931	488-81-3		<a href=http://pubchem.ncbi.nlm.nih.gov/summary/summary.cgi?cid=6912">6912</a>"	573115	576302
D-Arabitol	100	17.6325	775	37228	488-82-4		<a href=http://pubchem.ncbi.nlm.nih.gov/summary/summary.cgi?cid=94154">94154</a>"	570475	574079
gentisic acid	429	18.39	341	919269	490-79-9	<a href=http://www.genome.jp/dbget-bin/www_bget?cpd+C00628">C00628</a>"	<a href=http://pubchem.ncbi.nlm.nih.gov/summary/summary.cgi?cid=3469">3469</a>"	602138	602031
Dehydroascorbic Acid 1	79	19.1058	357	56799	490-83-5	<a href=http://www.genome.jp/dbget-bin/www_bget?cpd+C05422">C05422</a>"	<a href=http://pubchem.ncbi.nlm.nih.gov/summary/summary.cgi?cid=440667">440667</a>"	631865	634333
4-Hydroxyquinazoline	220	13.935	385	256304	491-36-1		<a href=http://pubchem.ncbi.nlm.nih.gov/summary/summary.cgi?cid=63112">63112</a>"	493366	495321
cis-2-hydroxycinnamic acid	55	17.2983	400	101129	495-79-4	<a href=http://www.genome.jp/dbget-bin/www_bget?cpd+C05838">C05838</a>"	<a href=http://pubchem.ncbi.nlm.nih.gov/summary/summary.cgi?cid=5280841">5280841</a>"	556358	556749
arbutin	405	25.325	268	4532.9	497-76-7		<a href=http://pubchem.ncbi.nlm.nih.gov/summary/summary.cgi?cid=346">346</a>"	889922	893257
Levoglucosan	217	17.5517	553	84001	498-07-7		<a href=http://pubchem.ncbi.nlm.nih.gov/summary/summary.cgi?cid=79029">79029</a>"	567060	570079
Citraconic acid 4	207	11.5358	481	46699	498-23-7		<a href=http://pubchem.ncbi.nlm.nih.gov/summary/summary.cgi?cid=874">874</a>"	395707	391566
2-methylfumarate	184	13.9433	758	167306	498-24-8		<a href=http://pubchem.ncbi.nlm.nih.gov/summary/summary.cgi?cid=874">874</a>"	414054	417693
L-Cysteic acid	288	20.2733	266	27036	498-40-8	<a href=http://www.genome.jp/dbget-bin/www_bget?cpd+C00506">C00506</a>"	<a href=http://pubchem.ncbi.nlm.nih.gov/summary/summary.cgi?cid=72886">72886</a>"	680355	675998
Isomaltose 1	406	27.4658	759	72604	499-40-1		<a href=http://pubchem.ncbi.nlm.nih.gov/summary/summary.cgi?cid=5460022">5460022</a>"	979190	984060
6-Hydroxynicotinic acid	268	14.3375	663	378571	5006-66-6	<a href=http://www.genome.jp/dbget-bin/www_bget?cpd+C01020">C01020</a>"	<a href=http://pubchem.ncbi.nlm.nih.gov/summary/summary.cgi?cid=72924">72924</a>"	509770	510237
resveratrol 1	457	22.5333	297	14988	501-36-0		<a href=http://pubchem.ncbi.nlm.nih.gov/summary/summary.cgi?cid=5056">5056</a>"	843980	840635
4-Hydroxyphenylethanol	179	16.1642	648	121588	501-94-0	<a href=http://www.genome.jp/dbget-bin/www_bget?cpd+C06044">C06044</a>"	<a href=http://pubchem.ncbi.nlm.nih.gov/summary/summary.cgi?cid=10393">10393</a>"	508446	509983
lactic acid	147	9.28	615	12145308	50-21-5	<a href=http://www.genome.jp/dbget-bin/www_bget?cpd+C01432">C01432</a>"	<a href=http://pubchem.ncbi.nlm.nih.gov/summary/summary.cgi?cid=612">612</a>"	218161	216758
Corticosterone 1	169	30.8292	300	18045	50-22-6	<a href=http://www.genome.jp/dbget-bin/www_bget?cpd+C02140">C02140</a>"	<a href=http://pubchem.ncbi.nlm.nih.gov/summary/summary.cgi?cid=5753">5753</a>"	1119432	1118564
4-hydroxybutyrate	147	9.91583	775	1172631	502-85-2		<a href=http://pubchem.ncbi.nlm.nih.gov/summary/summary.cgi?cid=3037032">3037032</a>"	329587	325861
3-hydroxy-3-methylglutaric acid	247	16.3525	908	154867	503-49-1	<a href=http://www.genome.jp/dbget-bin/www_bget?cpd+C03761">C03761</a>"	<a href=http://pubchem.ncbi.nlm.nih.gov/summary/summary.cgi?cid=1662">1662</a>"	516402	520311
3-Hydroxypropionic acid 1	233	10.5442	544	29888	503-66-2	<a href=http://www.genome.jp/dbget-bin/www_bget?cpd+C01013">C01013</a>"	<a href=http://pubchem.ncbi.nlm.nih.gov/summary/summary.cgi?cid=68152">68152</a>"	271880	269050
1,3-Cyclohexanedione 2	240	12.8142	281	251949	504-02-9	<a href=http://www.genome.jp/dbget-bin/www_bget?cpd+C01066">C01066</a>"	<a href=http://pubchem.ncbi.nlm.nih.gov/summary/summary.cgi?cid=10434">10434</a>"	366588	367018
5,6-dihydrouracil 2	305	15.0025	202	201518	504-07-4	<a href=http://www.genome.jp/dbget-bin/www_bget?cpd+C03919">C03919</a>"	<a href=http://pubchem.ncbi.nlm.nih.gov/summary/summary.cgi?cid=649">649</a>"	459152	456262
heptadecanoic acid	327	21.9942	478	7850.7	506-12-7		<a href=http://pubchem.ncbi.nlm.nih.gov/summary/summary.cgi?cid=10465">10465</a>"	751819	751387
Arachidic acid	415	24.4417	269	6853.4	506-30-9	<a href=http://www.genome.jp/dbget-bin/www_bget?cpd+C06425">C06425</a>"	<a href=http://pubchem.ncbi.nlm.nih.gov/summary/summary.cgi?cid=10467">10467</a>"	853104	855981
arachidonic acid	490	24.0475	305	4754.8	506-32-1	<a href=http://www.genome.jp/dbget-bin/www_bget?cpd+C00219">C00219</a>"	<a href=http://pubchem.ncbi.nlm.nih.gov/summary/summary.cgi?cid=444899">444899</a>"	836675	833984
sorbitol	107	19.8633	960	96827	50-70-4	<a href=http://www.genome.jp/dbget-bin/www_bget?cpd+D00096">D00096</a>"	<a href=http://pubchem.ncbi.nlm.nih.gov/summary/summary.cgi?cid=5780">5780</a>"	663323	668181
ascorbate	316	20.1292	390	35768	50-81-7	<a href=http://www.genome.jp/dbget-bin/www_bget?cpd+C00072">C00072</a>"	<a href=http://pubchem.ncbi.nlm.nih.gov/summary/summary.cgi?cid=235">235</a>"	674365	673715
thymidine 2	262	16.6167	227	10820	50-89-5	<a href=http://www.genome.jp/dbget-bin/www_bget?cpd+C00214">C00214</a>"	<a href=http://pubchem.ncbi.nlm.nih.gov/summary/summary.cgi?cid=5789">5789</a>"	527562	530912
adrenaline 1	297	20.3592	246	58737	51-43-4		<a href=http://pubchem.ncbi.nlm.nih.gov/summary/summary.cgi?cid=838">838</a>"	683921	680341
O-acetylserine 1	243	14.0508	334	48982	5147-00-2	<a href=http://www.genome.jp/dbget-bin/www_bget?cpd+C00979">C00979</a>"	<a href=http://pubchem.ncbi.nlm.nih.gov/summary/summary.cgi?cid=189">189</a>"	418631	415560
Methylmalonic acid	281	9.47833	491	96283	516-05-2	<a href=http://www.genome.jp/dbget-bin/www_bget?cpd+C02170">C02170</a>"	<a href=http://pubchem.ncbi.nlm.nih.gov/summary/summary.cgi?cid=487">487</a>"	311703	311544
5-Dihydrocortisol 1	371	29.4758	244	4425	516-41-6		<a href=http://pubchem.ncbi.nlm.nih.gov/summary/summary.cgi?cid=10592">10592</a>"	1063001	1065153
cycloleucine 1	156	13.7208	284	34992	52-52-8	<a href=http://www.genome.jp/dbget-bin/www_bget?cpd+C03969">C03969</a>"	<a href=http://pubchem.ncbi.nlm.nih.gov/summary/summary.cgi?cid=2901">2901</a>"	404580	404530
gluconic acid 1	333	18.9025	720	112258	526-95-4		<a href=http://pubchem.ncbi.nlm.nih.gov/summary/summary.cgi?cid=10690">10690</a>"	695781	694407
mucic acid	333	20.9675	414	43632	526-99-8	<a href=http://www.genome.jp/dbget-bin/www_bget?cpd+C01807">C01807</a>"	<a href=http://pubchem.ncbi.nlm.nih.gov/summary/summary.cgi?cid=607">607</a>"	709196	711358
Digitoxose 1	117	16.535	475	1730913	527-52-6		<a href=http://pubchem.ncbi.nlm.nih.gov/summary/summary.cgi?cid=258531">258531</a>"	524112	521871
L-cysteine	220	14.1	783	832728	52-90-4	<a href=http://www.genome.jp/dbget-bin/www_bget?cpd+C00097">C00097</a>"	<a href=http://pubchem.ncbi.nlm.nih.gov/summary/summary.cgi?cid=5862">5862</a>"	500091	499305
prunin degr. Prod. 1	146	27.4342	295	35141	529-55-5	<a href=http://www.genome.jp/dbget-bin/www_bget?cpd+C09099">C09099</a>"	<a href=http://pubchem.ncbi.nlm.nih.gov/summary/summary.cgi?cid=92794">92794</a>"	977869	980437
cis-sinapinic acid	317	21.1475	226	7627.7	530-59-6		<a href=http://pubchem.ncbi.nlm.nih.gov/summary/summary.cgi?cid=1549091">1549091</a>"	716675	719394
1,2,4-Benzenetriol	239	16.38	735	134022	533-73-3	<a href=http://www.genome.jp/dbget-bin/www_bget?cpd+C02814">C02814</a>"	<a href=http://pubchem.ncbi.nlm.nih.gov/summary/summary.cgi?cid=10787">10787</a>"	517564	521644
6-phosphogluconic acid	318	24.2333	541	270284	53411-70-4	<a href=http://www.genome.jp/dbget-bin/www_bget?cpd+C00345">C00345</a>"	<a href=http://pubchem.ncbi.nlm.nih.gov/summary/summary.cgi?cid=422">422</a>"	844421	847565
androsterone 1	95	25.4308	270	724798	53-41-8		<a href=http://pubchem.ncbi.nlm.nih.gov/summary/summary.cgi?cid=225">225</a>"	894335	897637
Sophorose 2	211	27.0442	279	29923	534-46-3		<a href=http://pubchem.ncbi.nlm.nih.gov/summary/summary.cgi?cid=92797">92797</a>"	961607	964906
Cellobiotol	299	27.0383	728	74454	535-94-4		<a href=http://pubchem.ncbi.nlm.nih.gov/summary/summary.cgi?cid=160514">160514</a>"	961364	956412
Cumic Acid	325	15.6117	269	12939	536-66-3	<a href=http://www.genome.jp/dbget-bin/www_bget?cpd+C06578">C06578</a>"	<a href=http://pubchem.ncbi.nlm.nih.gov/summary/summary.cgi?cid=10820">10820</a>"	485090	488439
Sinapyl alcohol 2	253	18.5742	398	116101	537-33-7	<a href=http://www.genome.jp/dbget-bin/www_bget?cpd+C02325">C02325</a>"	<a href=http://pubchem.ncbi.nlm.nih.gov/summary/summary.cgi?cid=5280507">5280507</a>"	682370	677572
5-Hydroxyindole-3-acetic acid 2	218	21.0925	616	343755	54-16-0	<a href=http://www.genome.jp/dbget-bin/www_bget?cpd+C05635">C05635</a>"	<a href=http://pubchem.ncbi.nlm.nih.gov/summary/summary.cgi?cid=1826">1826</a>"	785131	780696
1-Monopalmitin	371	25.5825	876	178343	542-44-9		<a href=http://pubchem.ncbi.nlm.nih.gov/summary/summary.cgi?cid=14900">14900</a>"	900660	901207
canavanine 1	73	18.6	404	657628	543-38-4		<a href=http://pubchem.ncbi.nlm.nih.gov/summary/summary.cgi?cid=275">275</a>"	683425	688259
Turanose 1	307	26.6108	392	8065.6	547-25-1		<a href=http://pubchem.ncbi.nlm.nih.gov/summary/summary.cgi?cid=5460935">5460935</a>"	943538	948412
Albendazole 1	341	22.6633	320	74689	54965-21-8	<a href=http://www.genome.jp/dbget-bin/www_bget?cpd+C01779">C01779</a>"	<a href=http://pubchem.ncbi.nlm.nih.gov/summary/summary.cgi?cid=2082">2082</a>"	849310	846010
Purine riboside	259	23.94	499	100201	550-33-4	<a href=http://www.genome.jp/dbget-bin/www_bget?cpd+C01736">C01736</a>"	<a href=http://pubchem.ncbi.nlm.nih.gov/summary/summary.cgi?cid=68368">68368</a>"	832195	832910
phytosphingosine 1	333	25.6292	210	6190	554-62-1	<a href=http://www.genome.jp/dbget-bin/www_bget?cpd+C12144">C12144</a>"	<a href=http://pubchem.ncbi.nlm.nih.gov/summary/summary.cgi?cid=122121">122121</a>"	902605	899703
Gentiobiose 1	271	27.1425	573	461265	554-91-6		<a href=http://pubchem.ncbi.nlm.nih.gov/summary/summary.cgi?cid=92807">92807</a>"	965707	967297
cis-gondoic acid	353	22.6592	338	1145126	5561-99-9		<a href=http://pubchem.ncbi.nlm.nih.gov/summary/summary.cgi?cid=5282768">5282768</a>"	849139	848217
Maleamate 1	142	15.9108	378	13337	557-24-4		<a href=http://pubchem.ncbi.nlm.nih.gov/summary/summary.cgi?cid=11187">11187</a>"	497744	502387
Lignoceric acid	132	27.4442	426	51544	557-59-5	<a href=http://www.genome.jp/dbget-bin/www_bget?cpd+C08320">C08320</a>"	<a href=http://pubchem.ncbi.nlm.nih.gov/summary/summary.cgi?cid=11197">11197</a>"	978286	977654
glycine 2	174	10.9842	848	24420980	56-40-6	<a href=http://www.genome.jp/dbget-bin/www_bget?cpd+C00037">C00037</a>"	<a href=http://pubchem.ncbi.nlm.nih.gov/summary/summary.cgi?cid=750">750</a>"	373225	368260
alanine 2	262	11.6383	582	40135	56-41-7	<a href=http://www.genome.jp/dbget-bin/www_bget?cpd+C01401">C01401</a>"	<a href=http://pubchem.ncbi.nlm.nih.gov/summary/summary.cgi?cid=602">602</a>"	399879	398918
serine 2	127	12.2267	237	27115	56-45-1	<a href=http://www.genome.jp/dbget-bin/www_bget?cpd+C00716">C00716</a>"	<a href=http://pubchem.ncbi.nlm.nih.gov/summary/summary.cgi?cid=617">617</a>"	342590	339071
2-hydroxybutanoic acid	146	8.19917	355	1618894	565-70-8	<a href=http://www.genome.jp/dbget-bin/www_bget?cpd+C05984">C05984</a>"	<a href=http://pubchem.ncbi.nlm.nih.gov/summary/summary.cgi?cid=440864">440864</a>"	259390	258524
5-hydroxytryptophan	172	24.4883	290	151141	56-69-9	<a href=http://www.genome.jp/dbget-bin/www_bget?cpd+C01017">C01017</a>"	<a href=http://pubchem.ncbi.nlm.nih.gov/summary/summary.cgi?cid=144">144</a>"	855049	852490
glucose-6-phosphate 1	387	23.3108	330	74412	56-73-5	<a href=http://www.genome.jp/dbget-bin/www_bget?cpd+C03251">C03251</a>"	<a href=http://pubchem.ncbi.nlm.nih.gov/summary/summary.cgi?cid=439958">439958</a>"	806116	810280
glycerol	117	12.37	721	436578	56-81-5	<a href=http://www.genome.jp/dbget-bin/www_bget?cpd+C00116">C00116</a>"	<a href=http://pubchem.ncbi.nlm.nih.gov/summary/summary.cgi?cid=753">753</a>"	348445	345180
aspartic acid 1	292	15.3617	519	47438	56-84-8	<a href=http://www.genome.jp/dbget-bin/www_bget?cpd+C00049">C00049</a>"	<a href=http://pubchem.ncbi.nlm.nih.gov/summary/summary.cgi?cid=424">424</a>"	474445	479202
glutamine 1	355	18.3242	386	34889	56-85-9	<a href=http://www.genome.jp/dbget-bin/www_bget?cpd+C00064">C00064</a>"	<a href=http://pubchem.ncbi.nlm.nih.gov/summary/summary.cgi?cid=5961">5961</a>"	599404	600736
glutamic acid	66	16.5508	294	61520	56-86-0	<a href=http://www.genome.jp/dbget-bin/www_bget?cpd+C00302">C00302</a>"	<a href=http://pubchem.ncbi.nlm.nih.gov/summary/summary.cgi?cid=611">611</a>"	524781	528609
lysine	300	19.8392	541	22103	56-87-1	<a href=http://www.genome.jp/dbget-bin/www_bget?cpd+C00047">C00047</a>"	<a href=http://pubchem.ncbi.nlm.nih.gov/summary/summary.cgi?cid=5962">5962</a>"	662319	663425
cystine	234	21.4167	340	13586	56-89-3	<a href=http://www.genome.jp/dbget-bin/www_bget?cpd+C00491">C00491</a>"	<a href=http://pubchem.ncbi.nlm.nih.gov/summary/summary.cgi?cid=67678">67678</a>"	798335	796888
creatine degr	403	15.11	694	48127	57-00-1	<a href=http://www.genome.jp/dbget-bin/www_bget?cpd+C00300">C00300</a>"	<a href=http://pubchem.ncbi.nlm.nih.gov/summary/summary.cgi?cid=586">586</a>"	541253	542762
nornicotine	142	15.9683	464	278007	5746-86-1	<a href=http://www.genome.jp/dbget-bin/www_bget?cpd+C06524">C06524</a>"	<a href=http://pubchem.ncbi.nlm.nih.gov/summary/summary.cgi?cid=412">412</a>"	500173	495849
fructose 1	349	19.2392	907	16820	57-48-7	<a href=http://www.genome.jp/dbget-bin/www_bget?cpd+C10906">C10906</a>"	<a href=http://pubchem.ncbi.nlm.nih.gov/summary/summary.cgi?cid=5984">5984</a>"	637402	639953
sucrose	361	25.8942	875	586955	57-50-1	<a href=http://www.genome.jp/dbget-bin/www_bget?cpd+C00089">C00089</a>"	<a href=http://pubchem.ncbi.nlm.nih.gov/summary/summary.cgi?cid=5988">5988</a>"	913655	914209
Galactonic acid	114	20.4675	304	44770	576-36-3		<a href=http://pubchem.ncbi.nlm.nih.gov/summary/summary.cgi?cid=128869">128869</a>"	688422	692039
Saccharic acid	230	20.6817	357	73170	576-42-1		<a href=http://pubchem.ncbi.nlm.nih.gov/summary/summary.cgi?cid=33037">33037</a>"	697320	700039
progesterone	119	28.5892	425	447006	57-83-0	<a href=http://www.genome.jp/dbget-bin/www_bget?cpd+C00410">C00410</a>"	<a href=http://pubchem.ncbi.nlm.nih.gov/summary/summary.cgi?cid=5994">5994</a>"	1026030	1022204
cholesterol	117	29.8333	547	30104	57-88-5	<a href=http://www.genome.jp/dbget-bin/www_bget?cpd+C00187">C00187</a>"	<a href=http://pubchem.ncbi.nlm.nih.gov/summary/summary.cgi?cid=5997">5997</a>"	1077908	1078944
4',7-dihyroxyflavanone 1	399	25.5058	317	9009.8	578-86-9		<a href=http://pubchem.ncbi.nlm.nih.gov/summary/summary.cgi?cid=1889">1889</a>"	965873	967410
5,6-Dimethylbenzimidazole 2	174	17.2708	359	23230	582-60-5	<a href=http://www.genome.jp/dbget-bin/www_bget?cpd+C03114">C03114</a>"	<a href=http://pubchem.ncbi.nlm.nih.gov/summary/summary.cgi?cid=675">675</a>"	629266	629157
Erythrose 1	205	14.5492	749	203581	583-50-6		<a href=http://pubchem.ncbi.nlm.nih.gov/summary/summary.cgi?cid=94176">94176</a>"	439850	443139
2,6-Diaminopimelic acid 1	108	20.3458	311	50463	583-93-7	<a href=http://www.genome.jp/dbget-bin/www_bget?cpd+C00680">C00680</a>"	<a href=http://pubchem.ncbi.nlm.nih.gov/summary/summary.cgi?cid=865">865</a>"	683367	687900
maltitol	217	27.3633	410	187153	585-88-6		<a href=http://pubchem.ncbi.nlm.nih.gov/summary/summary.cgi?cid=3871">3871</a>"	974916	976308
adenosine	144	25.97	275	1070202	58-61-7	<a href=http://www.genome.jp/dbget-bin/www_bget?cpd+C00212">C00212</a>"	<a href=http://pubchem.ncbi.nlm.nih.gov/summary/summary.cgi?cid=191">191</a>"	916817	917309
inosine	237	25.4933	510	26631	58-63-9	<a href=http://www.genome.jp/dbget-bin/www_bget?cpd+C00294">C00294</a>"	<a href=http://pubchem.ncbi.nlm.nih.gov/summary/summary.cgi?cid=804">804</a>"	896941	896905
biotin	200	24.8325	276	7306.3	58-85-5	<a href=http://www.genome.jp/dbget-bin/www_bget?cpd+C00120">C00120</a>"	<a href=http://pubchem.ncbi.nlm.nih.gov/summary/summary.cgi?cid=253">253</a>"	869394	871085
Digalacturonic acid 1	155	27.5833	257	12492	5894-59-7	<a href=http://www.genome.jp/dbget-bin/www_bget?cpd+C02273">C02273</a>"	<a href=http://pubchem.ncbi.nlm.nih.gov/summary/summary.cgi?cid=439694">439694</a>"	984089	980384
uridine 2	462	24.4092	247	22520	58-96-8	<a href=http://www.genome.jp/dbget-bin/www_bget?cpd+C00299">C00299</a>"	<a href=http://pubchem.ncbi.nlm.nih.gov/summary/summary.cgi?cid=6029">6029</a>"	851749	856628
xanthurenic acid	261	22.9808	205	7271.3	59-00-7	<a href=http://www.genome.jp/dbget-bin/www_bget?cpd+C02470">C02470</a>"	<a href=http://pubchem.ncbi.nlm.nih.gov/summary/summary.cgi?cid=5699">5699</a>"	792507	796143
galactose 1	204	19.3992	861	599885	59-23-4	<a href=http://www.genome.jp/dbget-bin/www_bget?cpd+C00124">C00124</a>"	<a href=http://pubchem.ncbi.nlm.nih.gov/summary/summary.cgi?cid=6036">6036</a>"	644047	648681
citric acid	245	18.7117	665	1209220	5949-29-1	<a href=http://www.genome.jp/dbget-bin/www_bget?cpd+C00158">C00158</a>"	<a href=http://pubchem.ncbi.nlm.nih.gov/summary/summary.cgi?cid=311">311</a>"	615496	617832
Glucose-1-phosphate	319	18.1692	470	32540	59-56-3	<a href=http://www.genome.jp/dbget-bin/www_bget?cpd+C11450">C11450</a>"	<a href=http://pubchem.ncbi.nlm.nih.gov/summary/summary.cgi?cid=65533">65533</a>"	592967	594823
Melezitose	271	29.7883	554	307351	597-12-6	<a href=http://www.genome.jp/dbget-bin/www_bget?cpd+C08243">C08243</a>"	<a href=http://pubchem.ncbi.nlm.nih.gov/summary/summary.cgi?cid=92817">92817</a>"	1141499	1145797
2,2-Dimethylsuccinic Acid	215	13.1742	561	139348	597-43-3		<a href=http://pubchem.ncbi.nlm.nih.gov/summary/summary.cgi?cid=11701">11701</a>"	381304	376336
D-Glyceric acid	116	13.1825	496	441008	6000-40-4	<a href=http://www.genome.jp/dbget-bin/www_bget?cpd+C00258">C00258</a>"	<a href=http://pubchem.ncbi.nlm.nih.gov/summary/summary.cgi?cid=752">752</a>"	381659	377282
2-ketobutyric acid 2	174	7.27667	312	2215732	600-18-0	<a href=http://www.genome.jp/dbget-bin/www_bget?cpd+C00109">C00109</a>"	<a href=http://pubchem.ncbi.nlm.nih.gov/summary/summary.cgi?cid=58">58</a>"	221664	224400
N-Methyl-DL-alanine	76	8.9275	274	12715	600-21-5		<a href=http://pubchem.ncbi.nlm.nih.gov/summary/summary.cgi?cid=4377">4377</a>"	289176	286444
tyrosine 1	218	20.0658	595	1525707	60-18-4	<a href=http://www.genome.jp/dbget-bin/www_bget?cpd+C01536">C01536</a>"	<a href=http://pubchem.ncbi.nlm.nih.gov/summary/summary.cgi?cid=1153">1153</a>"	671734	671841
2-aminoethanethiol	174	22.7292	478	492406	60-23-1	<a href=http://www.genome.jp/dbget-bin/www_bget?cpd+C01678">C01678</a>"	<a href=http://pubchem.ncbi.nlm.nih.gov/summary/summary.cgi?cid=6058">6058</a>"	782129	778041
linoleic acid	337	22.6025	950	491421	60-33-3		<a href=http://pubchem.ncbi.nlm.nih.gov/summary/summary.cgi?cid=3931">3931</a>"	776905	777515
5-Methoxytryptamine 2	280	24.4358	366	195025	608-07-1	<a href=http://www.genome.jp/dbget-bin/www_bget?cpd+C05659">C05659</a>"	<a href=http://pubchem.ncbi.nlm.nih.gov/summary/summary.cgi?cid=1833">1833</a>"	852861	856714
conduritol b epoxide 1	245	20.0842	455	4133097	6090-95-5		<a href=http://pubchem.ncbi.nlm.nih.gov/summary/summary.cgi?cid=2859">2859</a>"	672495	668450
Benzoylformic acid 3	185	13.8792	262	219560	611-73-4	<a href=http://www.genome.jp/dbget-bin/www_bget?cpd+C02137">C02137</a>"	<a href=http://pubchem.ncbi.nlm.nih.gov/summary/summary.cgi?cid=11915">11915</a>"	491090	492894
Guanidinosuccinic acid 4	388	21.2925	279	13088	6133-30-8		<a href=http://pubchem.ncbi.nlm.nih.gov/summary/summary.cgi?cid=97856">97856</a>"	722699	725907
2-Indanone	319	24.1092	256	769215	615-13-4	<a href=http://www.genome.jp/dbget-bin/www_bget?cpd+C07727">C07727</a>"	<a href=http://pubchem.ncbi.nlm.nih.gov/summary/summary.cgi?cid=11983">11983</a>"	839246	838048
2-Hydroxyvaleric acid	131	9.53833	206	5918	617-31-2		<a href=http://pubchem.ncbi.nlm.nih.gov/summary/summary.cgi?cid=98009">98009</a>"	314157	309568
2-Methylglutaric Acid	188	14.1858	277	66119	617-62-9	<a href=http://www.genome.jp/dbget-bin/www_bget?cpd+C05282">C05282</a>"	<a href=http://pubchem.ncbi.nlm.nih.gov/summary/summary.cgi?cid=12046">12046</a>"	424379	426727
leucine	158	12.4192	732	577668	61-90-5	<a href=http://www.genome.jp/dbget-bin/www_bget?cpd+C00123">C00123</a>"	<a href=http://pubchem.ncbi.nlm.nih.gov/summary/summary.cgi?cid=857">857</a>"	350453	346389
3-hydroxyphenylacetic acid	281	16.5917	251	12727	621-37-4	<a href=http://www.genome.jp/dbget-bin/www_bget?cpd+C05593">C05593</a>"	<a href=http://pubchem.ncbi.nlm.nih.gov/summary/summary.cgi?cid=12122">12122</a>"	526506	528448
Dihydroxyacetone	84	10.1208	710	619459	62147-49-3	<a href=http://www.genome.jp/dbget-bin/www_bget?cpd+C00184">C00184</a>"	<a href=http://pubchem.ncbi.nlm.nih.gov/summary/summary.cgi?cid=670">670</a>"	337961	333585
3-Cyanoalanine	242	11.7775	253	17052	6232-19-5		<a href=http://pubchem.ncbi.nlm.nih.gov/summary/summary.cgi?cid=13538">13538</a>"	405543	404459
d-Glucoheptose 1	319	21.735	356	208736	62475-58-5		<a href=http://pubchem.ncbi.nlm.nih.gov/summary/summary.cgi?cid=219662">219662</a>"	741084	743234
aniline	151	11.49	277	265394	62-53-3	<a href=http://www.genome.jp/dbget-bin/www_bget?cpd+C02136">C02136</a>"	<a href=http://pubchem.ncbi.nlm.nih.gov/summary/summary.cgi?cid=6115">6115</a>"	312072	310388
3-Methylglutaric Acid	229	14.2625	245	47831	626-51-7		<a href=http://pubchem.ncbi.nlm.nih.gov/summary/summary.cgi?cid=12284">12284</a>"	427644	431825
4-HYDROXYPYRIDINE	152	8.85083	430	163338	626-64-2		<a href=http://pubchem.ncbi.nlm.nih.gov/summary/summary.cgi?cid=12290">12290</a>"	286041	281563
N-Ethylglycine 1	112	14.1658	270	19415	627-01-0	<a href=http://www.genome.jp/dbget-bin/www_bget?cpd+C11735">C11735</a>"	<a href=http://pubchem.ncbi.nlm.nih.gov/summary/summary.cgi?cid=316542">316542</a>"	423528	428515
Diglycerol 1	155	18.1292	638	2208401	627-82-7		<a href=http://pubchem.ncbi.nlm.nih.gov/summary/summary.cgi?cid=42953">42953</a>"	591306	591718
cytidine-monophosphate 1	258	19.1333	716	62099	63-37-6	<a href=http://www.genome.jp/dbget-bin/www_bget?cpd+C00055">C00055</a>"	<a href=http://pubchem.ncbi.nlm.nih.gov/summary/summary.cgi?cid=314">314</a>"	705210	701378
lactose 1	302	26.4225	474	5317.1	63-42-3		<a href=http://pubchem.ncbi.nlm.nih.gov/summary/summary.cgi?cid=493593">493593</a>"	935685	936954
Pyrrole-2-Carboxylic Acid	255	13.4533	235	100018	634-97-9	<a href=http://www.genome.jp/dbget-bin/www_bget?cpd+C05942">C05942</a>"	<a href=http://pubchem.ncbi.nlm.nih.gov/summary/summary.cgi?cid=12473">12473</a>"	393190	394475
methionine 2	199	15.7242	301	9016.8	63-68-3	<a href=http://www.genome.jp/dbget-bin/www_bget?cpd+C01733">C01733</a>"	<a href=http://pubchem.ncbi.nlm.nih.gov/summary/summary.cgi?cid=876">876</a>"	489859	490416
1,4-Cyclohexanedione 1	156	10.9608	252	51547	637-88-7	<a href=http://www.genome.jp/dbget-bin/www_bget?cpd+C08063">C08063</a>"	<a href=http://pubchem.ncbi.nlm.nih.gov/summary/summary.cgi?cid=12511">12511</a>"	372272	371496
phenylalanine 1	273	16.7608	576	26136	63-91-2	<a href=http://www.genome.jp/dbget-bin/www_bget?cpd+C02057">C02057</a>"	<a href=http://pubchem.ncbi.nlm.nih.gov/summary/summary.cgi?cid=994">994</a>"	533652	537401
fructose-6-phosphate	315	23.1908	514	53100	643-13-0		<a href=http://pubchem.ncbi.nlm.nih.gov/summary/summary.cgi?cid=69507">69507</a>"	801167	805030
palatinitol 1	319	27.7508	716	97431	64519-82-0		<a href=http://pubchem.ncbi.nlm.nih.gov/summary/summary.cgi?cid=3034828">3034828</a>"	991073	995702
Aminooxyacetic acid	305	13.8325	235	31490	645-88-5		<a href=http://pubchem.ncbi.nlm.nih.gov/summary/summary.cgi?cid=286">286</a>"	409335	408686
tetracosane	79	24.1808	284	38840	646-31-1		<a href=http://pubchem.ncbi.nlm.nih.gov/summary/summary.cgi?cid=12592">12592</a>"	842233	843977
dl-p-Hydroxyphenyllactic acid	377	19.5833	262	12027	6482-98-0	<a href=http://www.genome.jp/dbget-bin/www_bget?cpd+C03672">C03672</a>"	<a href=http://pubchem.ncbi.nlm.nih.gov/summary/summary.cgi?cid=9378">9378</a>"	651695	654493
cytidine 1	240	26.475	280	41605	65-46-3	<a href=http://www.genome.jp/dbget-bin/www_bget?cpd+C00475">C00475</a>"	<a href=http://pubchem.ncbi.nlm.nih.gov/summary/summary.cgi?cid=596">596</a>"	937874	936955
thymine	255	14.0217	360	89515	65-71-4	<a href=http://www.genome.jp/dbget-bin/www_bget?cpd+C00178">C00178</a>"	<a href=http://pubchem.ncbi.nlm.nih.gov/summary/summary.cgi?cid=1135">1135</a>"	417389	419706
benzoic acid	105	10.1667	762	130221	65-85-0	<a href=http://www.genome.jp/dbget-bin/www_bget?cpd+C03096">C03096</a>"	<a href=http://pubchem.ncbi.nlm.nih.gov/summary/summary.cgi?cid=243">243</a>"	339833	339866
melibiose 1	204	27.5233	824	694684	66009-10-7	<a href=http://www.genome.jp/dbget-bin/www_bget?cpd+C05402">C05402</a>"	<a href=http://pubchem.ncbi.nlm.nih.gov/summary/summary.cgi?cid=440658">440658</a>"	981587	981697
5-Aminovaleric acid 1	174	16.715	580	346668	660-88-8	<a href=http://www.genome.jp/dbget-bin/www_bget?cpd+C00431">C00431</a>"	<a href=http://pubchem.ncbi.nlm.nih.gov/summary/summary.cgi?cid=138">138</a>"	531716	536482
uracil	241	13.2033	816	181411	66-22-8	<a href=http://www.genome.jp/dbget-bin/www_bget?cpd+C00106">C00106</a>"	<a href=http://pubchem.ncbi.nlm.nih.gov/summary/summary.cgi?cid=1174">1174</a>"	382546	385872
L-homoserine 1	218	12.7775	774	467981	672-15-1	<a href=http://www.genome.jp/dbget-bin/www_bget?cpd+C00263">C00263</a>"	<a href=http://pubchem.ncbi.nlm.nih.gov/summary/summary.cgi?cid=12647">12647</a>"	446245	443004
5-aminovaleric acid lactam	156	10.6642	236	14268	675-20-7	<a href=http://www.genome.jp/dbget-bin/www_bget?cpd+C00431">C00431</a>"	<a href=http://pubchem.ncbi.nlm.nih.gov/summary/summary.cgi?cid=12665">12665</a>"	276979	274288
N-Methyl-L-glutamic acid 1	98	15.6233	393	12986	6753-62-4	<a href=http://www.genome.jp/dbget-bin/www_bget?cpd+C01046">C01046</a>"	<a href=http://pubchem.ncbi.nlm.nih.gov/summary/summary.cgi?cid=439377">439377</a>"	562174	561019
xylose 1	248	16.9875	340	78497	6763-34-4		<a href=http://pubchem.ncbi.nlm.nih.gov/summary/summary.cgi?cid=644160">644160</a>"	543227	545927
cholecalciferol	85	27.165	440	52544	67-97-0		<a href=http://pubchem.ncbi.nlm.nih.gov/summary/summary.cgi?cid=5353527">5353527</a>"	1033916	1033311
Tetrahydrocorticosterone 3	89	28.5817	288	38124	68-42-8	<a href=http://www.genome.jp/dbget-bin/www_bget?cpd+C05476">C05476</a>"	<a href=http://pubchem.ncbi.nlm.nih.gov/summary/summary.cgi?cid=65553">65553</a>"	1025717	1027972
5-Dihydrocortisone 2	355	30.6792	386	66249	68-54-2	<a href=http://www.genome.jp/dbget-bin/www_bget?cpd+C05469">C05469</a>"	<a href=http://pubchem.ncbi.nlm.nih.gov/summary/summary.cgi?cid=65554">65554</a>"	1113177	1110563
D-galacturonic acid 2	187	20.3008	259	32095	685-73-4		<a href=http://pubchem.ncbi.nlm.nih.gov/summary/summary.cgi?cid=152867">152867</a>"	681497	678932
2-ketoadipate 3	100	10.065	303	17249	689-31-6	<a href=http://www.genome.jp/dbget-bin/www_bget?cpd+C00322">C00322</a>"	<a href=http://pubchem.ncbi.nlm.nih.gov/summary/summary.cgi?cid=71">71</a>"	335680	332196
succinate semialdehyde 2	156	11.0267	431	278854	692-29-5	<a href=http://www.genome.jp/dbget-bin/www_bget?cpd+C02127">C02127</a>"	<a href=http://pubchem.ncbi.nlm.nih.gov/summary/summary.cgi?cid=1112">1112</a>"	292383	297198
maltose	151	26.89	821	534922	69-79-4	<a href=http://www.genome.jp/dbget-bin/www_bget?cpd+C01971">C01971</a>"	<a href=http://pubchem.ncbi.nlm.nih.gov/summary/summary.cgi?cid=6255">6255</a>"	955179	955335
xanthine	140	20.9267	324	5140	69-89-6	<a href=http://www.genome.jp/dbget-bin/www_bget?cpd+C00385">C00385</a>"	<a href=http://pubchem.ncbi.nlm.nih.gov/summary/summary.cgi?cid=1188">1188</a>"	707499	703020
glutathione - H2O	317	25.83	262	8229.5	70-18-8	<a href=http://www.genome.jp/dbget-bin/www_bget?cpd+C00051">C00051</a>"	<a href=http://pubchem.ncbi.nlm.nih.gov/summary/summary.cgi?cid=124886">124886</a>"	910980	908197
ornithine	244	16.5667	245	294116	70-26-8	<a href=http://www.genome.jp/dbget-bin/www_bget?cpd+C00077">C00077</a>"	<a href=http://pubchem.ncbi.nlm.nih.gov/summary/summary.cgi?cid=6262">6262</a>"	525450	526737
gly-pro	144	20.6158	292	171328	704-15-4		<a href=http://pubchem.ncbi.nlm.nih.gov/summary/summary.cgi?cid=79101">79101</a>"	694585	693526
asparagine 2	96	16.51	240	55380	70-47-3	<a href=http://www.genome.jp/dbget-bin/www_bget?cpd+C00153">C00153</a>"	<a href=http://pubchem.ncbi.nlm.nih.gov/summary/summary.cgi?cid=236">236</a>"	523056	521940
kyotorphin 1	57	25.6933	209	61704	70904-56-2	<a href=http://www.genome.jp/dbget-bin/www_bget?cpd+C02993">C02993</a>"	<a href=http://pubchem.ncbi.nlm.nih.gov/summary/summary.cgi?cid=123804">123804</a>"	973563	972472
Leucrose 2	312	27.4167	775	22882	7158-70-5		<a href=http://pubchem.ncbi.nlm.nih.gov/summary/summary.cgi?cid=165577">165577</a>"	977139	976995
threonine 2	101	12.6058	372	145057	72-19-5	<a href=http://www.genome.jp/dbget-bin/www_bget?cpd+C00188">C00188</a>"	<a href=http://pubchem.ncbi.nlm.nih.gov/summary/summary.cgi?cid=205">205</a>"	358078	361557
Threonic acid	292	15.7842	925	710260	7306-96-9		<a href=http://pubchem.ncbi.nlm.nih.gov/summary/summary.cgi?cid=151152">151152</a>"	492394	497167
tryptophan 2	314	22.565	279	201376	73-22-3	<a href=http://www.genome.jp/dbget-bin/www_bget?cpd+C00806">C00806</a>"	<a href=http://pubchem.ncbi.nlm.nih.gov/summary/summary.cgi?cid=1148">1148</a>"	775359	775988
Melatonin 3	160	24.5617	333	168245	73-31-4	<a href=http://www.genome.jp/dbget-bin/www_bget?cpd+C01598">C01598</a>"	<a href=http://pubchem.ncbi.nlm.nih.gov/summary/summary.cgi?cid=896">896</a>"	858106	862479
Isoleucine	158	10.7175	794	9565208	73-32-5	<a href=http://www.genome.jp/dbget-bin/www_bget?cpd+C00407">C00407</a>"	<a href=http://pubchem.ncbi.nlm.nih.gov/summary/summary.cgi?cid=6306">6306</a>"	362333	359232
Threitol	231	15.0992	540	71590	7493-90-5		<a href=http://pubchem.ncbi.nlm.nih.gov/summary/summary.cgi?cid=169019">169019</a>"	463268	466960
1,2-Cyclohexanedione 2	142	14.9658	219	36898	765-87-7	<a href=http://www.genome.jp/dbget-bin/www_bget?cpd+C06105">C06105</a>"	<a href=http://pubchem.ncbi.nlm.nih.gov/summary/summary.cgi?cid=13006">13006</a>"	457591	455148
N-cyclohexylformamide 1	98	10.5325	304	64714	766-93-8	<a href=http://www.genome.jp/dbget-bin/www_bget?cpd+C11519">C11519</a>"	<a href=http://pubchem.ncbi.nlm.nih.gov/summary/summary.cgi?cid=13017">13017</a>"	354776	354189
N-Acetyl-beta-D-mannosamine 1	202	21.3167	421	135052	7772-94-3		<a href=http://pubchem.ncbi.nlm.nih.gov/summary/summary.cgi?cid=3084028">3084028</a>"	723703	723226
hydroxylamine	74	8.05417	389	27281844	7803-49-8	<a href=http://www.genome.jp/dbget-bin/www_bget?cpd+C00192">C00192</a>"	<a href=http://pubchem.ncbi.nlm.nih.gov/summary/summary.cgi?cid=787">787</a>"	253461	254023
Fructose 2,6-biphosphate degr prod 1	369	22.2958	273	182317	79082-92-1	<a href=http://www.genome.jp/dbget-bin/www_bget?cpd+C00665">C00665</a>"	<a href=http://pubchem.ncbi.nlm.nih.gov/summary/summary.cgi?cid=105021">105021</a>"	764259	765677
glycolic acid	133	9.44833	533	177607	79-14-1	<a href=http://www.genome.jp/dbget-bin/www_bget?cpd+C03547">C03547</a>"	<a href=http://pubchem.ncbi.nlm.nih.gov/summary/summary.cgi?cid=757">757</a>"	225314	225852
pantothenic acid	212	20.6325	337	150861	79-83-4	<a href=http://www.genome.jp/dbget-bin/www_bget?cpd+C00864">C00864</a>"	<a href=http://pubchem.ncbi.nlm.nih.gov/summary/summary.cgi?cid=6613">6613</a>"	695277	692108
Tartronic acid	131	13.7683	550	321064	80-69-3	<a href=http://www.genome.jp/dbget-bin/www_bget?cpd+C02500">C02500</a>"	<a href=http://pubchem.ncbi.nlm.nih.gov/summary/summary.cgi?cid=45">45</a>"	406603	408761
Methyl Phosphate	241	10.9725	721	1282036	812-00-0		<a href=http://pubchem.ncbi.nlm.nih.gov/summary/summary.cgi?cid=13130">13130</a>"	290081	290941
alpha-ketoisocaproic acid 1	89	9.58167	636	54925	816-66-0	<a href=http://www.genome.jp/dbget-bin/www_bget?cpd+C00233">C00233</a>"	<a href=http://pubchem.ncbi.nlm.nih.gov/summary/summary.cgi?cid=70">70</a>"	315929	311177
beta-Glycerophosphoric acid	211	17.7083	832	525598	819-83-0	<a href=http://www.genome.jp/dbget-bin/www_bget?cpd+C02979">C02979</a>"	<a href=http://pubchem.ncbi.nlm.nih.gov/summary/summary.cgi?cid=2526">2526</a>"	573678	575744
3-phosphoglycerate	147	16.9075	825	136757	820-11-1	<a href=http://www.genome.jp/dbget-bin/www_bget?cpd+C00597">C00597</a>"	<a href=http://pubchem.ncbi.nlm.nih.gov/summary/summary.cgi?cid=724">724</a>"	614475	612515
1-Indanone 2	220	14.2275	312	7929	83-33-0	<a href=http://www.genome.jp/dbget-bin/www_bget?cpd+C01504">C01504</a>"	<a href=http://pubchem.ncbi.nlm.nih.gov/summary/summary.cgi?cid=6735">6735</a>"	426154	428136
Sitosterol	65	29.3492	502	15745	83-46-5		<a href=http://pubchem.ncbi.nlm.nih.gov/summary/summary.cgi?cid=6432744">6432744</a>"	1123489	1127553
1-Hydroxy-2-naphthoic acid	174	19.1275	329	36505	86-48-6	<a href=http://www.genome.jp/dbget-bin/www_bget?cpd+C03203">C03203</a>"	<a href=http://pubchem.ncbi.nlm.nih.gov/summary/summary.cgi?cid=6844">6844</a>"	704972	700078
Fluorene	267	16.8533	535	66850	86-73-7	<a href=http://www.genome.jp/dbget-bin/www_bget?cpd+C07715">C07715</a>"	<a href=http://pubchem.ncbi.nlm.nih.gov/summary/summary.cgi?cid=6853">6853</a>"	537560	536990
indole-3-acetic acid	202	18.5625	295	15160	87-51-4	<a href=http://www.genome.jp/dbget-bin/www_bget?cpd+C00954">C00954</a>"	<a href=http://pubchem.ncbi.nlm.nih.gov/summary/summary.cgi?cid=802">802</a>"	681893	686867
mannitol	423	19.9592	603	974486	87-78-5	<a href=http://www.genome.jp/dbget-bin/www_bget?cpd+D00062">D00062</a>"	<a href=http://pubchem.ncbi.nlm.nih.gov/summary/summary.cgi?cid=6251">6251</a>"	667303	665262
Tagatose 1	295	19.005	320	73420	87-81-0		<a href=http://pubchem.ncbi.nlm.nih.gov/summary/summary.cgi?cid=92092">92092</a>"	627678	630199
myo-inositol	318	21.4542	949	962008	87-89-8	<a href=http://www.genome.jp/dbget-bin/www_bget?cpd+C06153">C06153</a>"	<a href=http://pubchem.ncbi.nlm.nih.gov/summary/summary.cgi?cid=892">892</a>"	729416	729867
indole-3-acetamide 4	110	23.0283	297	4419.8	879-37-8	<a href=http://www.genome.jp/dbget-bin/www_bget?cpd+C02693">C02693</a>"	<a href=http://pubchem.ncbi.nlm.nih.gov/summary/summary.cgi?cid=397">397</a>"	794466	797259
xylitol	179	17.4633	241	33289	87-99-0		<a href=http://pubchem.ncbi.nlm.nih.gov/summary/summary.cgi?cid=6912">6912</a>"	563328	567625
Thymol	207	13.0408	350	31815	89-83-8	<a href=http://www.genome.jp/dbget-bin/www_bget?cpd+C09908">C09908</a>"	<a href=http://pubchem.ncbi.nlm.nih.gov/summary/summary.cgi?cid=6989">6989</a>"	375846	373970
Gluconic lactone 1	220	19.4458	618	65434	90-80-2		<a href=http://pubchem.ncbi.nlm.nih.gov/summary/summary.cgi?cid=736">736</a>"	645985	647005
(2R,3S)-2-hydroxy-3-isopropylbutanedioic acid	247	16.0142	408	427689	921-28-8	<a href=http://www.genome.jp/dbget-bin/www_bget?cpd+C04411">C04411</a>"	<a href=http://pubchem.ncbi.nlm.nih.gov/summary/summary.cgi?cid=5462261">5462261</a>"	502110	504206
D-alanyl-D-alanine 2	201	14.7733	336	15021	923-16-0	<a href=http://www.genome.jp/dbget-bin/www_bget?cpd+C00993">C00993</a>"	<a href=http://pubchem.ncbi.nlm.nih.gov/summary/summary.cgi?cid=601">601</a>"	527532	523149
carbamoyl-aspartic acid 1	98	18.1783	476	150008	923-37-5	<a href=http://www.genome.jp/dbget-bin/www_bget?cpd+C00438">C00438</a>"	<a href=http://pubchem.ncbi.nlm.nih.gov/summary/summary.cgi?cid=279">279</a>"	666210	668109
Biphenyl	154	12.2058	514	107208	92-52-4	<a href=http://www.genome.jp/dbget-bin/www_bget?cpd+C06588">C06588</a>"	<a href=http://pubchem.ncbi.nlm.nih.gov/summary/summary.cgi?cid=7095">7095</a>"	422977	426671
3-Hydroxypalmitic acid	204	22.4792	329	51195	928-17-6		<a href=http://pubchem.ncbi.nlm.nih.gov/summary/summary.cgi?cid=92836">92836</a>"	771819	775597
cyclohexane-1,2-diol	190	10.3042	357	241142	931-17-9		<a href=http://pubchem.ncbi.nlm.nih.gov/summary/summary.cgi?cid=13601">13601</a>"	345449	345040
naringenin 3	411	28.3933	252	5248.4	93602-28-9	<a href=http://www.genome.jp/dbget-bin/www_bget?cpd+C00509">C00509</a>"	<a href=http://pubchem.ncbi.nlm.nih.gov/summary/summary.cgi?cid=439246">439246</a>"	1017864	1014433
Anandamide 1	316	27.0683	467	141717	94421-68-8	<a href=http://www.genome.jp/dbget-bin/www_bget?cpd+C11695">C11695</a>"	<a href=http://pubchem.ncbi.nlm.nih.gov/summary/summary.cgi?cid=5281969">5281969</a>"	962615	960622
piperine 2	83	27.24	239	19624	94-62-2		<a href=http://pubchem.ncbi.nlm.nih.gov/summary/summary.cgi?cid=4840">4840</a>"	969773	974543
L-Threose 1	173	14.6667	540	67660	95-44-3		<a href=http://pubchem.ncbi.nlm.nih.gov/summary/summary.cgi?cid=101562">101562</a>"	444853	441422
Phosphoglycolic acid	245	16.3417	276	29431	95648-83-2	<a href=http://www.genome.jp/dbget-bin/www_bget?cpd+C00988">C00988</a>"	<a href=http://pubchem.ncbi.nlm.nih.gov/summary/summary.cgi?cid=529">529</a>"	515945	516507
2'-deoxyguanosine 2	324	26.9125	236	23741	961-07-9	<a href=http://www.genome.jp/dbget-bin/www_bget?cpd+C00330">C00330</a>"	<a href=http://pubchem.ncbi.nlm.nih.gov/summary/summary.cgi?cid=638">638</a>"	956117	956816
Lactobionic Acid 1	495	26.8917	501	77015	96-82-2		<a href=http://pubchem.ncbi.nlm.nih.gov/summary/summary.cgi?cid=7314">7314</a>"	955248	953631
Epigallocatechin	221	28.0808	356	173601	970-74-1	<a href=http://www.genome.jp/dbget-bin/www_bget?cpd+C12136">C12136</a>"	<a href=http://pubchem.ncbi.nlm.nih.gov/summary/summary.cgi?cid=72277">72277</a>"	1004833	999872
Itaconic acid	147	11.3725	731	218439	97-65-4	<a href=http://www.genome.jp/dbget-bin/www_bget?cpd+C00490">C00490</a>"	<a href=http://pubchem.ncbi.nlm.nih.gov/summary/summary.cgi?cid=811">811</a>"	389059	387056
L-Malic acid	175	15.0275	539	444460	97-67-6	<a href=http://www.genome.jp/dbget-bin/www_bget?cpd+C00149">C00149</a>"	<a href=http://pubchem.ncbi.nlm.nih.gov/summary/summary.cgi?cid=222656">222656</a>"	460217	462908
oxoproline	156	15.525	957	50622091	98-79-3	<a href=http://www.genome.jp/dbget-bin/www_bget?cpd+C02238">C02238</a>"	<a href=http://pubchem.ncbi.nlm.nih.gov/summary/summary.cgi?cid=7405">7405</a>"	481399	485159
nicotinamide	179	13.3717	604	406630	98-92-0	<a href=http://www.genome.jp/dbget-bin/www_bget?cpd+C00153">C00153</a>"	<a href=http://pubchem.ncbi.nlm.nih.gov/summary/summary.cgi?cid=936">936</a>"	470429	469951
Allantoic acid 2	406	19.4692	244	17440	99-16-1	<a href=http://www.genome.jp/dbget-bin/www_bget?cpd+C00499">C00499</a>"	<a href=http://pubchem.ncbi.nlm.nih.gov/summary/summary.cgi?cid=203">203</a>"	646954	647757
trehalose	316	26.6067	674	85171	99-20-7	<a href=http://www.genome.jp/dbget-bin/www_bget?cpd+C01083">C01083</a>"	<a href=http://pubchem.ncbi.nlm.nih.gov/summary/summary.cgi?cid=7427">7427</a>"	943365	947579
3,4-dihydroxybenzoic acid	461	18.8158	370	75811	99-50-3	<a href=http://www.genome.jp/dbget-bin/www_bget?cpd+C00230">C00230</a>"	<a href=http://pubchem.ncbi.nlm.nih.gov/summary/summary.cgi?cid=72">72</a>"	619822	621745
N-acetyl-L-aspartic acid 1	158	15.305	689	243684	997-55-7	<a href=http://www.genome.jp/dbget-bin/www_bget?cpd+C01042">C01042</a>"	<a href=http://pubchem.ncbi.nlm.nih.gov/summary/summary.cgi?cid=65065">65065</a>"	549201	547922
4-Hydroxybenzoic acid	223	14.9958	254	27230	99-96-7	<a href=http://www.genome.jp/dbget-bin/www_bget?cpd+C00156">C00156</a>"	<a href=http://pubchem.ncbi.nlm.nih.gov/summary/summary.cgi?cid=135">135</a>"	536600	537389
N,N-Dimethyl-p-phenylenediamine	128	15.3683	210	141174	99-98-9	<a href=http://www.genome.jp/dbget-bin/www_bget?cpd+C04203">C04203</a>"	<a href=http://pubchem.ncbi.nlm.nih.gov/summary/summary.cgi?cid=7472">7472</a>"	551782	547175
noradrenaline	174	20.4683	610	153365	51-41-2		<a href=http://pubchem.ncbi.nlm.nih.gov/summary/summary.cgi?cid=951">951</a>"	759707	756118
Orotic acid	254	16.2717	783	166254	65-86-1	<a href=http://www.genome.jp/dbget-bin/www_bget?cpd+C00295">C00295</a>"	<a href=http://pubchem.ncbi.nlm.nih.gov/summary/summary.cgi?cid=967">967</a>"	588591	586350
Palatinose	117	25.7467	500	60470	15132-06-6	<a href=http://www.genome.jp/dbget-bin/www_bget?cpd+C01742">C01742</a>"	<a href=http://pubchem.ncbi.nlm.nih.gov/summary/summary.cgi?cid=439559">439559</a>"	975750	977051
