# Supplementary material for: Genomic sequencing, genome-scale metabolic network reconstruction, and in silico flux analysis of the grape endophytic fungus Alternaria sp. MG1
Source: Microb Cell Fact. 2019 Jan 24;18:13. doi: 10.1186/s12934-019-1063-7 (PMC6345013; doi:10.1186/s12934-019-1063-7)
Supplement: Supplementary file 3 — Additional file 3. Dataset S2. Biomass composition of Alternaria sp. MG1. [file 12934_2019_1063_MOESM3_ESM.xlsx]

## Sheet: biomass
DATASET S2 The biomass composition of Alternaria sp. MG1 consists of nucleic acids (DNA and RNA), proteins, lipids, carbohydrates, and ash. The biomass equation is used as an objective function to mimic cellular growth or the production ratio of target metabolites using flux balance analysis (FBA)
Table 1 macromolecular composition
The cellular composition of a Alternaria could be achieved in the literature and by experimental data.
Component	Cellular content (% W/W)	Normalized cellular content (% W/W)	Note	Biomass equation: 71.4 h2o[c] + 71.4 atp[c] + 0.0985 ala[c] + 0.0423 arg[c] + 0.1842 asn[c] + 0.094 asp[c] + 0.0599 cys[c] + 0.1118 glu[c] + 0.1527 gln[c] + 0.0846 gly[c] + 0.0293 his[c] + 0.0454 ile[c] + 0.0738 leu[c] + 0.0683 lys[c] + 0.119 met[c] + 0.0372 phe[c] + 0.0385 pro[c] + 0.0672 ser[c] + 0.0627 thr[c] + 0.0705 trp[c] + 0.0334 tyr[c] + 0.0465 val[c] + 0.0046 damp[c] + 0.0048 dgmp[c] + 0…
DNA	0.61	0.61	This study
RNA	3.09	3.12	This study
Protein	19.72	19.89	This study
Lipids	13.53	13.64	[1,2,3]
Phospholipids	2.12
Neutral lipids	11.41
Cell wall	32.01	32.28	[4]
Chitin	14.5	14.62
Glucan	17.25	17.4
Melanin	0.26	0.26	[5]
D-mannitol	15	15.13	[6]
Ash	15.2	15.33	[7]
Sum	99.16	100
Table 2 protein composition
The amino acids was identified in this study.The content of Tryptophan, Cysteine, Asparagine and Glutamine were determined by the open reading frames of its genome.
amino acids	g/100 g DCW	MWa, g/mol	mmol/g DCW
Alanine	0.8775	89.094	0.0984915
Arginine	0.736293	174.203	0.0422664
Asparagine	2.4336	132.119	0.184198
Aspartate	1.25069	133.104	0.0939633
Cysteine	0.725803	121.16	0.0599045
Glutamate	1.63397	146.146	0.111804
Glutamine	2.24721	147.131	0.152735
Glycine	0.635431	75.067	0.0846485
Histidine	0.453879	155.156	0.0292531
Isoleucine	0.595086	131.175	0.0453658
Leucine	0.968276	131.175	0.0738156
Lysine	0.998534	146.189	0.0683044
Methionine	1.77517	149.214	0.118968
Phenylalanine	0.615259	165.192	0.0372451
Proline	0.443793	115.132	0.0385465
Serine	0.706034	105.093	0.0671819
Threonine	0.746379	119.12	0.0626578
Tryptophan	0.899185	204.228	0.070497
Tyrosine	0.605172	181.191	0.0333997
Valine	0.544655	117.148	0.0464929
sum	19.8919	124.591	1.51974
Table 3 DNA composition
The compositon of DNA was based on the genomic sequence of Alternaria sp. MG1 and the cotent of (G+C)%
content	mol/mol DNA	MW(g/mol)	mmol/g DNA	mmol/g DCW
dAMP	0.2452	331	0.75041	0.0045775
dGMP	0.2548	347	0.77979	0.00475672
dCMP	0.2548	307	0.77979	0.00475672
dTMP	0.2452	322	0.75041	0.0045775
average		326.755		0.0186684
Table 4 RNA composition
It was assumed that RNA consisted of 5% mRNA, 75% rRNA and 20% tRNA (molar). The nucleotide composition of mRNA was taken as for genomic DNA. The nucleotide composition of rRNA was calculated from the sequences of 5S, SSU and PK-G12 ribosomal RNA units. tRNA composition was found from sequences of amino acids transporting RNAs. All the sequences were obtained from genome of Alternaria sp. MG1.
Nucleotide	mol/mol RNA			MWa, g/mol	mol/g RNA	mmol/g DCW
	mRNA 0.05	rRNA 0.75	tRNA 0.20
		0.75	0.2
AMP	0.2452	0.259907	0.235228	347	0.749837	0.0233949
GMP	0.2548	0.257029	0.262963	363	0.760337	0.0237225
CMP	0.2548	0.236883	0.262188	323	0.713035	0.0222467
UMP	0.2452	0.246181	0.239621	324	0.720659	0.0224846
average				322.705		0.0918487	0.110517
Table 5 Detailed lipid composition:
Lipid composition was assumed to be the same as in Alternaria solani Sorauer[2].
Lipid	Content % (w/w Lipid)	MW(g/mol)	mmol/g DCW
Triacylglycerol (TAG)	78.4	912.758	0.117159
Ergosterol	5.9	396.648	0.020289
Phospholipids	15.7
Table 6 Phospholipids composition:
Phospholipids composition was assumed to be the same as in Alternaria solani Sorauer[2].
Phospholipids	phospholipids (%)	MW(g/mol)	mmol/g DCW
Phosphatidylethanolamine(PE)	1.8	762.172	0.000505747
Phosphatidylserine (PS)	9.5	806.172	0.00252354
Phosphatidylinositol (PINS)	9.6	881.172	0.00233305
Phosphatidylglycerol(PG)	34	746.993	0.00974712
Phosphatidylcholine (PC)	39.4	794.172	0.0106242
Phosphatidate(PA)	2.7	719.172	0.00080398
Cardiolipin(CL)	2.6	332.183	0.00167614
Table 7 Fat acid composition
The fatty acids based on the content of Alternaria sp.[3].
Metabolite abbr.	g/g total fatty acids	Normalized	MW (g/mol)	mmol/g total fatty acids	mol/mol total fatty acids
C140	0.0333404	0.035225	227	0.155176	0.0426364
C120	0.0180551	0.0190757	199	0.0958576	0.026338
C161	0.0130419	0.0137791	253	0.0544627	0.0149642
C160	0.059128	0.0624701	255	0.244981	0.0673113
C183	0.0420448	0.0444213	279	0.159216	0.0437464
C180	0.0533058	0.0563189	284	0.198306	0.0544868
C182	0.209322	0.221154	280	0.789835	0.217016
C181	0.518262	0.547556	282	1.94169	0.533501
total	0.9465	1	274.761		1
Table 8 Cell wall composition
The cell wall of Alternaria sp. MG1 is composed of chitin and glucan and their content were calculated according to Alternaria infectoria [4].
Components	g/100 g DCW	MWa, g/mol	mmol/g DCW
Chitin	14.62	203.2	0.719488
Glucan	17.4	162.1	1.07341
Melanin*	0.26
sum	32.28		1.7929
* melanin was not included in the model.
Table 9 D-mannitol composition:
The composition of D-mannitol was assumed as same as Alternaria alternata [6].
Component	g/100 g DCW	MWa, g/mol	mmol/g DCW
D-mannitol	15.13	182.2	0.830406
References
[1] Häggblom P, Unestam T. Blue light inhibits mycotoxin production and increases total lipids and pigmentation in Alternaria alternata. Applied and environmental microbiology, 1979, 38(6): 1074-1077.
[2] Wise C, Falardeau J, Hagberg I, et al. Cellular lipid composition affects sensitivity of plant pathogens to fengycin, an antifungal compound produced by Bacillus subtilis strain CU12. Phytopathology, 2014, 104(10): 1036-1041.
[3] Dey P, Banerjee J, Maiti M K. Comparative lipid profiling of two endophytic fungal isolates–Colletotrichum sp. and Alternaria sp. having potential utilities as biodiesel feedstock. Bioresource technology, 2011, 102(10): 5815-5823.
[4] Fernandes C, Anjos J, Walker L A, et al. Modulation of Alternaria infectoria cell wall chitin and glucan synthesis by cell wall synthase inhibitors. Antimicrobial agents and chemotherapy, 2014, 58(5): 2894-2904.
[5] Yago J I, LIN C H, CHUNG K R E N. The SLT2 mitogen‐activated protein kinase‐mediated signalling pathway governs conidiation, morphogenesis, fungal virulence and production of toxin and melanin in the tangerine pathotype of Alternaria alternata. Molecular plant pathology, 2011, 12(7): 653-665.
[6] HULT K, GATENBECK S. Production of NADPH in the mannitol cycle and its relation to polyketide formation in Alternaria alternata. European Journal of Biochemistry, 1978, 88(2): 607-612.
[7] Liu J, Gao Q, Xu N, et al. Genome-scale reconstruction and in silico analysis of Aspergillus terreus metabolism. Molecular BioSystems, 2013, 9(7): 1939-1948.
