# Supplementary material for: Genomic sequencing, genome-scale metabolic network reconstruction, and in silico flux analysis of the grape endophytic fungus Alternaria sp. MG1
Source: Microb Cell Fact. 2019 Jan 24;18:13. doi: 10.1186/s12934-019-1063-7 (PMC6345013; doi:10.1186/s12934-019-1063-7)
Supplement: Supplementary file 4 — Additional file 4. Dataset S3. Detailed information about model iYL1539. [file 12934_2019_1063_MOESM4_ESM.xlsx]

## Sheet: reactions
DATASET S3 The complete GSMM was constructed encompassing 2255 reactions, 2231 metabolites, and 1539 genes (11.31% of the total protein-coding genes), which was termed iYL1539.
Rxn name	Rxn description	Formula	Gene-reaction association	Genes	Proteins	Subsystem	Reversible	LB	UB	Objective	Confidence Score	EC Number	Notes	References
g0001	UDP-glucose glycoprotein glucosyltransferase	gdpman[m] -> gdp[m] + mannan[m] + h[m]	(Gglean000868.1)			CM:Fructose and mannose metabolism	0	0	1000	0		2.4.1.-
g0002	UDP-glucose glycoprotein glucosyltransferase	gdpman[c] -> gdp[c] + mannan[c] + h[c]	(Gglean002178.1)			CM:Fructose and mannose metabolism	0	0	1000	0		2.4.1.-
g0003	farnesyltranstransferase	fpp[c] + ippp[c] -> h[c] + ppi[c] + ggpp[c]	(Gglean001555.1) or (Gglean005603.1)			TP:Terpenoid backbone biosynthesis	0	0	1000	0		2.5.1.29
g0004	glutathione oxidase	o2[e] + 2 cys[e] -> h2o2[e] + cyst[e]	(Gglean002267.1)			OA:Glutathione metabolism	0	0	1000	0		1.8.3.3
g0005	NADPh--cytochrome P450 reductase	nadph[c] + 2 feri[c] -> h[c] + nadp[c] + 2 fero[c]	(Gglean003198.1)			LM:Fatty acid metabolism	0	0	1000	0		1.6.2.4
g0006	Fatty-acid synthase	2 h[m] + 2 nadph[m] + c40acp[m] + malacp[m] -> h2o[m] + co2[m] + 2 nadp[m] + acp[m] + c60acp[m]	(Gglean003802.1)			LM:Fatty acid biosynthesis	0	0	1000	0		2.3.1.85
g0007	Fatty-acid synthase	2 h[m] + 2 nadph[m] + malacp[m] + c100acp[m] -> h2o[m] + co2[m] + 2 nadp[m] + acp[m] + c120acp[m]	(Gglean003802.1)			LM:Fatty acid biosynthesis	0	0	1000	0		2.3.1.85
g0008	Fatty-acid synthase	2 h[m] + 2 nadph[m] + malacp[m] + c120acp[m] -> h2o[m] + co2[m] + 2 nadp[m] + acp[m] + c140acp[m]	(Gglean003802.1)			LM:Fatty acid biosynthesis	0	0	1000	0		2.3.1.85
g0009	Fatty-acid synthase	2 h[m] + 2 nadph[m] + malacp[m] + c140acp[m] -> h2o[m] + co2[m] + 2 nadp[m] + acp[m] + c160acp[m]	(Gglean003802.1)			LM:Fatty acid biosynthesis	0	0	1000	0		2.3.1.85
g0010	Fatty-acid synthase	2 h[m] + 2 nadph[m] + malacp[m] + c160acp[m] -> h2o[m] + co2[m] + 2 nadp[m] + acp[m] + c180acp[m]	(Gglean003802.1)			LM:Fatty acid biosynthesis	0	0	1000	0		2.3.1.85
g0011	Fatty-acid synthase	2 h[m] + 2 nadph[m] + malacp[m] + c60acp[m] -> h2o[m] + co2[m] + 2 nadp[m] + acp[m] + c80acp[m]	(Gglean003802.1)			LM:Fatty acid biosynthesis	0	0	1000	0		2.3.1.85
g0012	Fatty-acid synthase	2 h[m] + 2 nadph[m] + malacp[m] + c80acp[m] -> h2o[m] + co2[m] + 2 nadp[m] + acp[m] + c100acp[m]	(Gglean003802.1)			LM:Fatty acid biosynthesis	0	0	1000	0		2.3.1.85
g0013	Cytosine deaminase	h2o[c] + h[c] + cyts[c] -> nh3[c] + ura[c]	(Gglean005215.1)			NM:Pyrimidine metabolism	0	0	1000	0		3.5.4.1
g0014	guanine deaminase	h2o[c] + h[c] + gn[c] -> nh3[c] + xan[c]	(Gglean005906.1)			NM:Purine metabolism	0	0	1000	0		3.5.4.3
g0015	sterol 24-C-methyltransferase	sam[c] + zymst[c] -> h[c] + sah[c] + fest[c]	(Gglean007025.1)			LM:Steroid biosynthesis	0	0	1000	0		2.1.1.41
g0016	3-oxoacyl-[ACP] reductase	h[m] + nadph[m] + aacacp[m] <=> nadp[m] + c4hacp[m]	(Gglean008277.1) or (Gglean004360.1) or (Gglean005672.1) or (Gglean005562.1) or (Gglean001597.1) or (Gglean011831.1)			LM:Fatty acid biosynthesis	1	-1000	1000	0		1.1.1.100
g0017	3-oxoacyl-[ACP] reductase	h[c] + nadph[c] + aacacp[c] <=> nadp[c] + c4hacp[c]	(Gglean003544.1) or (Gglean003928.1) or (Gglean009961.1) or (Gglean007731.1)			LM:Fatty acid biosynthesis	1	-1000	1000	0		1.1.1.100
g0018	3-oxoacyl-[ACP] reductase	h[p] + nadph[p] + aacacp[p] <=> nadp[p] + c4hacp[p]	(Gglean006587.1) or (Gglean013328.1) or (Gglean002503.1)			LM:Fatty acid biosynthesis	1	-1000	1000	0		1.1.1.100
g0019	Fatty-acid synthase	2 h[c] + 2 nadph[c] + c40acp[c] + malacp[c] -> h2o[c] + co2[c] + 2 nadp[c] + acp[c] + c60acp[c]	(Gglean009961.1) or (Gglean003801.1) or (Gglean002482.1)			LM:Fatty acid biosynthesis	0	0	1000	0		2.3.1.85
g0020	Fatty-acid synthase	2 h[c] + 2 nadph[c] + malacp[c] + acacp[c] -> h2o[c] + co2[c] + 2 nadp[c] + acp[c] + c40acp[c]	(Gglean009961.1) or (Gglean003801.1) or (Gglean002482.1) or (Gglean003802.1) or (Gglean003661.1) or (Gglean000230.1) or (Gglean004047.1) or (Gglean005124.1)			LM:Fatty acid biosynthesis	0	0	1000	0		2.3.1.85
g0021	Fatty-acid synthase	2 h[c] + 2 nadph[c] + malacp[c] + c100acp[c] -> h2o[c] + co2[c] + 2 nadp[c] + acp[c] + c120acp[c]	(Gglean009961.1) or (Gglean003801.1) or (Gglean002482.1)			LM:Fatty acid biosynthesis	0	0	1000	0		2.3.1.85
g0022	Fatty-acid synthase	2 h[c] + 2 nadph[c] + malacp[c] + c120acp[c] -> h2o[c] + co2[c] + 2 nadp[c] + acp[c] + c140acp[c]	(Gglean009961.1) or (Gglean003801.1) or (Gglean002482.1)			LM:Fatty acid biosynthesis	0	0	1000	0		2.3.1.85
g0023	Fatty-acid synthase	2 h[c] + 2 nadph[c] + malacp[c] + c140acp[c] -> h2o[c] + co2[c] + 2 nadp[c] + acp[c] + c160acp[c]	(Gglean009961.1) or (Gglean003801.1) or (Gglean002482.1)			LM:Fatty acid biosynthesis	0	0	1000	0		2.3.1.85
g0024	Fatty-acid synthase	2 h[c] + 2 nadph[c] + malacp[c] + c160acp[c] -> h2o[c] + co2[c] + 2 nadp[c] + acp[c] + c180acp[c]	(Gglean009961.1) or (Gglean003801.1) or (Gglean002482.1)			LM:Fatty acid biosynthesis	0	0	1000	0		2.3.1.85
g0025	Fatty-acid synthase	2 h[c] + 2 nadph[c] + malacp[c] + c60acp[c] -> h2o[c] + co2[c] + 2 nadp[c] + acp[c] + c80acp[c]	(Gglean009961.1) or (Gglean003801.1) or (Gglean002482.1)			LM:Fatty acid biosynthesis	0	0	1000	0		2.3.1.85
g0026	Fatty-acid synthase	2 h[c] + 2 nadph[c] + malacp[c] + c80acp[c] -> h2o[c] + co2[c] + 2 nadp[c] + acp[c] + c100acp[c]	(Gglean009961.1) or (Gglean003801.1) or (Gglean002482.1)			LM:Fatty acid biosynthesis	0	0	1000	0		2.3.1.85
g0027	[ACP] S-acetyltransferase	accoa[c] + acp[c] <=> coa[c] + acacp[c]	(Gglean009961.1 and Gglean008981.1)			LM:Fatty acid biosynthesis;	1	-1000	1000	0		2.3.1.38
g0028	[ACP] S-acetyltransferase	acp[c] + c100coa[c] <=> coa[c] + c100acp[c]	(Gglean009961.1 and Gglean008981.1)			LM:Fatty acid biosynthesis	1	-1000	1000	0		2.3.1.38
g0029	[ACP] S-acetyltransferase	acp[c] + c120coa[c] <=> coa[c] + c120acp[c]	(Gglean009961.1 and Gglean008981.1)			LM:Fatty acid biosynthesis	1	-1000	1000	0		2.3.1.38
g0030	[ACP] S-acetyltransferase	acp[c] + c140coa[c] <=> coa[c] + c140acp[c]	(Gglean009961.1 and Gglean008981.1)			LM:Fatty acid biosynthesis	1	-1000	1000	0		2.3.1.38
g0031	[ACP] S-acetyltransferase	acp[c] + c141coa[c] <=> coa[c] + c141acp[c]	(Gglean009961.1 and Gglean008981.1)			LM:Fatty acid biosynthesis	1	-1000	1000	0		2.3.1.38
g0032	[ACP] S-acetyltransferase	acp[c] + c160coa[c] <=> coa[c] + c160acp[c]	(Gglean009961.1 and Gglean008981.1)			LM:Fatty acid biosynthesis	1	-1000	1000	0		2.3.1.38
g0033	[ACP] S-acetyltransferase	acp[c] + c161coa[c] <=> coa[c] + c161acp[c]	(Gglean009961.1 and Gglean008981.1)			LM:Fatty acid biosynthesis	1	-1000	1000	0		2.3.1.38
g0034	[ACP] S-acetyltransferase	acp[c] + c180coa[c] <=> coa[c] + c180acp[c]	(Gglean009961.1 and Gglean008981.1)			LM:Fatty acid biosynthesis	1	-1000	1000	0		2.3.1.38
g0035	[ACP] S-acetyltransferase	acp[c] + c181coa[c] <=> coa[c] + c181acp[c]	(Gglean009961.1 and Gglean008981.1)			LM:Fatty acid biosynthesis	1	-1000	1000	0		2.3.1.38
g0036	[ACP] S-acetyltransferase	acp[c] + c182coa[c] <=> coa[c] + c182acp[c]	(Gglean009961.1 and Gglean008981.1)			LM:Fatty acid biosynthesis	1	-1000	1000	0		2.3.1.38
g0037	[ACP] S-acetyltransferase	acp[c] + c183coa[c] <=> coa[c] + c183acp[c]	(Gglean009961.1 and Gglean008981.1)			LM:Fatty acid biosynthesis	1	-1000	1000	0		2.3.1.38
g0038	[ACP] S-acetyltransferase	acp[c] + c40coa[c] <=> coa[c] + c40acp[c]	(Gglean009961.1 and Gglean008981.1)			LM:Fatty acid biosynthesis	1	-1000	1000	0		2.3.1.38
g0039	[ACP] S-acetyltransferase	acp[c] + c60coa[c] <=> coa[c] + c60acp[c]	(Gglean009961.1 and Gglean008981.1)			LM:Fatty acid biosynthesis	1	-1000	1000	0		2.3.1.38
g0040	[ACP] S-acetyltransferase	acp[c] + c80coa[c] <=> coa[c] + c80acp[c]	(Gglean009961.1 and Gglean008981.1)			LM:Fatty acid biosynthesis	1	-1000	1000	0		2.3.1.38
g0041	[ACP] S-acetyltransferase	ppacoa[c] + acp[c] <=> coa[c] + ppiacp[c]	(Gglean009961.1 and Gglean008981.1)			LM:Fatty acid biosynthesis	1	-1000	1000	0		2.3.1.38
g0042	Adenylate kinase	h[c] + amp[c] + itp[c] <=> adp[c] + idp[c]	(Gglean011783.1)			NM:Purine metabolism	1	-1000	1000	0		2.7.4.3
g0043	3-hydroxyisobutyrate dehydrogenase	nad[c] + hyisorate[c] <=> h[c] + nadh[c] + mmshy[c]	(Gglean012329.1) or (Gglean002703.1) or (Gglean005371.1) or (Gglean009496.1)			AA:Valine, leucine and isoleucine degradation	1	-1000	1000	0		1.1.1.31
g0044	Acetolactate synthase	pyr[c] + 2 h[c] + obut[c] -> co2[c] + abut[c]	(Gglean013092.1)			AA:Valine, leucine and isoleucine degradation	0	0	1000	0		2.2.1.6
g0045	UDP-N-acetylglucosamine diphosphorylase	utp[c] + naga1p[c] <=> ppi[c] + udpnag[c]	(Gglean000016.1)			CM:Amino sugar and nucleotide sugar metabolism	1	-1000	1000	0		2.7.7.23
g0046	glutathione:hydrogen-peroxide oxidoreductase;Glutathione peroxidase	h2o2[c] + 2 gsh[c] -> 2 h2o[c] + gssg[c]	(Gglean000038.1) or (Gglean001905.1) or (Gglean002051.1) or (Gglean002300.1) or (Gglean002876.1)			OA:Glutathione metabolism	0	0	1000	0		1.11.1.9
g0047	alpha-N-arabinofuranosidase;Alpha-L-arabinofuranosidase	3 h2o[e] + arabin[e] -> 3 larab[e]	(Gglean000071.1) or (Gglean000947.1) or (Gglean002540.1) or (Gglean011448.1) or (Gglean011972.1) or (Gglean000580.1) or (Gglean010692.1)			CM:Amino sugar and nucleotide sugar metabolism;NM:Purine metabolism	0	0	1000	0		3.2.1.55
g0048	alpha-N-arabinofuranosidase;Alpha-L-arabinofuranosidase	3 h2o[c] + arabin[c] -> 3 larab[c]	(Gglean013091.1)			CM:Amino sugar and nucleotide sugar metabolism;NM:Purine metabolism	0	0	1000	0		3.2.1.55
g0049	N-acetylglucosamine deacetylase	h2o[e] + nag[e] -> ac[e] + glcn[e]	(Gglean000072.1) or (Gglean002463.1) or (Gglean002464.1) or (Gglean003839.1) or (Gglean009193.1) or (Gglean009446.1)			CM:Amino sugar and nucleotide sugar metabolism	0	0	1000	0		3.5.1.33
g0050	N-acetylglucosamine deacetylase	h2o[c] + nag[c] -> ac[c] + glcn[c]	(Gglean005199.1) or (Gglean011175.1)			CM:Amino sugar and nucleotide sugar metabolism	0	0	1000	0		3.5.1.33
g0051	N-acetylglucosamine deacetylase	h2o[m] + nag[m] -> ac[m] + glcn[m]	(Gglean003974.1)			CM:Amino sugar and nucleotide sugar metabolism	0	0	1000	0		3.5.1.33
g0052	homoisocitrate dehydrogenase	nadh[c] + co2[c] + aka[c] <=> nad[c] + hicit[c]	(Gglean000079.1)			AA:Lysine biosynthesis	1	-1000	1000	0		1.1.1.87
g0053	Cellulose 1,4-beta-cellobiosidase	12 h[e] + 6 cellu[e] -> 3 h2o[e] + cellob[e] + dglc[e] + cellot[e]	(Gglean000100.1) or (Gglean000699.1) or (Gglean002720.1) or (Gglean013111.1) or (Gglean002555.1) or (Gglean006175.1)			CM:Starch and sucrose metabolism	0	0	1000	0		3.2.1.91
g0054	2,5-diamino-6-(ribosylamino)-4(3h)-pyrimidinone 5'-phosphate reductase	h[c] + nadh[c] + d6rp5p[c] <=> nad[c] + d6pr5po[c]	(Gglean000111.1)			CV:Riboflavin metabolism	1	-1000	1000	0		1.1.1.302
g0055	5-amino-6-(5-phosphoribosylamino)uracil reductase	h[c] + nadph[c] + a6rp5p[c] -> nadp[c] + a6rp5p2[c]	(Gglean000111.1)			CV:Riboflavin metabolism	0	0	1000	0		1.1.1.193
g0056	chitin synthase	udpnag[c] -> udp[c] + chit[c]	(Gglean000112.1) or (Gglean005351.1) or (Gglean008988.1) or (Gglean009713.1) or (Gglean011362.1) or (Gglean008774.1) or (Gglean011364.1) or (Gglean011365.1) or (Gglean011688.1)			CM:Amino sugar and nucleotide sugar metabolism	0	0	1000	0		2.4.1.16
g0057	Phosphoglycerate dehydrogenase	nad[m] + 3pg[m] <=> h[m] + nadh[m] + php[m]	(Gglean000137.1) or (Gglean006044.1)			AA:Glycine, serine and threonine metabolism	1	-1000	1000	0		1.1.1.95
g0058	Phosphoglycerate dehydrogenase	nad[c] + 3pg[c] <=> h[c] + nadh[c] + php[c]	(Gglean002329.1) or (Gglean001902.1) or (Gglean004381.1) or (Gglean011344.1)			AA:Glycine, serine and threonine metabolism	1	-1000	1000	0		1.1.1.95
g0059	Phosphoglycerate dehydrogenase	nad[p] + 3pg[p] <=> h[p] + nadh[p] + php[p]	(Gglean013185.1) or (Gglean013158.1)			AA:Glycine, serine and threonine metabolism	1	-1000	1000	0		1.1.1.95
g0060	Phosphoglycerate dehydrogenase	nad[x] + 3pg[x] <=> h[x] + nadh[x] + php[x]	(Gglean013185.1)			AA:Glycine, serine and threonine metabolism	1	-1000	1000	0		1.1.1.95
g0061	glucan 1,3-beta-glucosidase	h2o[e] + 13glucan[e] -> adglc[e]	(Gglean000155.1) or (Gglean002928.1) or (Gglean004285.1) or (Gglean001800.1) or (Gglean004795.1) or (Gglean008859.1) or (Gglean008968.1) or (Gglean011327.1)			CM:Starch and sucrose metabolism	0	0	1000	0		3.2.1.58
g0062	glucan 1,3-beta-glucosidase	h2o[c] + 13glucan[c] -> adglc[c]	(Gglean007955.1)			CM:Starch and sucrose metabolism	0	0	1000	0		3.2.1.58
g0063	ribitol 2-dehydrogenase	nad[c] + ribol[c] -> h[c] + nadh[c] + rl[c]	(Gglean000166.1)			CM:Pentose and glucuronate interconversions	0	0	1000	0		1.1.1.56
g0064	ribitol 2-dehydrogenase	nadp[c] + ribol[c] -> h[c] + nadph[c] + rl[c]	(Gglean000166.1)			CM:Pentose and glucuronate interconversions	0	0	1000	0		1.1.1.56
g0065	Alcohol dehydrogenase	nad[c] + eth[c] <=> h[c] + nadh[c] + acal[c]	(Gglean000166.1) or (Gglean007394.1) or (Gglean001795.1) or (Gglean002668.1) or (Gglean012202.1) or (Gglean011458.1) or (Gglean000309.1) or (Gglean002710.1) or (Gglean007374.1) or (Gglean003319.1) or (Gglean008375.1) or (Gglean010851.1) or (Gglean005986.1) or (Gglean012221.1) or (Gglean005379.1)			CM:Glycolysis / Gluconeogenesis	1	-1000	1000	0		1.1.1.1
g0066	Alcohol dehydrogenase	nad[e] + eth[e] <=> h[e] + nadh[e] + acal[e]	(Gglean004617.1)			CM:Glycolysis / Gluconeogenesis	1	-1000	1000	0		1.1.1.1
g0067	cytochrome oxidase assembly factor COX15	h2o[p] + hemeo[p] -> 4 h[p] + hemea[p]	(Gglean000174.1)			CV:Porphyrin and chlorophyll metabolism	0	0	1000	0
g0068	aspartate dehydrogenase	asp[c] + nadp[c] -> 2 h[c] + nadph[c] + iasp[c]	(Gglean000186.1)			CV:Nicotinate and nicotinamide metabolism	0	0	1000	0		1.4.1.21
g0069	aspartate racemase	asp[c] -> dasp[c]	(Gglean000192.1)			AA:Alanine, aspartate and glutamate metabolism	0	0	1000	0		3.4.25.1
g0070	Alanine transaminase	akg[m] + ala[m] <=> glu[m] + pyr[m]	(Gglean000193.1)			AA:Alanine, aspartate and glutamate metabolism	1	-1000	1000	0		2.6.1.2
g0071	phosphoenolpyruvate carboxykinase	oa[c] + atp[c] -> co2[c] + adp[c] + pep[c]	(Gglean000216.1)			CM:EMP Pathway	0	0	1000	0		4.1.1.49
g0072	dihydroxy-acid dehydratase	dhival[m] -> h2o[m] + oival[m] + h[m]	(Gglean000221.1)			CV:Pantothenate and CoA biosynthesis	0	0	1000	0		1.3.1.72
g0075	Aminocarboxymuconate-semialdehyde decarboxylase	2 h[c] + cmusa[c] -> co2[c] + am6sa[c]	(Gglean000313.1)			AA:Phenylalanine, tyrosine and tryptophan biosynthesis	0	0	1000	0		4.1.1.45
g0076	Glutamate-cysteine ligase	glu[c] + atp[c] + cys[c] -> h[c] + pi[c] + adp[c] + gc[c]	(Gglean000322.1 and Gglean000323.1)			OA:Glutathione metabolism	0	0	1000	0		6.3.2.2
g0077	alkaline phosphatase	h2o[c] + d6pgc[c] -> pi[c] + glcnt[c]	(Gglean000342.1) or (Gglean003144.1) or (Gglean005851.1)			CV:Folate biosynthesis	0	0	1000	0		3.1.3.1
g0078	alkaline phosphatase	h2o[e] + d6pgc[e] -> pi[e] + glcnt[e]	(Gglean010313.1) or (Gglean010683.1) or (Gglean012244.1) or (Gglean006893.1) or (Gglean012408.1) or (Gglean004653.1) or (Gglean004842.1)			CV:Folate biosynthesis	0	0	1000	0		3.1.3.1
g0079	alkaline phosphatase	h2o[n] + d6pgc[n] -> pi[n] + glcnt[n]	(Gglean010010.1)			CV:Folate biosynthesis	0	0	1000	0		3.1.3.1
g0080	alkaline phosphatase	3 h2o[c] + ahtd[c] -> 3 h[c] + 3 pi[c] + dhp[c]	(Gglean000342.1)			CV:Folate biosynthesis	0	0	1000	0		3.1.3.1
g0081	alkaline phosphatase	3 h2o[e] + ahtd[e] -> 3 h[e] + 3 pi[e] + dhp[e]	(Gglean012408.1)			CV:Folate biosynthesis	0	0	1000	0		3.1.3.1
g0082	phosphatidylethanolamine N-methyltransferase	sam[c] + pe[c] -> 2 h[c] + sah[c] + pmme[c]	(Gglean000372.1) or (Gglean000373.1)			LM:Glycerophospholipid metabolism	0	0	1000	0		2.1.1.17
g0083	adenosylmethionine decarboxylase	h[c] + sam[c] <=> co2[c] + dsam[c]	(Gglean000400.1)			AA:Arginine and proline metabolism:Cysteine and methionine metabolism	1	-1000	1000	0		4.1.1.50
g0084	cysteine synthase;O-acetylhomoserine (thiol)-lyase	tsulf[m] + rthio[m] + oaser[m] -> h[m] + cys[m] + slfi[m] + othio[m] + ac[m]	(Gglean000438.1) or (Gglean000789.1)			AA:Cysteine and methionine metabolism;EM:Sulfur metabolism	0	0	1000	0		2.5.1.47 2.5.1.49
g0085	cysteine synthase;O-acetylhomoserine (thiol)-lyase	tsulf[c] + rthio[c] + oaser[c] -> h[c] + cys[c] + slfi[c] + othio[c] + ac[c]	(Gglean008145.1)			AA:Cysteine and methionine metabolism;EM:Sulfur metabolism	0	0	1000	0		2.5.1.47 2.5.1.49
g0086	cysteine synthase	h2s[m] + oaser[m] <=> cys[m] + ac[m]	(Gglean000438.1) or (Gglean000789.1)			AA:Cysteine and methionine metabolism;EM:Sulfur metabolism	1	-1000	1000	0		2.5.1.47
g0087	cysteine synthase	h2s[c] + oaser[c] <=> cys[c] + ac[c]	(Gglean008145.1)			AA:Cysteine and methionine metabolism;EM:Sulfur metabolism	1	-1000	1000	0		2.5.1.47
g0088	Nucleoside diphosphate kinase	atp[c] + cdp[c] -> adp[c] + ctp[c] + h[c]	(Gglean000462.1)			NM:Pyrimidine metabolism	0	0	1000	0		2.7.4.6
g0089	Nucleoside diphosphate kinase	h[c] + atp[c] + dadp[c] <=> adp[c] + datp[c]	(Gglean000462.1)			NM:Purine metabolism	1	-1000	1000	0		2.7.4.6
g0090	Nucleoside diphosphate kinase	atp[c] + dcdp[c] <=> adp[c] + dctp[c] + h[c]	(Gglean000462.1)			NM:Pyrimidine metabolism	1	-1000	1000	0		2.7.4.6
g0091	Nucleoside diphosphate kinase	h[c] + atp[c] + dgdp[c] <=> adp[c] + dgtp[c]	(Gglean000462.1)			NM:Purine metabolism	1	-1000	1000	0		2.7.4.6
g0092	nucleoside-diphosphate kinase	atp[c] + didp[c] <=> adp[c] + ditp[c]	(Gglean000462.1)			NM:Purine metabolism	1	-1000	1000	0		2.7.4.6
g0093	Nucleoside diphosphate kinase	atp[c] + dtdp[c] <=> adp[c] + dttp[c]	(Gglean000462.1)			NM:Pyrimidine metabolism	1	-1000	1000	0		2.7.4.6
g0094	nucleoside-diphosphate kinase	atp[c] + dudp[c] <=> adp[c] + dutp[c]	(Gglean000462.1)			NM:Pyrimidine metabolism	1	-1000	1000	0		2.7.4.6
g0095	Nucleoside diphosphate kinase	h[c] + atp[c] + gdp[c] -> adp[c] + gtp[c]	(Gglean000462.1)			NM:Purine metabolism	0	0	1000	0		2.7.4.6
g0096	Nucleoside diphosphate kinase	atp[c] + idp[c] -> adp[c] + itp[c]	(Gglean000462.1)			NM:Purine metabolism	0	0	1000	0		2.7.4.6
g0097	Nucleoside diphosphate kinase	atp[c] + udp[c] -> adp[c] + utp[c]	(Gglean000462.1)			NM:Pyrimidine metabolism	0	0	1000	0		2.7.4.6
g0098	hexokinase	atp[c] + dfru[c] <=> h[c] + adp[c] + f6p[c]	(Gglean000479.1) or (Gglean009355.1) or (Gglean003360.1)			CM:Fructose and mannose metabolism	1	-1000	1000	0		2.7.1.1
g0099	hexokinase	atp[m] + dfru[m] <=> h[m] + adp[m] + f6p[m]	(Gglean008926.1)			CM:Fructose and mannose metabolism	1	-1000	1000	0		2.7.1.1
g0100	hexokinase	atp[n] + dfru[n] <=> h[n] + adp[n] + f6p[n]	(Gglean008926.1)			CM:Fructose and mannose metabolism	1	-1000	1000	0		2.7.1.1
g0101	hexokinase	atp[c] + glcn[c] -> h[c] + adp[c] + ga6p[c]	(Gglean000479.1) or (Gglean009355.1) or (Gglean003360.1)			CM:Amino sugar and nucleotide sugar metabolism	0	0	1000	0		2.7.1.1
g0102	hexokinase	atp[m] + glcn[m] -> h[m] + adp[m] + ga6p[m]	(Gglean008926.1)			CM:Amino sugar and nucleotide sugar metabolism	0	0	1000	0		2.7.1.1
g0103	hexokinase	atp[n] + glcn[n] -> h[n] + adp[n] + ga6p[n]	(Gglean008926.1)			CM:Amino sugar and nucleotide sugar metabolism	0	0	1000	0		2.7.1.1
g0104	hexokinase	atp[c] + man[c] <=> h[c] + adp[c] + man6p[c]	(Gglean000479.1) or (Gglean009355.1) or (Gglean003360.1)			CM:Fructose and mannose metabolism	1	-1000	1000	0		2.7.1.1
g0105	hexokinase	atp[m] + man[m] <=> h[m] + adp[m] + man6p[m]	(Gglean008926.1)			CM:Fructose and mannose metabolism	1	-1000	1000	0		2.7.1.1
g0106	hexokinase	atp[n] + man[n] <=> h[n] + adp[n] + man6p[n]	(Gglean008926.1)			CM:Fructose and mannose metabolism	1	-1000	1000	0		2.7.1.1
g0107	glutamate-5-semialdehyde dehydrogenase	h[c] + nadph[c] + glup[c] -> nadp[c] + pi[c] + glugsal[c]	(Gglean000483.1)			AA:Arginine and proline metabolism	0	0	1000	0		1.2.1.41
g0108	phosphoribosylaminoimidazole carboxylase	h[c] + cair[c] <=> co2[c] + air[c]	(Gglean000486.1)			NM:Purine metabolism	1	-1000	1000	0		4.1.1.21
g0109	glutamine amidotransferase	gln[c] + t3p1[c] + rl5p[c] -> 3 h2o[c] + glu[c] + h[c] + pi[c] + plp[c]	(Gglean000501.1)			CV:Vitamin B6 metabolism	0	0	1000	0		2.6.-.-
g0110	glutamyl-tRNA synthetase	glu[c] + atp[c] + glutrna[c] <=> h[c] + amp[c] + ppi[c] + lglutrna[c]	(Gglean000556.1)			CV:Porphyrin and chlorophyll metabolism	1	-1000	1000	0		6.1.1.17
g0111	glutamyl-tRNA synthetase	glu[m] + atp[m] + glutrna[m] <=> h[m] + amp[m] + ppi[m] + lglutrna[m]	(Gglean000642.1)			CV:Porphyrin and chlorophyll metabolism	1	-1000	1000	0		6.1.1.17
g0112	D-lactate dehydrogenase	pyr[m] + h[m] + nadh[m] <=> nad[m] + lac[m]	(Gglean000559.1) or (Gglean012318.1)			CM:Pyruvate metabolism	1	-1000	1000	0		1.1.1.28	KEGG
g0113	D-lactate dehydrogenase	pyr[c] + h[c] + nadh[c] <=> nad[c] + lac[c]	(Gglean008164.1) or (Gglean012319.1)			CM:Pyruvate metabolism	1	-1000	1000	0		1.1.1.28	KEGG
g0114	sulfite oxidase	h2o[c] + o2[c] + slfi[c] -> h2o2[c] + h[c] + slf[c]	(Gglean000578.1)			EM:Sulfur metabolism	0	0	1000	0		1.8.3.1
g0115	L-Xylulose reductase	h[c] + nadph[c] + lxul[c] <=> nadp[c] + xol[c]	(Gglean000585.1) or (Gglean004459.1) or (Gglean005551.1) or (Gglean013261.1)			CM:Pentose and glucuronate interconversions	1	-1000	1000	0		1.1.1.10
g0116	Endo-1,3-beta-glucanase	h2o[c] + 13glucan[c] -> dglc[c]	(Gglean000727.1)			CM:Starch and sucrose metabolism	0	0	1000	0		3.2.1.39
g0117	Endo-1,3-beta-glucanase	h2o[e] + 13glucan[e] -> dglc[e]	(Gglean003195.1) or (Gglean003761.1) or (Gglean004486.1) or (Gglean004620.1)			CM:Starch and sucrose metabolism	0	0	1000	0		3.2.1.39
g0118	Allantoinase	h2o[c] + satn[c] <=> att[c]	(Gglean000750.1)			NM:Purine metabolism	1	-1000	1000	0		3.5.2.5
g0119	GTP cyclohydrolase I	h2o[n] + gtp[n] -> h[n] + for[n] + ahtd[n]	(Gglean000811.1)			CV:Folate biosynthesis	0	0	1000	0		3.5.4.16
g0120	Beta-fructofuranosidase	2 h2o[e] + stac[e] -> gal[e] + dfru[e] + meli[e]	(Gglean000814.1) or (Gglean009222.1)			CM:Galactose metabolism	0	0	1000	0		3.2.1.26
g0121	Beta-fructofuranosidase	h2o[e] + raff[e] -> dfru[e] + meli[e]	(Gglean000814.1) or (Gglean009222.1)			CM:Galactose metabolism	0	0	1000	0		3.2.1.26
g0122	Triacylglycerol lipase	h2o[e] + tagly[e] + acp[e] -> dagly[e] + acylacp[e]	(Gglean000818.1)			LM:Glycerolipid metabolism	0	0	1000	0		3.1.1.3
g0123	Triacylglycerol lipase	h2o[e] + dagly[e] + acp[e] -> acylacp[e] + magly[e]	(Gglean000818.1)			LM:Glycerolipid metabolism	0	0	1000	0		3.1.1.3
g0124	GTP cyclohydrolase II	3 h2o[n] + gtp[n] -> 3 h[n] + ppi[n] + for[n] + d6rp5p[n]	(Gglean000823.1)			CV:Riboflavin metabolism	0	0	1000	0		3.5.4.25
g0125	GTP cyclohydrolase II	3 h2o[c] + gtp[c] -> 3 h[c] + ppi[c] + for[c] + d6rp5p[c]	(Gglean006797.1) or (Gglean009907.1)			CV:Riboflavin metabolism	0	0	1000	0		3.5.4.25
g0126	5-oxoprolinase (ATP-hydrolysing)	2 h2o[c] + atp[c] + 5opro[c] -> glu[c] + h[c] + pi[c] + adp[c]	(Gglean000846.1) or (Gglean000867.1)			OA:Glutathione metabolism	0	0	1000	0		3.5.2.9
g0127	Choline dehydrogenase	h[e] + fad[e] + cln[e] -> fadh2[e] + betald[e]	(Gglean000897.1) or (Gglean005736.1) or (Gglean006170.1) or (Gglean001468.1) or (Gglean013160.1) or (Gglean000525.1) or (Gglean010154.1)			AA:Glycine, serine and threonine metabolism	0	0	1000	0		1.1.99.1
g0128	Choline dehydrogenase	h[p] + fad[p] + cln[p] -> fadh2[p] + betald[p]	(Gglean001466.1) or (Gglean013605.1)			AA:Glycine, serine and threonine metabolism	0	0	1000	0		1.1.99.1
g0129	Choline dehydrogenase	h[c] + fad[c] + cln[c] -> fadh2[c] + betald[c]	(Gglean013160.1)			AA:Glycine, serine and threonine metabolism	0	0	1000	0		1.1.99.1
g0131	enoyl-[ACP] reductase (NADh)	h[c] + nadph[c] + c14dacp[c] <=> nadp[c] + c140acp[c]	(Gglean000961.1) or (Gglean006352.1) or (Gglean008981.1) or (Gglean010005.1)			LM:Fatty acid biosynthesis	1	-1000	1000	0		1.3.1.9
g0132	enoyl-[ACP] reductase (NADh)	h[c] + nadph[c] + c10dacp[c] <=> nadp[c] + c100acp[c]	(Gglean000961.1) or (Gglean006352.1) or (Gglean008981.1) or (Gglean010005.1)			LM:Fatty acid biosynthesis	1	-1000	1000	0		1.3.1.9
g0133	enoyl-[ACP] reductase (NADh)	h[c] + nadph[c] + c12dacp[c] <=> nadp[c] + c120acp[c]	(Gglean000961.1) or (Gglean006352.1) or (Gglean008981.1) or (Gglean010005.1)			LM:Fatty acid biosynthesis	1	-1000	1000	0		1.3.1.9
g0134	enoyl-[ACP] reductase (NADh)	h[c] + nadph[c] + c18dacp[c] <=> nadp[c] + c180acp[c]	(Gglean000961.1) or (Gglean006352.1) or (Gglean008981.1) or (Gglean010005.1)			LM:Fatty acid biosynthesis	1	-1000	1000	0		1.3.1.9
g0135	enoyl-[ACP] reductase (NADh)	nadp[c] + c40acp[c] <=> h[c] + nadph[c] + c4dacp[c]	(Gglean000961.1) or (Gglean006352.1) or (Gglean008981.1) or (Gglean010005.1)			LM:Fatty acid biosynthesis	1	-1000	1000	0		1.3.1.9
g0136	enoyl-[ACP] reductase (NADh)	h[c] + nadph[c] + c6dacp[c] <=> nadp[c] + c60acp[c]	(Gglean000961.1) or (Gglean006352.1) or (Gglean008981.1) or (Gglean010005.1)			LM:Fatty acid biosynthesis	1	-1000	1000	0		1.3.1.9
g0137	enoyl-[ACP] reductase (NADh)	h[c] + nadph[c] + c8dacp[c] <=> nadp[c] + c80acp[c]	(Gglean000961.1) or (Gglean006352.1) or (Gglean008981.1) or (Gglean010005.1)			LM:Fatty acid biosynthesis	1	-1000	1000	0		1.3.1.9
g0138	enoyl-[ACP] reductase (NADh)	h[c] + nadph[c] + c16dacp[c] <=> nadp[c] + c160acp[c]	(Gglean000961.1) or (Gglean006352.1) or (Gglean008981.1) or (Gglean010005.1)			LM:Fatty acid biosynthesis	1	-1000	1000	0		1.3.1.9
g0139	trehalose-phosphatase	h2o[c] + tre6p[c] -> pi[c] + tre[c]	(Gglean000985.1) or (Gglean001626.1)			CM:Starch and sucrose metabolism	0	0	1000	0		3.1.3.12
g0140	alpha,alpha-trehalose-phosphate synthase (UDP-forming)	udpg[c] + dg6p[c] -> udp[c] + tre6p[c]	(Gglean000985.1) or (Gglean001626.1) or (Gglean006213.1)			CM:Starch and sucrose metabolism	0	0	1000	0		2.4.1.15
g0141	Pyruvate carboxylase	h2o[c] + pyr[c] + atp[c] + co2[c] -> oa[c] + 2 h[c] + pi[c] + adp[c]	(Gglean000989.1) or (Gglean006248.1)			CM:pyruvate metabolism	0	0	1000	0		6.4.1.1
g0142	Methylcrotonoyl-CoA carboxylase	atp[c] + mcrcoa[c] + hco3[c] -> h[c] + pi[c] + adp[c] + mgcoa[c]	(Gglean000989.1 and Gglean012766.1) or (Gglean006248.1)			AA:Valine, leucine and isoleucine degradation	0	0	1000	0		6.4.1.4
g0143	Lanosterol synthase	s23e[c] -> lnst[c]	(Gglean001052.1)			TP:Terpenoid backbone biosynthesis	0	0	1000	0		5.4.99.7
g0144	NAD+ diphosphatase	h2o[c] + nad[c] -> 2 h[c] + amp[c] + nmn[c]	(Gglean001065.1)			CV:Nicotinate and nicotinamide metabolism	0	0	1000	0		3.6.1.22
g0145	Glycogen synthase	udpg[c] -> udp[c] + 14glucan[c]	(Gglean001070.1) or (Gglean005976.1)			CM:Starch and sucrose metabolism	0	0	1000	0		2.4.1.11
g0146	Glycogen synthase	udpg[c] -> udp[c] + glycogen[c]	(Gglean001070.1) or (Gglean005976.1)			CM:Starch and sucrose metabolism	0	0	1000	0		2.4.1.11
g0147	phosphoribosylformylglycinamidine synthase	h2o[c] + gln[c] + atp[c] + fgar[c] -> glu[c] + h[c] + pi[c] + adp[c] + fgam[c]	(Gglean001110.1)			NM:Purine metabolism	0	0	1000	0		6.3.5.3
g0148	D-mandelate dehydrogenase	nad[c] + dmand[c] <=> h[c] + nadh[c] + bfor[c]	(Gglean001170.1)			CV:Pantothenate and CoA biosynthesis;OA:beta-Alanine metabolism;NM:Pyrimidine metabolism	1	-1000	1000	0		1.2.1.-
g0152	serine palmitoyltransferase	h[p] + ser[p] + c160coa[p] -> co2[p] + coa[p] + dhsph[p]	(Gglean001217.1)			LM:Sphingolipid metabolism	0	0	1000	0		2.3.1.50
g0153	serine palmitoyltransferase	h[m] + ser[m] + c160coa[m] -> co2[m] + coa[m] + dhsph[m]	(Gglean010137.1) or (Gglean011124.1) or (Gglean009217.1)			LM:Sphingolipid metabolism	0	0	1000	0		2.3.1.50
g0154	aromatic-L-amino-acid decarboxylase	h[m] + his[m] <=> co2[m] + hisan[m]	(Gglean001220.1)			AA:histidine metabolism	1	-1000	1000	0		4.1.1.28
g0155	Aromatic-L-amino-acid decarboxylase	h[m] + phe[m] -> co2[m] + phem[m]	(Gglean001220.1)			AA:Phenylalanine metabolism	0	0	1000	0		4.1.1.28
g0156	Aromatic-L-amino-acid decarboxylase	h[m] + trp[m] -> co2[m] + trpm[m]	(Gglean001220.1)			AA:Tryptophan metabolism	0	0	1000	0		4.1.1.28
g0157	delta24-sterol reductase	h[m] + nadph[m] + dhdestol[m] <=> nadp[m] + pvd3[m]	(Gglean001223.1) or (Gglean012567.1)			LM:Steroid biosynthesis	1	-1000	1000	0		1.3.1.72
g0158	delta24-sterol reductase	h[c] + nadph[c] + dhdestol[c] <=> nadp[c] + pvd3[c]	(Gglean012324.1)			LM:Steroid biosynthesis	1	-1000	1000	0		1.3.1.72
g0159	delta24-sterol reductase	nadp[m] + chtrol[m] <=> h[m] + nadph[m] + destol[m]	(Gglean001223.1) or (Gglean012567.1)			LM:Steroid biosynthesis	1	-1000	1000	0		1.3.1.72
g0160	delta24-sterol reductase	nadp[c] + chtrol[c] <=> h[c] + nadph[c] + destol[c]	(Gglean012324.1)			LM:Steroid biosynthesis	1	-1000	1000	0		1.3.1.72
g0161	glycerophosphoryl diester phosphodiesterase	h2o[e] + gpc[e] -> h[e] + cln[e] + gl3p[e]	(Gglean001235.1) or (Gglean005042.1)			LM:Glycerophospholipid metabolism	0	0	1000	0		3.1.4.46
g0162	glycerophosphoryl diester phosphodiesterase	h2o[e] + glypeln[e] -> h[e] + gl3p[e] + etha[e]	(Gglean001235.1) or (Gglean005042.1)			LM:Glycerophospholipid metabolism	0	0	1000	0		3.1.4.46
g0163	Alpha-glucosidase	h2o[c] + mlt[c] -> 2 dglc[c]	(Gglean001242.1) or (Gglean006530.1) or (Gglean007031.1) or (Gglean012102.1) or (Gglean000538.1) or (Gglean001032.1)			CM:Starch and sucrose metabolism	0	0	1000	0		3.2.1.20
g0164	Alpha-glucosidase	h2o[p] + mlt[p] -> 2 dglc[p]	(Gglean001104.1)			CM:Starch and sucrose metabolism	0	0	1000	0		3.2.1.20
g0165	Alpha-glucosidase	h2o[e] + mlt[e] -> 2 dglc[e]	(Gglean012673.1) or (Gglean007750.1) or (Gglean008670.1) or (Gglean013141.1) or (Gglean000164.1) or (Gglean010156.1)			CM:Starch and sucrose metabolism	0	0	1000	0		3.2.1.20
g0166	Asparagine synthase	h2o[c] + asp[c] + gln[c] + atp[c] -> glu[c] + 2 h[c] + amp[c] + ppi[c] + asn[c]	(Gglean001243.1) or (Gglean004149.1) or (Gglean001059.1)			AA:Alanine, aspartate and glutamate metabolism	0	0	1000	0		6.3.5.4
g0167	NAD+ kinase	atp[c] + nad[c] -> h[c] + nadp[c] + adp[c]	(Gglean001312.1) or (Gglean003102.1)			CV:Nicotinate and Nicotinamide biosynthesis	0	0	1000	0		2.7.1.23
g0168	catechol 1,2-dioxygenase	o2[c] + ccl[c] -> muc[c]	(Gglean001327.1) or (Gglean001878.1)			XB:Benzoate degradation	0	0	1000	0		1.13.11.1
g0169	L-Threonine 3-dehydrogenase	nad[c] + thr[c] -> h[c] + nadh[c] + aobut[c]	(Gglean001423.1) or (Gglean005385.1)			AA:Glycine, serine and threonine metabolism	0	0	1000	0		1.1.1.103
g0170	3-hydroxyisobutyryl-CoA hydrolase	h2o[m] + 3hibutcoa[m] -> h[m] + coa[m] + hyisorate[m]	(Gglean001450.1)			AA:Valine, leucine and isoleucine degradation	0	0	1000	0		3.1.2.4
g0171	dimethylglycine dehydrogenase	h2o[c] + h[c] + fad[c] + dmgly[c] -> fadh2[c] + sarc[c] + fald[c]	(Gglean001470.1)			AA:Glycine, serine and threonine metabolism	0	0	1000	0		1.5.99.2
g0172	Norsolorinic acid reductase	2 h[m] + nadph[m] + nor[m] -> nadp[m] + avn[m]	(Gglean001498.1) or (Gglean007017.1)			XB:Xenobiotics Biodegradation and Metabolism	0	0	1000	0		1.1.1.-
g0173	carbonate dehydratase	h[c] + hco3[c] <=> h2o[c] + co2[c]	(Gglean001516.1)			EM:Nitrogen metabolism	1	-1000	1000	0		4.2.1.1
g0174	carbonate dehydratase	h[m] + hco3[m] <=> h2o[m] + co2[m]	(Gglean006032.1)			EM:Nitrogen metabolism	1	-1000	1000	0		4.2.1.1
g0175	D-amino-acid oxidase	h2o[e] + o2[e] + dasp[e] -> h2o2[e] + nh3[e] + oa[e]	(Gglean001537.1)			AA:Alanine, aspartate and glutamate metabolism	0	0	1000	0		1.4.3.3
g0176	D-amino-acid oxidase	h2o[m] + o2[m] + dasp[m] -> h2o2[m] + nh3[m] + oa[m]	(Gglean000404.1)			AA:Alanine, aspartate and glutamate metabolism	0	0	1000	0		1.4.3.3
g0177	D-amino-acid oxidase	gly[e] + h2o[e] + o2[e] -> glx[e] + nh3[e] + h2o2[e]	(Gglean001537.1)			AA:Glycine, serine and threonine metabolism	0	0	1000	0		1.4.3.3
g0178	D-amino-acid oxidase	gly[m] + h2o[m] + o2[m] -> glx[m] + nh3[m] + h2o2[m]	(Gglean000404.1)			AA:Glycine, serine and threonine metabolism	0	0	1000	0		1.4.3.3
g0179	primary-amine oxidase	h2o[c] + o2[c] + daprp[c] -> h2o2[c] + nh3[c] + aproa[c]	(Gglean001594.1) or (Gglean006131.1) or (Gglean013148.1) or (Gglean006183.1)			OA:beta-Alanine metabolism	0	0	1000	0		1.4.3.21
g0180	Biotin carboxylase	h2o[c] + atp[c] + co2[c] + bccp[c] -> 2 h[c] + pi[c] + adp[c] + cbccp[c]	(Gglean001606.1)			LM:Fatty acid biosynthesis	0	0	1000	0		6.3.4.14
g0181	Acetyl-CoA carboxylase	accoa[c] + atp[c] + hco3[c] -> h[c] + pi[c] + adp[c] + malcoa[c]	(Gglean001606.1)			LM:Fatty acid biosynthesis	0	0	1000	0		6.4.1.2
g0182	Acetyl-CoA carboxylase	accoa[c] + cbccp[c] -> malcoa[c] + bccp[c]	(Gglean001606.1)			LM:Fatty acid biosynthesis	0	0	1000	0		6.4.1.2
g0183	MIP2C synthase	pins[p] + mipc[p] -> h2o[p] + mip2c[p]	(Gglean001621.1)			LM:Sphingolipid metabolism	0	0	1000	0		2.4.1.-
g0184	Carboxy-cis,cis-muconate cyclase	coac[c] <=> cmuc[c]	(Gglean001713.1)			XB:Benzoate degradation	1	-1000	1000	0		5.5.1.5
g0185	Kynureninase	h2o[c] + hkyn[c] -> ala[c] + h[c] + han[c]	(Gglean001738.1) or (Gglean009159.1) or (Gglean006108.1)			AA:Tryptophan metabolism	0	0	1000	0		3.7.1.3
g0186	Kynureninase	h2o[c] + kyn[c] -> ala[c] + h[c] + an[c]	(Gglean001738.1) or (Gglean009159.1) or (Gglean006108.1)			AA:Tryptophan metabolism	0	0	1000	0		3.7.1.3
g0187	NADPh--cytochrome P450 reductase	nadph[n] + 2 feri[n] -> h[n] + nadp[n] + 2 fero[n]	(Gglean001758.1)			LM:Fatty acid metabolism	0	0	1000	0		1.6.2.4
g0188	malate dehydrogenase (oxaloacetate-decarboxylating) (NADP+)	nadp[c] + mal[c] -> pyr[c] + nadph[c] + co2[c]	(Gglean001771.1) or (Gglean000333.1)			CM:Pyruvate metabolism	0	0	1000	0		1.1.1.40
g0189	indolepyruvate decarboxylase	h[m] + ipyr[m] -> co2[m] + i3ad[m]	(Gglean001791.1)			AA:Tryptophan metabolism	0	0	1000	0		4.1.1.74
g0190	branched-chain-amino-acid transaminase	glu[c] + oival[c] <=> akg[c] + val[c]	(Gglean001795.1) or (Gglean007603.1) or (Gglean006647.1) or (Gglean012188.1)			AA:Valine, leucine and isoleucine biosynthesis:Valine, leucine and isoleucine degradation	1	-1000	1000	0		2.6.1.42
g0191	branched-chain-amino-acid transaminase	akg[m] + val[m] <=> glu[m] + oival[m]	(Gglean003869.1)			AA:Valine, leucine and isoleucine biosynthesis:Valine, leucine and isoleucine degradation	1	-1000	1000	0		2.6.1.42
g0192	branched-chain-amino-acid transaminase	glu[c] + omval[c] <=> akg[c] + ile[c]	(Gglean001795.1) or (Gglean007603.1)			AA:Valine, leucine and isoleucine biosynthesis:Valine, leucine and isoleucine degradation	1	-1000	1000	0		2.6.1.42
g0193	branched-chain-amino-acid transaminase	glu[m] + omval[m] -> akg[m] + ile[m]	(Gglean003869.1)			AA:Valine, leucine and isoleucine biosynthesis:Valine, leucine and isoleucine degradation	0	0	1000	0		2.6.1.42
g0194	branched-chain-amino-acid transaminase	glu[c] + 4mop[c] <=> akg[c] + leu[c]	(Gglean001795.1) or (Gglean007603.1) or (Gglean006647.1) or (Gglean012188.1)			AA:Valine, leucine and isoleucine biosynthesis:Valine, leucine and isoleucine degradation	1	-1000	1000	0		2.6.1.42
g0195	branched-chain-amino-acid transaminase	glu[m] + 4mop[m] <=> akg[m] + leu[m]	(Gglean003869.1)			AA:Valine, leucine and isoleucine biosynthesis:Valine, leucine and isoleucine degradation	1	-1000	1000	0		2.6.1.42
g0196	Formamidase	h2o[c] + frid[c] -> nh3[c] + for[c]	(Gglean001847.1)			EM:Nitrogen metabolism	0	0	1000	0		3.5.1.49
g0197	2-dehydropantoate 2-reductase	h[c] + nadph[c] + akp[c] <=> nadp[c] + pant[c]	(Gglean001870.1) or (Gglean012468.1) or (Gglean001826.1)			CV:Pantothenate and CoA biosynthesis	1	-1000	1000	0		1.1.1.169
g0198	2-dehydropantoate 2-reductase	h[m] + nadph[m] + akp[m] <=> nadp[m] + pant[m]	(Gglean009675.1) or (Gglean000221.1)			CV:Pantothenate and CoA biosynthesis	1	-1000	1000	0		1.1.1.169
g0199	Isovaleryl-CoA dehydrogenase	h[m] + fad[m] + ivacoa[m] -> fadh2[m] + mcrcoa[m]	(Gglean001880.1)			AA:Valine, leucine and isoleucine degradation	0	0	1000	0		1.3.8.4;1.3.99.10
g0200	Aminomethyltransferase	nh3[m] + metthf[m] + dhplys[m] <=> h[m] + thf[m] + hpsamlys[m]	(Gglean001883.1)			AA:Glycine, serine and threonine metabolism	1	-1000	1000	0		2.1.2.10
g0201	Aminomethyltransferase	nh3[c] + metthf[c] + dhplys[c] <=> h[c] + thf[c] + hpsamlys[c]	(Gglean009139.1)			AA:Glycine, serine and threonine metabolism	1	-1000	1000	0		2.1.2.10
g0202	Aminomethyltransferase	nh3[n] + metthf[n] + dhplys[n] <=> h[n] + thf[n] + hpsamlys[n]	(Gglean001827.1)			AA:Glycine, serine and threonine metabolism	1	-1000	1000	0		2.1.2.10
g0203	Aminomethyltransferase	nh3[p] + metthf[p] + dhplys[p] <=> h[p] + thf[p] + hpsamlys[p]	(Gglean001634.1) or (Gglean004872.1)			AA:Glycine, serine and threonine metabolism	1	-1000	1000	0		2.1.2.10
g0204	glycine hydroxymethyltransferase	thf[m] + ser[m] <=> h2o[m] + gly[m] + metthf[m]	(Gglean001883.1)			AA:Glycine, serine and threonine metabolism	1	-1000	1000	0		2.1.2.1
g0205	glycine hydroxymethyltransferase	thf[c] + ser[c] <=> h2o[c] + gly[c] + metthf[c]	(Gglean009139.1)			AA:Glycine, serine and threonine metabolism	1	-1000	1000	0		2.1.2.1
g0206	glycine hydroxymethyltransferase	thf[n] + ser[n] <=> h2o[n] + gly[n] + metthf[n]	(Gglean001827.1)			AA:Glycine, serine and threonine metabolism	1	-1000	1000	0		2.1.2.1
g0207	glycine hydroxymethyltransferase	thf[p] + ser[p] <=> h2o[p] + gly[p] + metthf[p]	(Gglean001634.1) or (Gglean004872.1)			AA:Glycine, serine and threonine metabolism	1	-1000	1000	0		2.1.2.1
g0208	O-Methylsterigmatocystin oxidoreductase	o2[m] + 3 h[m] + nadph[m] + dhomst[m] -> h2o[m] + nadp[m] + afb2[m]	(Gglean001887.1) or (Gglean010149.1)			XB:Xenobiotics Biodegradation and Metabolism	0	0	1000	0		1.14.1.-
g0209	O-Methylsterigmatocystin oxidoreductase	o2[m] + 3 h[m] + nadph[m] + dhomst[m] -> h2o[m] + nadp[m] + afg2[m]	(Gglean001887.1) or (Gglean010149.1)			XB:Xenobiotics Biodegradation and Metabolism	0	0	1000	0		1.14.1.-
g0210	O-Methylsterigmatocystin oxidoreductase	o2[m] + 3 h[m] + nadph[m] + omst[m] -> nadp[m] + eth[m] + afg1[m]	(Gglean001887.1) or (Gglean010149.1)			XB:Xenobiotics Biodegradation and Metabolism	0	0	1000	0		1.14.1.-
g0211	O-Methylsterigmatocystin oxidoreductase	2 o2[m] + 2 h[m] + 2 nadph[m] + omst[m] -> h2o[m] + co2[m] + 2 nadp[m] + meth[m] + afb1[m]	(Gglean001887.1) or (Gglean010149.1)			XB:Xenobiotics Biodegradation and Metabolism	0	0	1000	0		1.14.1.-
g0212	hNRNP arginine N-methyltransferase	his[c] + sam[c] -> mhis[c] + sah[c] + h[c]	(Gglean001917.1) or (Gglean007371.1) or (Gglean011998.1) or (Gglean003650.1) or (Gglean009183.1)			AA:histidine metabolism	0	0	1000	0		2.1.1.-
g0213	Long-chain acyl-CoA synthetase	atp[m] + coa[m] + c160[m] -> h[m] + amp[m] + ppi[m] + c160coa[m]	(Gglean001943.1)			LM:Fatty acid metabolism	0	0	1000	0		6.2.1.3
g0214	Long-chain acyl-CoA synthetase	atp[c] + coa[c] + c160[c] -> h[c] + amp[c] + ppi[c] + c160coa[c]	(Gglean010476.1) or (Gglean011719.1) or (Gglean009117.1)			LM:Fatty acid metabolism	0	0	1000	0		6.2.1.3
g0215	Long-chain acyl-CoA synthetase	atp[m] + coa[m] + c180[m] -> h[m] + amp[m] + ppi[m] + c180coa[m]	(Gglean001943.1)			LM:Fatty acid metabolism	0	0	1000	0		6.2.1.3
g0216	Long-chain acyl-CoA synthetase	atp[c] + coa[c] + c180[c] -> h[c] + amp[c] + ppi[c] + c180coa[c]	(Gglean010476.1) or (Gglean011719.1) or (Gglean009117.1)			LM:Fatty acid metabolism	0	0	1000	0		6.2.1.3
g0217	Long-chain acyl-CoA synthetase	atp[m] + coa[m] + c181[m] -> h[m] + amp[m] + ppi[m] + c181coa[m]	(Gglean001943.1)			LM:Fatty acid metabolism	0	0	1000	0		6.2.1.3
g0218	Long-chain acyl-CoA synthetase	atp[c] + coa[c] + c181[c] -> h[c] + amp[c] + ppi[c] + c181coa[c]	(Gglean010476.1) or (Gglean011719.1) or (Gglean009117.1)			LM:Fatty acid metabolism	0	0	1000	0		6.2.1.3
g0219	Long-chain acyl-CoA synthetase	atp[m] + coa[m] + c182[m] -> h[m] + amp[m] + ppi[m] + c182coa[m]	(Gglean001943.1)			LM:Fatty acid metabolism	0	0	1000	0		6.2.1.3
g0220	Long-chain acyl-CoA synthetase	atp[c] + coa[c] + c182[c] -> h[c] + amp[c] + ppi[c] + c182coa[c]	(Gglean010476.1) or (Gglean011719.1) or (Gglean009117.1)			LM:Fatty acid metabolism	0	0	1000	0		6.2.1.3
g0221	Long-chain acyl-CoA synthetase	atp[m] + coa[m] + c183[m] -> h[m] + amp[m] + ppi[m] + c183coa[m]	(Gglean001943.1)			LM:Fatty acid metabolism	0	0	1000	0		6.2.1.3
g0222	Long-chain acyl-CoA synthetase	atp[c] + coa[c] + c183[c] -> h[c] + amp[c] + ppi[c] + c183coa[c]	(Gglean010476.1) or (Gglean011719.1) or (Gglean009117.1)			LM:Fatty acid metabolism	0	0	1000	0		6.2.1.3
g0223	3-oxoadipate CoA-transferase	succoa[m] + 3oa[m] <=> succ[m] + 3oacoa[m]	(Gglean001953.1) or (Gglean004878.1) or (Gglean008455.1)			XB:Benzoate degradation	1	-1000	1000	0		2.8.3.6
g0224	3-oxoadipate CoA-transferase	succoa[c] + 3oa[c] <=> succ[c] + 3oacoa[c]	(Gglean008410.1) or (Gglean009730.1)			XB:Benzoate degradation	1	-1000	1000	0		2.8.3.6
g0225	3-oxoacid CoA-transferase	succoa[m] + acact[m] <=> succ[m] + aaccoa[m]	(Gglean001953.1) or (Gglean004878.1) or (Gglean008455.1)			AA:Valine, leucine and isoleucine degradation	1	-1000	1000	0		2.8.3.5
g0226	3-oxoacid CoA-transferase	succoa[c] + acact[c] <=> succ[c] + aaccoa[c]	(Gglean008410.1) or (Gglean009730.1)			AA:Valine, leucine and isoleucine degradation	1	-1000	1000	0		2.8.3.5
g0227	NAD(P)+ transhydrogenase	nadph[c] + nad[c] <=> nadp[c] + nadh[c]	(Gglean002035.1)			CV:Nicotinate and nicotinamide metabolism	1	-1000	1000	0		1.6.1.2
g0228	linoleoyl-CoA desaturase	o2[c] + h[c] + nadph[c] + c181acp[c] -> 2 h2o[c] + nadp[c] + c182acp[c]	(Gglean002059.1) or (Gglean011714.1) or (Gglean003799.1)			LM:Fatty acid biosynthesis	0	0	1000	0		1.14.19.3
g0229	linoleoyl-CoA desaturase	o2[r] + h[r] + nadph[r] + c181acp[r] -> 2 h2o[r] + nadp[r] + c182acp[r]	(Gglean003499.1)			LM:Fatty acid biosynthesis	0	0	1000	0		1.14.19.3
g0230	linoleoyl-CoA desaturase	o2[m] + h[m] + nadph[m] + c181acp[m] -> 2 h2o[m] + nadp[m] + c182acp[m]	(Gglean011287.1)			LM:Fatty acid biosynthesis	0	0	1000	0		1.14.19.3
g0231	Transketolase	e4p[c] + x5p[c] <=> t3p1[c] + f6p[c]	(Gglean002060.1) or (Gglean002831.1) or (Gglean011181.1) or (Gglean012785.1)			CM:Pentose phosphate pathway	1	-1000	1000	0		2.2.1.1	AsperCyc
g0232	Transketolase	r5p[c] + x5p[c] <=> t3p1[c] + s7p[c]	(Gglean002060.1) or (Gglean002831.1) or (Gglean011181.1) or (Gglean012785.1)			CM:Pentose phosphate pathway	1	-1000	1000	0		2.2.1.1	AsperCyc
g0233	Adenylate cyclase	atp[n] -> h[n] + ppi[n] + camp[n]	(Gglean002117.1)			NM:Purine metabolism	0	0	1000	0		4.6.1.1
g0234	Adenylate cyclase	gtp[n] -> h[n] + ppi[n] + cgmp[n]	(Gglean002117.1)			NM:Purine metabolism	0	0	1000	0		4.6.1.1
g0235	Glutamine amidotransferase:cyclase/imidazole glycerol phosphate synthase	gln[c] + prlp[c] <=> glu[c] + 2 h[c] + aicar[c] + dimgp[c]	(Gglean002167.1)			AA:histidine metabolism	1	-1000	1000	0		2.4.2.-:4.1.3.-
g0236	Dihydroorotase	h2o[c] + doroa[c] <=> h[c] + caasp[c]	(Gglean002177.1) or (Gglean008324.1)			NM:Pyrimidine metabolism	1	-1000	1000	0		3.5.2.3
g0237	UDP-glucose glycoprotein glucosyltransferase	gdpman[c] -> gdp[c] + 14mnan[c] + h[c]	(Gglean002178.1)			CM:Fructose and mannose metabolism	0	0	1000	0		2.4.1.-
g0238	UDP-glucose glycoprotein glucosyltransferase	h2o[c] + gdpman[c] -> gdp[c] + man[c] + h[c]	(Gglean002178.1)			CM:Fructose and mannose metabolism	0	0	1000	0		2.4.1.-
g0239	1D-myo-Inositol-1,2-cyclic-phosphate 2-inositolphosphohydrolase;myo-inositol-1(or 4)-monophosphatase	2 h2o[m] + myocypi[m] -> h[m] + pi[m] + ins[m]	(Gglean002184.1)			CM:Inositol phosphate metabolism	0	0	1000	0		3.1.4.43;3.1.3.25
g0240	myo-inositol-1(or 4)-monophosphatase	h2o[m] + ip4[m] -> pi[m] + ins[m]	(Gglean002184.1)			CM:Inositol phosphate metabolism	0	0	1000	0		3.1.3.25
g0241	inositol-phosphate phosphatase	h2o[m] + mi3p[m] -> pi[m] + ins[m]	(Gglean002184.1)			CM:Inositol phosphate metabolism	0	0	1000	0		3.1.3.25
g0243	Alcohol oxidase	o2[c] + eth[c] -> h2o2[c] + acal[c]	(Gglean002198.1)			EM:Methane metabolism	0	0	1000	0		1.1.3.13
g0244	Alcohol oxidase	o2[c] + gl[c] -> h2o2[c] + glyal[c]	(Gglean002198.1)			EM:Methane metabolism	0	0	1000	0		1.1.3.13
g0245	Alcohol oxidase	o2[c] + gl[c] -> h2o2[c] + glyn[c]	(Gglean002198.1)			EM:Methane metabolism	0	0	1000	0		1.1.3.13
g0246	Alcohol oxidase	o2[c] + meth[c] -> h2o2[c] + fald[c]	(Gglean002198.1)			EM:Methane metabolism	0	0	1000	0		1.1.3.13
g0247	Phospholipid diacylglycerol acyltransferase	2 h[c] + dagly[c] + pc[c] -> lpc[c] + tagly[c]	(Gglean002221.1)			LM:Glycerolipid metabolism	0	0	1000	0		2.3.1.158
g0248	Phospholipid diacylglycerol acyltransferase	dagly[c] + paa[c] -> tagly[c] + lpaa[c]	(Gglean002221.1)			LM:Glycerolipid metabolism	0	0	1000	0		2.3.1.158
g0249	Phospholipid diacylglycerol acyltransferase	dagly[c] + pdme[c] -> tagly[c] + lpdme[c]	(Gglean002221.1)			LM:Glycerolipid metabolism	0	0	1000	0		2.3.1.158
g0250	Phospholipid diacylglycerol acyltransferase	dagly[c] + pe[c] -> tagly[c] + lpe[c]	(Gglean002221.1)			LM:Glycerolipid metabolism	0	0	1000	0		2.3.1.158
g0251	Phospholipid diacylglycerol acyltransferase	dagly[c] + pg[c] -> tagly[c] + lpg[c]	(Gglean002221.1)			LM:Glycerolipid metabolism	0	0	1000	0		2.3.1.158
g0252	Phospholipid diacylglycerol acyltransferase	dagly[c] + pmme[c] -> tagly[c] + lpmme[c]	(Gglean002221.1)			LM:Glycerolipid metabolism	0	0	1000	0		2.3.1.158
g0253	Phospholipid diacylglycerol acyltransferase	dagly[c] + ps[c] -> tagly[c] + lps[c]	(Gglean002221.1)			LM:Glycerolipid metabolism	0	0	1000	0		2.3.1.158
g0254	Phosphomannomutase	man1p[c] <=> man6p[c]	(Gglean002263.1) or (Gglean006240.1)			CM:Fructose and mannose metabolism	1	-1000	1000	0		5.4.2.8
g0255	Pyruvate dehydrogenase complex	pyr[m] + nad[m] + coa[m] -> nadh[m] + co2[m] + accoa[m]	(Gglean007026.1 and Gglean012210.1) or (Gglean002292.1) or (Gglean011586.1)			CM:Pyruvate metabolism	0	0	1000	0		1.2.4.1
g0256	Pyruvate dehydrogenase complex	pyr[c] + nad[c] + coa[c] -> nadh[c] + co2[c] + accoa[c]	(Gglean012860.1)			CM:Pyruvate metabolism	0	0	1000	0		1.2.4.1
g0257	Dihydromonacolin L oxidase	o2[m] + dhmacl[m] -> h2o[m] + maclj[m]	(Gglean002431.1)			TP:lovastatin	0	0	1000	0		1.14.13.197		(Sutherland et al., 2001)
g0258	dihydropyrimidinase	h2o[c] + dhthy[c] -> h[c] + uibut[c]	(Gglean002468.1)			NM:Pyrimidine metabolism	0	0	1000	0		3.5.2.2
g0259	allantoate deiminase	h2o[m] + 2 h[m] + att[m] -> nh3[m] + co2[m] + ugly[m]	(Gglean002529.1) or (Gglean005403.1)			NM:Purine metabolism	0	0	1000	0		3.5.3.9
g0260	lysophosphatidic acid-acyltransferase	2 h[c] + acoa[c] + agl3p[c] -> coa[c] + pa[c] + 4 h[c]	(Gglean002572.1)			LM:Glycerophospholipid metabolism	0	0	1000	0		2.3.1.51
g0261	lysophosphatidic acid-acyltransferase	agl3p[c] + acylacp[c] -> acp[c] + pa[c]	(Gglean002572.1)			LM:Glycerophospholipid metabolism	0	0	1000	0		2.3.1.51
g0262	Transaldolase	t3p1[c] + s7p[c] <=> e4p[c] + f6p[c]	(Gglean002574.1)			CM:Pentose phosphate pathway	1	-1000	1000	0		2.2.1.2
g0263	methionine adenosyltransferase	h2o[c] + atp[c] + met[c] -> h[c] + ppi[c] + pi[c] + sam[c]	(Gglean002606.1) or (Gglean001114.1)			AA:Cysteine and methionine metabolism	0	0	1000	0		2.5.1.6
g0264	NAD-dependent alcohol dehydrogenase	nad[c] + gl[c] -> h[c] + nadh[c] + glyal[c]	(Gglean002668.1) or (Gglean012202.1) or (Gglean007394.1)			LM:Fatty acid metabolism	0	0	1000	0		1.1.1.1
g0265	NAD-dependent alcohol dehydrogenase	nad[m] + gl[m] -> h[m] + nadh[m] + glyal[m]	(Gglean008003.1) or (Gglean008003.1)			LM:Fatty acid metabolism	0	0	1000	0		1.1.1.1
g0266	glycerol-3-phosphate O-acyltransferase	t3p2[c] + acoa[c] -> coa[c] + at3p2[c] + 4 h[c]	(Gglean002670.1) or (Gglean005161.1)			LM:Glycerophospholipid metabolism	0	0	1000	0		2.3.1.42
g0267	3-sn-phosphatidate phosphohydrolase	h2o[p] + dhsp[p] -> pi[p] + sph[p]	(Gglean002709.1)			LM:Glycerophospholipid metabolism	0	0	1000	0		3.1.3.4:3.1.3.-
g0268	3-sn-phosphatidate phosphohydrolase	h2o[p] + sphep[p] -> pi[p] + sphe[p]	(Gglean002709.1) or (Gglean012992.1) or (Gglean006588.1)			LM:Glycerophospholipid metabolism	0	0	1000	0		3.1.3.4:3.1.3.-
g0269	Uridine kinase	atp[n] + uri[n] -> h[n] + adp[n] + ump[n]	(Gglean002758.1)			NM:Nucleotide Metabolism	0	0	1000	0		2.7.1.48
g0270	Uridine kinase	atp[c] + uri[c] -> h[c] + adp[c] + ump[c]	(Gglean003320.1)			NM:Nucleotide Metabolism	0	0	1000	0		2.7.1.48
g0271	Uridine kinase	gtp[n] + cytd[n] -> 2 h[n] + gdp[n] + cmp[n]	(Gglean002758.1)			NM:Nucleotide Metabolism	0	0	1000	0		2.7.1.48
g0272	Uridine kinase	gtp[n] + uri[n] -> 2 h[n] + gdp[n] + ump[n]	(Gglean002758.1)			NM:Nucleotide Metabolism	0	0	1000	0		2.7.1.48
g0273	Uridine kinase	gtp[c] + uri[c] -> 2 h[c] + gdp[c] + ump[c]	(Gglean003320.1)			NM:Nucleotide Metabolism	0	0	1000	0		2.7.1.48
g0274	3-dehydroshikimate dehydratase	dhsk[c] -> h2o[c] + papce[c]	(Gglean002762.1)			AA:Phenylalanine, tyrosine and tryptophan biosynthesis	0	0	1000	0		4.2.1.118
g0275	shikimate dehydrogenase	h[c] + nadh[c] + dhsk[c] -> nad[c] + sme[c]	(Gglean002762.1)			AA:Phenylalanine, tyrosine and tryptophan biosynthesis	0	0	1000	0		1.1.1.25
g0276	Chorismate mutase	chor[c] -> phen[c]	(Gglean002764.1)			AA:Phenylalanine, tyrosine and tryptophan biosynthesis	0	0	1000	0		5.4.99.5
g0277	homocitrate synthase	h2o[c] + akg[c] + accoa[c] <=> h[c] + coa[c] + hcit[c]	(Gglean002784.1)			AA:Lysine biosynthesis	1	-1000	1000	0		2.3.3.14
g0278	isopentenyl-diphosphate DELTA-isomerase	dmpp[c] <=> ippp[c]	(Gglean002785.1)			TP:Terpenoid backbone biosynthesis	1	-1000	1000	0		5.3.3.2
g0279	Polyamine oxidase	h2o[e] + o2[e] + aspermd[e] -> h2o2[e] + ptrsc[e] + aaproa[e]	(Gglean002815.1)			OA:beta-Alanine metabolism	0	0	1000	0		1.5.3.17;1.5.3.16
g0280	Polyamine oxidase	h2o[e] + o2[e] + spere[e] -> h2o2[e] + sprmd[e] + aproa[e]	(Gglean002815.1)			OA:beta-Alanine metabolism	0	0	1000	0		1.5.3.17;1.5.3.16
g0281	Aldehyde reductase	h[c] + nadph[c] + arab[c] <=> nadp[c] + aol[c]	(Gglean002828.1) or (Gglean006517.1) or (Gglean009395.1) or (Gglean010699.1) or (Gglean012000.1) or (Gglean003463.1) or (Gglean003777.1) or (Gglean006625.1) or (Gglean010051.1) or (Gglean004678.1) or (Gglean005774.1)			CM:Pentose and glucuronate interconversions	1	-1000	1000	0		1.1.1.21
g0282	formaldehyde transketolase	fald[c] + x5p[c] -> t3p1[c] + glyn[c]	(Gglean002831.1) or (Gglean011181.1) or (Gglean012785.1)			EM:Methane metabolism	0	0	1000	0		2.2.1.3
g0283	UTP-glucose-1-phosphate uridylyltransferase	utp[c] + g1p[c] <=> ppi[c] + udpg[c] + 3 h[c]	(Gglean002839.1)			CM:Pentose and glucuronate interconversions	1	-1000	1000	0		2.7.7.9
g0284	Aflatoxins biosynthesis;1,3,6,8-tetra hydroxy naphthalene reductase	h[c] + nadph[c] + vera[c] -> nadp[c] + dmst[c]	(Gglean002846.1) or (Gglean009561.1)			XB:Xenobiotics Biodegradation and Metabolism	0	0	1000	0		1.1.-.-
g0285	Aflatoxins biosynthesis;1,3,6,8-tetra hydroxy naphthalene reductase	h[c] + nadph[c] + verb[c] -> h2o[c] + nadp[c] + dhdmst[c]	(Gglean002846.1) or (Gglean009561.1)			XB:Xenobiotics Biodegradation and Metabolism	0	0	1000	0		1.1.-.-
g0286	L-methionine (R)-S-oxide reductase	metso[e] + rthio[e] -> h2o[e] + met[e] + othio[e]	(Gglean002851.1)			AA:Cysteine and methionine metabolism	0	0	1000	0		1.8.4.14
g0287	Cyanate hydratase	3 h[c] + hco3[c] + cyan[c] -> nh3[c] + 2 co2[c]	(Gglean002856.1)			EM:Nitrogen metabolism	0	0	1000	0		4.2.1.104
g0288	cholinesterase	h2o[e] + accln[e] -> h[e] + cln[e] + ac[e]	(Gglean002916.1) or (Gglean000818.1) or (Gglean002812.1) or (Gglean009179.1) or (Gglean012045.1) or (Gglean005234.1) or (Gglean009113.1)			LM:Glycerophospholipid metabolism	0	0	1000	0		3.1.1.7;3.1.1.8
g0289	homoserine kinase	atp[c] + hser[c] -> h[c] + adp[c] + phser[c]	(Gglean002935.1)			AA:Glycine, serine and threonine metabolism	0	0	1000	0		2.7.1.39
g0290	phosphoribosylformylglycinamidine cyclo-ligase	atp[c] + fgam[c] -> h[c] + pi[c] + adp[c] + air[c]	(Gglean002935.1) or (Gglean006154.1)			NM:Purine metabolism	0	0	1000	0		6.3.3.1
g0291	Adenine phosphoribosyltransferase	ad[c] + prpp[c] <=> h[c] + amp[c] + ppi[c]	(Gglean002936.1)			NM:Purine metabolism	1	-1000	1000	0		2.4.2.7
g0292	Sterigmatocystin biosynthesis lipase/esterase STCI	h2o[c] + vha[c] -> 2 h[c] + ac[c] + vhoh[c]	(Gglean002974.1)			XB:Xenobiotics Biodegradation and Metabolism	0	0	1000	0		3.1.1.94
g0293	Acyl-CoA dehydrogenase	5 h[m] + fad[m] + c40coa[m] -> fadh2[m] + c4dcoa[m]	(Gglean003005.1) or (Gglean006888.1)			LM:Fatty acid metabolism	0	0	1000	0		1.3.99.3
g0294	Acyl-CoA dehydrogenase	5 h[c] + fad[c] + c40coa[c] -> fadh2[c] + c4dcoa[c]	(Gglean005970.1)			LM:Fatty acid metabolism	0	0	1000	0		1.3.99.3
g0295	Acyl-CoA dehydrogenase	h[c] + fad[c] + c60coa[c] -> fadh2[c] + c6dcoa[c]	(Gglean005970.1)			LM:Fatty acid metabolism	0	0	1000	0		1.3.99.3
g0296	Alpha-amylase	h2o[e] + star[e] -> dglc[e]	(Gglean003030.1) or (Gglean011272.1)			CM:Starch and sucrose metabolism	0	0	1000	0		3.2.1.3
g0297	Beta-glucuronidase	h2o[e] + glucur[e] -> h[e] + eth[e] + glcurn[e]	(Gglean003030.1) or (Gglean011272.1)			CM:Pentose and glucuronate interconversions	0	0	1000	0		3.2.1.31
g0298	Alpha-amylase	glycogen[e] -> dglc[e]	(Gglean003030.1) or (Gglean011272.1)			CM:Starch and sucrose metabolism	0	0	1000	0		3.2.1.3
g0299	Alpha-amylase	glycogen[c] -> dglc[c]	(Gglean004959.1) or (Gglean006204.1)			CM:Starch and sucrose metabolism	0	0	1000	0		3.2.1.3
g0300	indole-3-glycerol-phosphate synthase	h[c] + cpad5p[c] -> h2o[c] + co2[c] + igp[c]	(Gglean003084.1)			AA:Phenylalanine, tyrosine and tryptophan biosynthesis	0	0	1000	0		4.1.1.48
g0301	phosphoribosylanthranilate isomerase	npran[c] -> cpad5p[c]	(Gglean003084.1)			AA:Phenylalanine, tyrosine and tryptophan biosynthesis	0	0	1000	0		5.3.1.24
g0302	oxaloacetase	h2o[c] + oa[c] -> h[c] + ac[c] + oxal[c]	(Gglean007642.1)			CM:Carbohydrate Metabolism	0	0	1000	0		3.7.1.1
g0303	oxaloacetase	h2o[m] + oa[m] -> h[m] + ac[m] + oxal[m]	(Gglean010348.1)			CM:Carbohydrate Metabolism	0	0	1000	0		3.7.1.1
g0304	spermidine synthase	sprmd[c] + dsam[c] -> h[c] + spere[c] + mta[c]	(Gglean003101.1)			AA:Arginine and proline metabolism	0	0	1000	0		2.5.1.16
g0305	spermidine synthase	ptrsc[c] + dsam[c] -> h[c] + sprmd[c] + mta[c]	(Gglean003101.1) or (Gglean001911.1)			AA:Arginine and proline metabolism/Cysteine and methionine metabolism	0	0	1000	0		2.5.1.16
g0306	Phosphoinositide phospholipase C	h2o[n] + d45pi[n] -> 6 h[n] + tpi[n] + dagly[n]	(Gglean003108.1) or (Gglean008462.1)			LM:Glycerophospholipid metabolism	0	0	1000	0		3.1.4.11
g0307	Mannose-6-phosphate isomerase	man6p[c] <=> f6p[c]	(Gglean003115.1) or (Gglean003518.1)			CM:Fructose and mannose metabolism	1	-1000	1000	0		5.3.1.8
g0308	L-Arabinitol 4-dehydrogenase	nad[c] + laol[c] <=> h[c] + nadh[c] + lxul[c]	(Gglean003160.1) or (Gglean008262.1)			CM:Pentose and glucuronate interconversions	1	-1000	1000	0		1.1.1.12
g0309	D-Sorbitol dehydrogenase (acceptor)	nad[c] + sot[c] -> h[c] + nadh[c] + sor[c]	(Gglean003160.1) or (Gglean008262.1) or (Gglean008264.1) or (Gglean003464.1)			CM:Fructose and mannose metabolism	0	0	1000	0		1.1.99.21
g0310	L-iditol 2-dehydrogenase	nad[c] + sot[c] -> h[c] + nadh[c] + dfru[c]	(Gglean003160.1) or (Gglean008262.1) or (Gglean008264.1) or (Gglean004196.1) or (Gglean005187.1) or (Gglean008262.1)			CM:Pentose and glucuronate interconversions	0	0	1000	0		1.1.1.14
g0311	hydroxymethylglutaryl-CoA reductase (NADPh)	2 h[c] + 2 nadph[c] + hmgcoa[c] <=> 2 nadp[c] + coa[c] + mvl[c]	(Gglean003194.1)			TP:Terpenoid backbone biosynthesis	1	-1000	1000	0		1.1.1.34
g0312	quinate dehydrogenase	nad[c] + qt[c] <=> h[c] + nadh[c] + dqt[c]	(Gglean003224.1)			AA:Phenylalanine, tyrosine and tryptophan biosynthesis	1	-1000	1000	0		1.1.1.24
g0313	thiamine diphosphokinase	atp[c] + thdp[c] -> adp[c] + thtp[c]	(Gglean003245.1)			CV:Thiamine metabolism	0	0	1000	0		2.7.6.2
g0314	thiamine diphosphokinase	atp[c] + thm[c] -> h[c] + amp[c] + thdp[c]	(Gglean003245.1)			CV:Thiamine metabolism	0	0	1000	0		2.7.6.2
g0315	L-asparaginase	h2o[p] + asn[p] -> nh3[p] + asp[p]	(Gglean003286.1)			AA:Alanine, aspartate and glutamate metabolism	0	0	1000	0		3.5.1.1
g0316	fad synthetase	atp[n] + fmn[n] -> ppi[n] + fad[n] + h[n]	(Gglean003289.1) or (Gglean007548.1)			CV:Riboflavin metabolism	0	0	1000	0		2.7.7.2
g0317	pyridoxine 4-dehydrogenase	nadp[c] + pdxi[c] <=> h[c] + nadph[c] + pdxal[c]	(Gglean003296.1) or (Gglean010738.1) or (Gglean011570.1)			CV:Vitamin B6 metabolism	1	-1000	1000	0		1.1.1.65
g0318	Succinate-CoA ligase (ADP-forming)	pi[m] + adp[m] + succoa[m] <=> succ[m] + coa[m] + atp[m]	(Gglean003313.1 and Gglean006288.1)			CM:Citrate cycle/Glyoxylate and dicarboxylate metabolism	1	-1000	1000	0		6.2.1.5
g0320	Ribose-5-phosphate isomerase	rl5p[c] <=> r5p[c]	(Gglean003327.1) or (Gglean009484.1)			CM:Pentose phosphate pathway	1	-1000	1000	0		5.3.1.6
g0321	Pantoate-beta-alanine ligase	atp[m] + pant[m] + bala[m] -> 2 h[m] + amp[m] + ppi[m] + pnto[m]	(Gglean003328.1)			CV:Pantothenate and CoA biosynthesis	0	0	1000	0		6.3.2.1
g0322	Agmatinase	h2o[c] + agmt[c] -> ptrsc[c] + urea[c]	(Gglean003345.1) or (Gglean007521.1) or (Gglean007874.1)			AA:Arginine and proline metabolism	0	0	1000	0		3.5.3.11
g0323	Carbamoyl-phosphate synthase (glutamine-hydrolysing)	h2o[p] + 2 atp[p] + hco3[p] + gln[p] -> glu[p] + 2 h[p] + pi[p] + cap[p] + 2 adp[p]	(Gglean003355.1)			NM:Pyrimidine metabolism	0	0	1000	0		6.3.5.5
g0324	Dihydroorotase	h2o[p] + doroa[p] <=> h[p] + caasp[p]	(Gglean003355.1)			NM:Pyrimidine metabolism	1	-1000	1000	0		3.5.2.3
g0325	N-Acetyl-gamma-glutamyl-phosphate reductase (EC 1.2.1.38) and acetylglutamate kinase (EC 2.7.2.8)	h[m] + nadph[m] + naglup[m] -> nadp[m] + naglus[m] + pi[m]	(Gglean003432.1)			AA:Arginine and proline metabolism	0	0	1000	0		1.2.1.38
g0326	Acetylglutamate kinase	naglu[m] + atp[m] -> naglup[m] + adp[m]	(Gglean003432.1)			AA:Arginine and proline metabolism	0	0	1000	0		2.7.2.8
g0327	Acetylglutamate kinase	naglu[c] + atp[c] -> naglup[c] + adp[c]	(Gglean002482.1)			AA:Arginine and proline metabolism	0	0	1000	0		2.7.2.8
g0328	Acetylglutamate kinase	naglu[p] + atp[p] -> naglup[p] + adp[p]	(Gglean003661.1)			AA:Arginine and proline metabolism	0	0	1000	0		2.7.2.8
g0329	Acetylglutamate kinase	naglu[n] + atp[n] -> naglup[n] + adp[n]	(Gglean005124.1) or (Gglean011070.1)			AA:Arginine and proline metabolism	0	0	1000	0		2.7.2.8
g0330	triacylglycerol lipase	h2o[p] + tagly[p] -> dagly[p] + 0.0545 c180[p] + 0.5335 c181[p] + 0.2170 c182[p] + 0.0437 c183[p] + 0.0263 c120[p] + 0.0673 c160[p] + 0.015 c161[p] + 0.0426 c140[p]	(Gglean003447.1) or (Gglean007402.1)			LM:Steroid biosynthesis	0	0	1000	0		3.1.1.3
g0331	triacylglycerol lipase	h2o[e] + tagly[e] -> dagly[e] + 0.0545 c180[e] + 0.5335 c181[e] + 0.2170 c182[e] + 0.0437 c183[e] + 0.0263 c120[e] + 0.0673 c160[e] + 0.015 c161[e] + 0.0426 c140[e]	(Gglean004317.1) or (Gglean006307.1)			LM:Steroid biosynthesis	0	0	1000	0		3.1.1.3
g0332	triacylglycerol lipase	h2o[m] + tagly[m] -> dagly[m] + 0.0545 c180[m] + 0.5335 c181[m] + 0.2170 c182[m] + 0.0437 c183[m] + 0.0263 c120[m] + 0.0673 c160[m] + 0.015 c161[m] + 0.0426 c140[m]	(Gglean007572.1)			LM:Steroid biosynthesis	0	0	1000	0		3.1.1.3
g0333	triacylglycerol lipase	h2o[p] + dagly[p] -> magly[p] + 0.0545 c180[p] + 0.5335 c181[p] + 0.2170 c182[p] + 0.0437 c183[p] + 0.0263 c120[p] + 0.0673 c160[p] + 0.015 c161[p] + 0.0426 c140[p]	(Gglean003447.1) or (Gglean007402.1)			LM:Steroid biosynthesis	0	0	1000	0		3.1.1.3
g0334	triacylglycerol lipase	h2o[e] + dagly[e] -> magly[e] + 0.0545 c180[e] + 0.5335 c181[e] + 0.2170 c182[e] + 0.0437 c183[e] + 0.0263 c120[e] + 0.0673 c160[e] + 0.015 c161[e] + 0.0426 c140[e]	(Gglean004317.1) or (Gglean006307.1)			LM:Steroid biosynthesis	0	0	1000	0		3.1.1.3
g0335	triacylglycerol lipase	h2o[m] + dagly[m] -> magly[m] + 0.0545 c180[m] + 0.5335 c181[m] + 0.2170 c182[m] + 0.0437 c183[m] + 0.0263 c120[m] + 0.0673 c160[m] + 0.015 c161[m] + 0.0426 c140[m]	(Gglean007572.1)			LM:Steroid biosynthesis	0	0	1000	0		3.1.1.3
g0336	myo-inositol 2-dehydrogenase	nad[c] + ins[c] <=> h[c] + nadh[c] + kins[c]	(Gglean003465.1) or (Gglean007508.1)			CM:Inositol phosphate metabolism	1	-1000	1000	0		1.1.1.18	KEGG
g0337	L-aspartate:2-oxoglutarate aminotransferase	akg[m] + 3sulala[m] <=> glu[m] + 3sulpyr[m]	(Gglean003471.1) or (Gglean009864.1)			AA:Cysteine and methionine metabolism	1	-1000	1000	0		2.6.1.1
g0338	L-aspartate:2-oxoglutarate aminotransferase	akg[m] + ehglu[m] -> glu[m] + hakg[m]	(Gglean003471.1) or (Gglean009864.1) or (Gglean003691.1)			AA:Arginine and proline metabolism	0	0	1000	0		2.6.1.1
g0339	aspartate aminotransferase	akg[m] + cys[m] -> glu[m] + mrpyr[m]	(Gglean003471.1) or (Gglean009864.1) or (Gglean003691.1)			AA:Arginine and proline metabolism	0	0	1000	0		2.6.1.1
g0340	aspartate aminotransferase	akg[m] + cyste[m] -> glu[m] + slpyr[m]	(Gglean003471.1) or (Gglean009864.1) or (Gglean003691.1)			AA:Arginine and proline metabolism	0	0	1000	0		2.6.1.1
g0341	L-aspartate:2-oxoglutarate aminotransferase	akg[m] + phe[m] <=> glu[m] + ppyr[m]	(Gglean003471.1) or (Gglean009864.1) or (Gglean003691.1) or (Gglean008066.1)			AA:Phenylalanine, tyrosine and tryptophan biosynthesis/Phenylalanine metabolism	1	-1000	1000	0		2.6.1.1;2.6.1.5;2.6.1.9;2.6.1.57
g0342	L-aspartate:2-oxoglutarate aminotransferase	glu[c] + ppyr[c] <=> akg[c] + phe[c]	(Gglean000592.1)			AA:Phenylalanine, tyrosine and tryptophan biosynthesis/Phenylalanine metabolism	1	-1000	1000	0		2.6.1.1;2.6.1.5;2.6.1.9;2.6.1.57
g0343	L-tyrosine:2-oxoglutarate aminotransferase	akg[m] + tyr[m] <=> glu[m] + 4hppyr[m]	(Gglean003471.1) or (Gglean009864.1) or (Gglean003691.1) or (Gglean008066.1)			AA:Phenylalanine, tyrosine and tryptophan biosynthesis/Phenylalanine metabolism	1	-1000	1000	0		2.6.1.1;2.6.1.5;2.6.1.9;2.6.1.57
g0344	Stearoyl-CoA 12-desaturase	o2[r] + h[r] + nadh[r] + c182acp[r] -> 2 h2o[r] + nad[r] + c183acp[r]	(Gglean003499.1)			LM:Biosynthesis of unsaturated fatty acids	0	0	1000	0		1.14.19.1
g0345	Stearoyl-CoA 12-desaturase	o2[p] + h[p] + nadh[p] + c182acp[p] -> 2 h2o[p] + nad[p] + c183acp[p]	(Gglean003799.1)			LM:Biosynthesis of unsaturated fatty acids	0	0	1000	0		1.14.19.1
g0346	Stearoyl-CoA 12-desaturase	o2[m] + h[m] + nadh[m] + c182acp[m] -> 2 h2o[m] + nad[m] + c183acp[m]	(Gglean011287.1)			LM:Biosynthesis of unsaturated fatty acids	0	0	1000	0		1.14.19.1
g0347	Fumarate hydratase	h2o[m] + fum[m] <=> mal[m]	(Gglean003507.1)			CM:Citrate cycle	1	-1000	1000	0		4.2.1.2
g0348	Beta-galactosidase	h2o[e] + lact[e] -> dglc[e] + gal[e]	(Gglean006829.1) or (Gglean007812.1) or (Gglean009314.1) or (Gglean003509.1)			CM:Galactose metabolism	0	0	1000	0		3.2.1.23
g0349	Beta-galactosidase	h2o[v] + lact[v] -> dglc[v] + gal[v]	(Gglean003509.1)			CM:Galactose metabolism	0	0	1000	0		3.2.1.23
g0350	Beta-galactosidase	h2o[c] + lact[c] -> dglc[c] + gal[c]	(Gglean006190.1)			CM:Galactose metabolism	0	0	1000	0		3.2.1.23
g0351	inositol oxygenase	o2[c] + ins[c] -> h2o[c] + h[c] + glcurn[c]	(Gglean003526.1)			CM:Inositol phosphate metabolism	0	0	1000	0		1.13.99.1
g0352	Xanthine dehydrogenase	h2o[c] + nad[c] + hyxn[c] -> h[c] + nadh[c] + xan[c]	(Gglean003555.1) or (Gglean008417.1)			NM:Purine metabolism	0	0	1000	0		1.17.1.4	AsperCyc
g0353	xanthine dehydrogenase	h2o[c] + nad[c] + xan[c] -> h[c] + nadh[c] + urate[c]	(Gglean003555.1) or (Gglean008417.1)			NM:Purine metabolism	0	0	1000	0		1.17.1.4
g0354	hydroxymethylglutaryl-CoA lyase	hmgcoa[m] -> accoa[m] + acact[m]	(Gglean003564.1)			AA:Valine, leucine and isoleucine degradation	0	0	1000	0		4.1.3.4
g0355	Anthranilate synthase	gln[c] + chor[c] -> glu[c] + pyr[c] + h[c] + an[c]	(Gglean003567.1) or (Gglean003084.1)			AA:Phenylalanine, tyrosine and tryptophan biosynthesis	0	0	1000	0		4.1.3.27
g0356	Sphinganine-1-phosphate aldolase	2 h[m] + phsp[m] -> h2o[m] + pea[m] + c16a[m]	(Gglean003592.1)			LM:Sphingolipid metabolism	0	0	1000	0		4.1.2.27
g0357	Sphinganine-1-phosphate aldolase	dhsp[m] -> pea[m] + c16a[m]	(Gglean003592.1)			LM:Sphingolipid metabolism	0	0	1000	0		4.1.2.27
g0358	sphinganine-1-phosphate aldolase	sphep[m] -> pea[m] + c16e[m]	(Gglean003592.1)			LM:Sphingolipid metabolism	0	0	1000	0		4.1.2.27
g0359	Adenosylmethionine-8-amino-7-oxononanoate transaminase	sam[m] + aona[m] -> danna[m] + samob[m]	(Gglean003608.1) or (Gglean010920.1)			CV:Biotin metabolism	0	0	1000	0		2.6.1.62
g0360	Adenosylmethionine-8-amino-7-oxononanoate transaminase	sam[c] + aona[c] -> danna[c] + samob[c]	(Gglean008900.1)			CV:Biotin metabolism	0	0	1000	0		2.6.1.62
g0361	D-lactate dehydrogenase (cytochrome)	lac[c] + 2 feri[c] -> pyr[c] + 2 fero[c] + 2 h[c]	(Gglean003627.1) or (Gglean008164.1) or (Gglean012319.1)			CM:Pyruvate metabolism	0	0	1000	0		1.1.2.4
g0362	D-lactate dehydrogenase (cytochrome)	lac[n] + 2 feri[n] -> pyr[n] + 2 fero[n] + 2 h[n]	(Gglean012317.1)			CM:Pyruvate metabolism	0	0	1000	0		1.1.2.4
g0363	8-Amino-7-oxononanoate synthase	ala[m] + h[m] + chcoa[m] -> co2[m] + coa[m] + aona[m]	(Gglean003660.1)			CV:Biotin metabolism	0	0	1000	0		2.3.1.47
g0364	8-Amino-7-oxononanoate synthase	ala[c] + h[c] + chcoa[c] -> co2[c] + coa[c] + aona[c]	(Gglean011049.1)			CV:Biotin metabolism	0	0	1000	0		2.3.1.47
g0365	lovastatin nonaketide synthase (multi-step reaction)	accoa[c] + sam[c] + 8 malcoa[c] -> 6 h2o[c] + 8 co2[c] + 11 nadp[c] + 9 coa[c] + sah[c] + dhmacl[c]	(Gglean003661.1)			TP:lovastatin	0	0	1000	0		2.1.1.-;2.3.1.161		(Sutherland et al., 2001)
g0366	Fatty-acid synthase	2 h[p] + 2 nadph[p] + c40acp[p] + malacp[p] -> h2o[p] + co2[p] + 2 nadp[p] + acp[p] + c60acp[p]	(Gglean003661.1) or (Gglean000230.1) or (Gglean004047.1) or (Gglean005124.1)			LM:Fatty acid biosynthesis	0	0	1000	0		2.3.1.85
g0367	Fatty-acid synthase	2 h[p] + 2 nadph[p] + malacp[p] + c100acp[p] -> h2o[p] + co2[p] + 2 nadp[p] + acp[p] + c120acp[p]	(Gglean003661.1) or (Gglean000230.1) or (Gglean004047.1) or (Gglean005124.1)			LM:Fatty acid biosynthesis	0	0	1000	0		2.3.1.85
g0368	Fatty-acid synthase	2 h[p] + 2 nadph[p] + malacp[p] + c120acp[p] -> h2o[p] + co2[p] + 2 nadp[p] + acp[p] + c140acp[p]	(Gglean003661.1) or (Gglean000230.1) or (Gglean004047.1) or (Gglean005124.1)			LM:Fatty acid biosynthesis	0	0	1000	0		2.3.1.85
g0369	Fatty-acid synthase	2 h[p] + 2 nadph[p] + malacp[p] + c140acp[p] -> h2o[p] + co2[p] + 2 nadp[p] + acp[p] + c160acp[p]	(Gglean003661.1) or (Gglean000230.1) or (Gglean004047.1) or (Gglean005124.1)			LM:Fatty acid biosynthesis	0	0	1000	0		2.3.1.85
g0370	Fatty-acid synthase	2 h[p] + 2 nadph[p] + malacp[p] + c160acp[p] -> h2o[p] + co2[p] + 2 nadp[p] + acp[p] + c180acp[p]	(Gglean003661.1) or (Gglean000230.1) or (Gglean004047.1) or (Gglean005124.1)			LM:Fatty acid biosynthesis	0	0	1000	0		2.3.1.85
g0371	Fatty-acid synthase	2 h[p] + 2 nadph[p] + malacp[p] + c60acp[p] -> h2o[p] + co2[p] + 2 nadp[p] + acp[p] + c80acp[p]	(Gglean003661.1) or (Gglean000230.1) or (Gglean004047.1) or (Gglean005124.1)			LM:Fatty acid biosynthesis	0	0	1000	0		2.3.1.85
g0372	Fatty-acid synthase	2 h[p] + 2 nadph[p] + malacp[p] + c80acp[p] -> h2o[p] + co2[p] + 2 nadp[p] + acp[p] + c100acp[p]	(Gglean003661.1) or (Gglean000230.1) or (Gglean004047.1) or (Gglean005124.1)			LM:Fatty acid biosynthesis	0	0	1000	0		2.3.1.85
g0373	3-methyl-2-oxobutanoate hydroxymethyltransferase	h2o[m] + metthf[m] + oival[m] -> thf[m] + akp[m]	(Gglean003683.1)			CV:Pantothenate and CoA biosynthesis	0	0	1000	0		2.1.2.11
g0374	Oxalate decarboxylase	h[e] + oxal[e] <=> co2[e] + for[e]	(Gglean003726.1)			CM:Glyoxylate and dicarboxylate metabolism	1	-1000	1000	0		4.1.1.2
g0375	aldehyde reductase	h[c] + nadph[c] + gal[c] <=> nadp[c] + gali[c]	(Gglean003463.1) or (Gglean003777.1) or (Gglean004678.1) or (Gglean005774.1) or (Gglean006625.1) or (Gglean009395.1) or (Gglean010051.1) or (Gglean010699.1) or (Gglean012000.1)			CM:Galactose metabolism	1	-1000	1000	0		1.1.1.21
g0376	L-arabinose reductase	h[c] + nadph[c] + larab[c] <=> nadp[c] + laol[c]	(Gglean003463.1) or (Gglean003777.1) or (Gglean004678.1) or (Gglean005774.1) or (Gglean006625.1) or (Gglean009395.1) or (Gglean010051.1) or (Gglean010699.1) or (Gglean012000.1)			CM:Pentose and glucuronate interconversions	1	-1000	1000	0		1.1.1.21
g0377	D-Ribose reductase	h[c] + nadph[c] + rib[c] <=> nadp[c] + ribol[c]	(Gglean003463.1) or (Gglean003777.1) or (Gglean004678.1) or (Gglean005774.1) or (Gglean006625.1) or (Gglean009395.1) or (Gglean010051.1) or (Gglean010699.1) or (Gglean012000.1)			CM:Pentose and glucuronate interconversions	1	-1000	1000	0		1.1.1.21
g0378	acylglycerol kinase	atp[c] + magly[c] -> h[c] + adp[c] + agl3p[c]	(Gglean003786.1)			LM:Glycerolipid metabolism	0	0	1000	0		2.7.1.94
g0379	sphingosine kinase	atp[c] + sphe[c] -> h[c] + adp[c] + sphep[c]	(Gglean003786.1)			LM:Glycerolipid metabolism	0	0	1000	0		2.7.1.91
g0380	Sphinganine kinase	atp[c] + psph[c] -> h[c] + adp[c] + phsp[c]	(Gglean003786.1)			LM:Glycerolipid metabolism	0	0	1000	0		2.7.1.91
g0381	Sphinganine kinase	atp[c] + sph[c] -> h[c] + adp[c] + dhsp[c]	(Gglean003786.1)			LM:Glycerolipid metabolism	0	0	1000	0		2.7.1.91
g0382	homogentisate 1,2-dioxygenase	h[c] + macac[c] <=> o2[c] + hgentis[c]	(Gglean003790.1) or (Gglean008409.1) or (Gglean010599.1)			AA:Tyrosine metabolism	1	-1000	1000	0		1.13.11.5
g0383	Ornithine carbamoyltransferase	orn[m] + cap[m] -> h[m] + pi[m] + citr[m]	(Gglean003874.1)			AA:Arginine and proline metabolism	0	0	1000	0		2.1.3.3
g0384	Aconitate hydratase	h2o[m] + aco[m] <=> cit[m]	(Gglean003880.1) or (Gglean009240.1) or (Gglean010918.1)			CM:Citrate cycle/Glyoxylate and dicarboxylate metabolism	1	-1000	1000	0		4.2.1.3
g0386	Aconitate hydratase	icit[m] <=> h2o[m] + aco[m]	(Gglean003880.1) or (Gglean009240.1) or (Gglean010918.1)			CM:Citrate cycle/Glyoxylate and dicarboxylate metabolism	1	-1000	1000	0		4.2.1.3
g0389	cellulase	cellob[e] -> h2o[e] + 2 13glucan[e]	(Gglean003925.1) or (Gglean001574.1) or (Gglean001988.1) or (Gglean002806.1) or (Gglean004902.1) or (Gglean007150.1) or (Gglean011827.1) or (Gglean001574.1) or (Gglean002806.1) or (Gglean004840.1) or (Gglean008043.1) or (Gglean010483.1) or (Gglean009558.1) or (Gglean002409.1) or (Gglean002535.1) or (Gglean005512.1) or (Gglean009212.1) or (Gglean009353.1) or (Gglean012099.1)			CM:Starch and sucrose metabolism	0	0	1000	0		3.2.1.4
g0390	cellulase	cellob[c] -> h2o[c] + 2 13glucan[c]	(Gglean004445.1)			CM:Starch and sucrose metabolism	0	0	1000	0		3.2.1.4
g0391	holocytochrome-c synthase	2 h[n] + hemeb[n] + apoce[n] <=> cytc[n]	(Gglean003960.1)			CV:Porphyrin and chlorophyll metabolism	1	-1000	1000	0		4.4.1.17
g0392	[ACP] S-malonyltransferase	h[c] + malcoa[c] + acp[c] -> coa[c] + malacp[c]	(Gglean003970.1) or (Gglean008981.1)			LM:Fatty acid biosynthesis	0	0	1000	0		2.3.1.39
g0393	ribonucleoside-diphosphate reductase	adp[c] + rthio[c] -> h2o[c] + othio[c] + dadp[c]	(Gglean003975.1 and Gglean010782.1)			NM:Purine metabolism	0	0	1000	0		1.17.4.1
g0394	ribonucleoside-diphosphate reductase	rthio[c] + cdp[c] -> h2o[c] + othio[c] + dcdp[c]	(Gglean003975.1 and Gglean010782.1)			NM:Pyrimidine metabolism	0	0	1000	0		1.17.4.1
g0395	ribonucleoside-diphosphate reductase	rthio[c] + gdp[c] -> h2o[c] + othio[c] + dgdp[c]	(Gglean003975.1 and Gglean010782.1)			NM:Purine metabolism	0	0	1000	0		1.17.4.1
g0396	ribonucleoside-diphosphate reductase	rthio[c] + udp[c] -> h2o[c] + othio[c] + dudp[c]	(Gglean003975.1 and Gglean010782.1)			NM:Pyrimidine metabolism	0	0	1000	0		1.17.4.1
g0397	aldehyde dehydrogenase (NAD+)	h2o[m] + nad[m] + aproa[m] -> 2 h[m] + nadh[m] + bala[m]	(Gglean004044.1)			OA:beta-Alanine metabolism	0	0	1000	0		1.2.1.3
g0398	aldehyde dehydrogenase (NAD+)	h2o[c] + nad[c] + aproa[c] -> 2 h[c] + nadh[c] + bala[c]	(Gglean006667.1) or (Gglean007854.1) or (Gglean009666.1) or (Gglean011248.1) or (Gglean012080.1) or (Gglean013276.1) or (Gglean005441.1) or (Gglean008660.1) or (Gglean010108.1)			OA:beta-Alanine metabolism	0	0	1000	0		1.2.1.3
g0399	aldehyde dehydrogenase (NAD+)	h2o[m] + nad[m] + gabal[m] -> 2 h[m] + nadh[m] + gaba[m]	(Gglean004044.1)			OA:beta-Alanine metabolism	0	0	1000	0		1.2.1.3
g0400	aldehyde dehydrogenase (NAD+)	h2o[c] + nad[c] + gabal[c] -> 2 h[c] + nadh[c] + gaba[c]	(Gglean006667.1) or (Gglean007854.1) or (Gglean009666.1) or (Gglean011248.1) or (Gglean012080.1) or (Gglean013276.1) or (Gglean005441.1)			OA:beta-Alanine metabolism	0	0	1000	0		1.2.1.3
g0401	aldehyde dehydrogenase (NAD+)	h2o[m] + nad[m] + glyal[m] <=> 2 h[m] + nadh[m] + g[m]	(Gglean004044.1)			LM:Glycerolipid metabolism	1	-1000	1000	0		1.2.1.3
g0402	aldehyde dehydrogenase (NAD+)	h2o[c] + nad[c] + glyal[c] <=> 2 h[c] + nadh[c] + g[c]	(Gglean006667.1) or (Gglean007854.1) or (Gglean009666.1) or (Gglean011248.1) or (Gglean012080.1) or (Gglean013276.1) or (Gglean005441.1)			LM:Glycerolipid metabolism	1	-1000	1000	0		1.2.1.3
g0403	Diphosphomevalonate decarboxylase	atp[m] + ppmvl[m] -> co2[m] + pi[m] + adp[m] + ippp[m]	(Gglean004077.1)			TP:Terpenoid backbone biosynthesis	0	0	1000	0		4.1.1.33
g0404	sphingolipid delta-4 desaturase	dcer2[p] -> 2 h[p] + cer1[p]	(Gglean004121.1)			LM:Sphingolipid metabolism	0	0	1000	0		1.14.-.-
g0405	Acetolactate synthase	2 pyr[m] + h[m] -> co2[m] + aclac[m]	(Gglean004153.1 and Gglean007000.1)			AA:Valine, leucine and isoleucine degradation	0	0	1000	0		2.2.1.6
g0406	Acetolactate synthase	pyr[m] + 2 h[m] + obut[m] -> co2[m] + abut[m]	(Gglean004153.1 and Gglean007000.1)			AA:Valine, leucine and isoleucine degradation	0	0	1000	0		2.2.1.6
g0407	glycerol-3-phosphate dehydrogenase	h[m] + fad[m] + gl3p[m] -> fadh2[m] + t3p2[m]	(Gglean004156.1) or (Gglean007254.1)			LM:Glycerolipid metabolism	0	0	1000	0		1.1.5.3
g0409	folylpolyglutamate synthase	glu[c] + atp[c] + dhpt[c] -> h[c] + pi[c] + adp[c] + dhf[c]	(Gglean012958.1)			CV:Folate biosynthesis	0	0	1000	0		6.3.2.17
g0410	2-phenylacetamide amidohydrolase	h2o[c] + pad[c] -> nh3[c] + pac[c]	(Gglean004192.1) or (Gglean008271.1) or (Gglean002894.1) or (Gglean004761.1) or (Gglean008419.1) or (Gglean004281.1) or (Gglean002962.1) or (Gglean005185.1) or (Gglean012183.1) or (Gglean004596.1)			AA:Phenylalanine metabolism	0	0	1000	0		3.5.1.4
g0411	2-phenylacetamide amidohydrolase	h2o[m] + pad[m] -> nh3[m] + pac[m]	(Gglean007964.1) or (Gglean009523.1) or (Gglean006167.1)			AA:Phenylalanine metabolism	0	0	1000	0		3.5.1.4
g0412	D-xylulose reductase	nad[c] + xol[c] -> h[c] + nadh[c] + xul[c]	(Gglean004196.1) or (Gglean005187.1) or (Gglean008262.1) or (Gglean000585.1) or (Gglean004459.1) or (Gglean005551.1)			CM:Pentose and glucuronate interconversions	0	0	1000	0		1.1.1.9
g0413	L-Iditol 2-dehydrogenase	nad[c] + idol[c] -> h[c] + nadh[c] + sor[c]	(Gglean004196.1) or (Gglean005187.1) or (Gglean008262.1) or (Gglean003160.1) or (Gglean008262.1) or (Gglean008264.1) or (Gglean003464.1)			CM:Fructose and mannose metabolism	0	0	1000	0		1.1.1.14
g0414	Nicotinamidase	h2o[c] + nicd[c] -> nh3[c] + nica[c]	(Gglean004281.1) or (Gglean002920.1)			CV:Nicotinate and nicotinamide metabolism	0	0	1000	0		3.5.1.19
g0415	Methionine synthase	hcys[c] + mthf[c] -> met[c] + thf[c]	(Gglean004400.1) or (Gglean005735.1)			AA:Cysteine and methionine metabolism	0	0	1000	0		2.1.1.14
g0416	choline-phosphate cytidylyltransferase	h[c] + ctp[c] + pcln[c] -> ppi[c] + cdpcln[c]	(Gglean004410.1)			LM:Glycerophospholipid metabolism	0	0	1000	0		2.7.7.15
g0417	Porphobilinogen synthase	2 amievul[m] -> 2 h2o[m] + h[m] + ppbg[m]	(Gglean004424.1)			CV:Porphyrin and chlorophyll metabolism	0	0	1000	0		4.2.1.24	AsperCyc
g0418	2,3-dihydroxybenzoate decarboxylase	h[c] + dhba[c] -> co2[c] + ccl[c]	(Gglean004429.1)			XB:Benzoate degradation	0	0	1000	0		4.1.1.46
g0419	Polygalacturonase-4	h2o[e] + ptate[e] -> galunt[e]	(Gglean004452.1) or (Gglean006929.1) or (Gglean009604.1) or (Gglean011123.1)			CM:Starch and sucrose metabolism/Pentose and glucuronate interconversions	0	0	1000	0		3.2.1.15
g0420	Phenylpyruvate:oxygen oxidoreductase (hydroxylating,decarboxylating);4-hydroxyphenylpyruvate dioxygenase	o2[c] + ppyr[c] -> co2[c] + 2hyoxplac[c]	(Gglean004483.1)			AA:Phenylalanine metabolism	0	0	1000	0		1.13.11.27
g0421	hydroxyacylglutathione hydrolase	h2o[c] + lgt[c] -> h[c] + lac[c] + gsh[c]	(Gglean004545.1) or (Gglean009601.1)			CM:Pyruvate metabolism	0	0	1000	0		3.1.2.6
g0422	hydroxyacylglutathione hydrolase	h2o[m] + lgt[m] -> h[m] + lac[m] + gsh[m]	(Gglean001471.1)			CM:Pyruvate metabolism	0	0	1000	0		3.1.2.6
g0423	ADP,ATP carrier protein	pi[m] + adp[m] + atp[m] -> atp[m] + pi[m] + adp[m]	(Gglean004607.1)			EM:Energy metabolism	0	0	1000	0		2.A.29.1.2;7
g0424	S-(hydroxymethyl)glutathione synthase	hygta[c] -> fald[c] + gsh[c]	(Gglean004662.1)			EM:Methane metabolism	0	0	1000	0		4.4.1.22
g0425	Glycerol dehydrogenase	nad[c] + gl[c] -> h[c] + nadh[c] + glyn[c]	(Gglean003463.1) or (Gglean003777.1) or (Gglean004678.1) or (Gglean005774.1) or (Gglean006625.1) or (Gglean009395.1) or (Gglean010051.1) or (Gglean010699.1)			LM:Glycerolipid metabolism	0	0	1000	0		1.1.1.6
g0426	Glycerol dehydrogenase	h[c] + nadph[c] + glyal[c] -> nadp[c] + gl[c]	(Gglean003463.1) or (Gglean003777.1) or (Gglean004678.1) or (Gglean005774.1) or (Gglean006625.1) or (Gglean009395.1) or (Gglean010051.1) or (Gglean010699.1) or (Gglean005619.1) or (Gglean008387.1) or (Gglean008428.1) or (Gglean012173.1)			LM:Glycerolipid metabolism	0	0	1000	0		1.1.1.72
g0427	lactoylglutathione lyase	lgt[c] <=> mgxl[c] + gsh[c]	(Gglean004688.1)			CM:Pyruvate metabolism	1	-1000	1000	0		4.4.1.5
g0428	Sulfite reductase (NADPh)	3 h[c] + 3 nadph[c] + slfi[c] -> 3 h2o[c] + 3 nadp[c] + h2s[c]	(Gglean004694.1) or (Gglean002689.1) or (Gglean003798.1)			EM:Sulfur metabolism	0	0	1000	0		1.8.1.2
g0429	xylan 1,4-beta-xylosidase	xylan[m] -> xyl[m]	(Gglean002509.1)			CM:Starch and sucrose metabolism	0	0	1000	0		3.2.1.37
g0430	Beta-glucosidase	h2o[e] + cellob[e] -> 2 dglc[e]	(Gglean004699.1) or (Gglean008459.1) or (Gglean001392.1) or (Gglean002014.1) or (Gglean005948.1) or (Gglean012638.1) or (Gglean012756.1) or (Gglean012638.1) or (Gglean013310.1) or (Gglean002014.1) or (Gglean003535.1)			CM:Carbohydrate Metabolism	0	0	1000	0		3.2.1.21		(Workman and Day, 1982)
g0431	Beta-glucosidase	h2o[c] + cellob[c] -> 2 dglc[c]	(Gglean005390.1) or (Gglean004239.1) or (Gglean002544.1) or (Gglean008116.1)			CM:Carbohydrate Metabolism	0	0	1000	0		3.2.1.21		(Workman and Day, 1982)
g0432	Beta-glucosidase	h2o[p] + cellob[p] -> 2 dglc[p]	(Gglean003820.1)			CM:Carbohydrate Metabolism	0	0	1000	0		3.2.1.21		(Workman and Day, 1982)
g0433	L-amino-acid oxidase	h2o[m] + o2[m] + asp[m] -> h2o2[m] + nh3[m] + oa[m]	(Gglean004726.1)			AA:Alanine, aspartate and glutamate metabolism	0	0	1000	0		1.4.3.2
g0434	L-amino-acid oxidase	h2o[c] + o2[c] + met[c] -> h2o2[c] + nh3[c] + 4m2ob[c]	(Gglean004726.1)			AA:Cysteine and methionine metabolism	0	0	1000	0		1.4.3.2
g0435	L-amino-acid oxidase	h2o[c] + o2[c] + phe[c] -> h2o2[c] + nh3[c] + ppyr[c]	(Gglean004726.1)			AA:Phenylalanine, tyrosine and tryptophan biosynthesis/Phenylalanine metabolism	0	0	1000	0		1.4.3.2
g0436	L-amino-acid oxidase	h2o[c] + o2[c] + trp[c] -> h2o2[c] + nh3[c] + ipyr[c]	(Gglean004726.1)			AA:Cysteine and methionine metabolism/Tryptophan metabolism	0	0	1000	0		1.4.3.2
g0437	L-amino-acid oxidase	h2o[c] + o2[c] + tyr[c] -> h2o2[c] + nh3[c] + 4hppyr[c]	(Gglean004726.1)			AA:Phenylalanine, tyrosine and tryptophan biosynthesis/Tyrosine metabolism	0	0	1000	0		1.4.3.2
g0438	L-amino-acid oxidase	ile[m] + h2o[m] + o2[m] <=> omval[m] + nh3[m] + h2o2[m]	(Gglean004726.1)			AA:Alanine, aspartate and glutamate metabolism	1	-1000	1000	0		1.4.3.2
g0439	Sterigmatocystin biosynthesis monooxygenase	o2[c] + h[c] + nadph[c] + avn[c] -> h2o[c] + nadp[c] + havn[c]	(Gglean004756.1)			XB:Xenobiotics Biodegradation and Metabolism	0	0	1000	0		1.14.-.-
g0440	L-asparaginase	h2o[m] + asn[m] -> nh3[m] + asp[m]	(Gglean004757.1)			AA:Alanine, aspartate and glutamate metabolism	0	0	1000	0		3.5.1.1
g0441	3-phytase	h2o[e] + minohp[e] -> pi[e] + i5p2[e]	(Gglean004772.1) or (Gglean000786.1)			CM:Inositol phosphate metabolism	0	0	1000	0		3.1.3.8		(Mitchell et al., 1997)
g0442	biotin synthase	2 sam[n] + dtb[n] + s[n] -> 2 met[n] + bt[n] + 2 da[n]	(Gglean004773.1)			CV:Biotin metabolism	0	0	1000	0		2.8.1.6
g0443	Nitrate reductase (NADh)	h[c] + nadh[c] + hno3[c] -> h2o[c] + nad[c] + hno2[c]	(Gglean004774.1) or (Gglean011599.1)			EM:Nitrogen metabolism	0	0	1000	0		1.7.1.1
g0444	C4-hydroxylase	o2[r] + h[r] + nadph[r] + dcer2[r] -> h2o[r] + nadp[r] + pcer2[r]	(Gglean004782.1)			LM:Sphingolipid metabolism	0	0	1000	0		1.14.-.-
g0445	Adenosine kinase	atp[c] + adn[c] -> h[c] + amp[c] + adp[c]	(Gglean004833.1)			NM:Purine metabolism	0	0	1000	0		2.7.1.20
g0446	Acid phosphatase	h2o[m] + t3p2[m] <=> pi[m] + glyn[m]	(Gglean004838.1)			CV:Riboflavin metabolism	1	-1000	1000	0		3.1.3.2
g0447	CDP-diacylglycerol-inositol 3-phosphatidyltransferase	ins[c] + cdpdg[c] -> 2 h[c] + pins[c] + cmp[c]	(Gglean004855.1)			CM:Inositol phosphate metabolism;LM	0	0	1000	0		2.7.8.11
g0448	Palmitoyl-CoA hydrolase	h2o[c] + c160coa[c] -> h[c] + coa[c] + c160[c]	(Gglean004909.1)			LM:Fatty acid elongation	0	0	1000	0		3.1.2.2
g0449	stearoyl-CoA hydrolase	h2o[c] + c180coa[c] -> h[c] + coa[c] + c180[c]	(Gglean004909.1)			LM:Fatty acid elongation	0	0	1000	0		3.1.2.2
g0450	oleoyl-CoA hydrolase	h2o[c] + c181coa[c] -> h[c] + coa[c] + c181[c]	(Gglean004909.1)			LM:Fatty acid elongation	0	0	1000	0		3.1.2.2
g0451	linoleoyl-CoA hydrolase	h2o[c] + c182coa[c] -> h[c] + coa[c] + c182[c]	(Gglean004909.1)			LM:Fatty acid elongation	0	0	1000	0		3.1.2.2
g0452	octadecatrienoyl-CoA hydrolase	h2o[c] + c183coa[c] -> h[c] + coa[c] + c183[c]	(Gglean004909.1)			LM:Fatty acid elongation	0	0	1000	0		3.1.2.2
g0453	Orotidine-5'-phosphate decarboxylase	h[c] + omp[c] -> co2[c] + ump[c]	(Gglean004924.1)			NM:Pyrimidine metabolism	0	0	1000	0		4.1.1.23
g0454	glycerate dehydrogenase	h[m] + nadh[m] + 3hpyr[m] -> nad[m] + g[m]	(Gglean004927.1)			CM:Glyoxylate and dicarboxylate metabolism	0	0	1000	0		1.1.1.29
g0455	glycerate dehydrogenase	h[n] + nadh[n] + 3hpyr[n] -> nad[n] + g[n]	(Gglean000137.1)			CM:Glyoxylate and dicarboxylate metabolism	0	0	1000	0		1.1.1.29
g0456	glycerate dehydrogenase	h[c] + nadh[c] + 3hpyr[c] -> nad[c] + g[c]	(Gglean002329.1)			CM:Glyoxylate and dicarboxylate metabolism	0	0	1000	0		1.1.1.29
g0457	glycerate dehydrogenase	nad[m] + glya[m] <=> glx[m] + h[m] + nadh[m]	(Gglean004927.1)			CM:Glyoxylate and dicarboxylate metabolism	1	-1000	1000	0		1.1.1.29
g0458	glycerate dehydrogenase	nad[n] + glya[n] <=> glx[n] + h[n] + nadh[n]	(Gglean000137.1)			CM:Glyoxylate and dicarboxylate metabolism	1	-1000	1000	0		1.1.1.29
g0459	glycerate dehydrogenase	nad[c] + glya[c] <=> glx[c] + h[c] + nadh[c]	(Gglean002329.1) or (Gglean001902.1)			CM:Glyoxylate and dicarboxylate metabolism	1	-1000	1000	0		1.1.1.29
g0460	3-hydroxyacyl-CoA dehydrogenase	nad[c] + metbycoa[c] <=> h[c] + nadh[c] + 2mlaacoa[c]	(Gglean001665.1)			AA:Valine, leucine and isoleucine degradation	1	-1000	1000	0		1.1.1.35
g0461	Chitinase	h2o[c] + 2 chit[c] -> chib[c]	(Gglean005065.1) or (Gglean008831.1)			CM:Starch and sucrose metabolism	0	0	1000	0		3.2.1.14
g0462	glutaminase	h2o[c] + gln[c] -> nh3[c] + glu[c]	(Gglean005106.1)			AA:Arginine and proline metabolism/Alanine, aspartate and glutamate metabolism	0	0	1000	0		3.5.1.2
g0463	3'(2'),5'-bisphosphate nucleotidase	h2o[c] + paps[c] -> pi[c] + aps[c]	(Gglean005149.1)			EM:Sulfur metabolism	0	0	1000	0		3.1.3.7
g0464	3'(2'),5'-bisphosphate nucleotidase	h2o[c] + pap[c] -> amp[c] + pi[c]	(Gglean005149.1) or (Gglean009881.1) or (Gglean010933.1) or (Gglean012677.1)			EM:Sulfur metabolism	0	0	1000	0		3.1.3.7
g0465	3'(2'),5'-bisphosphate nucleotidase	h2o[e] + pap[e] -> amp[e] + pi[e]	(Gglean011234.1)			EM:Sulfur metabolism	0	0	1000	0		3.1.3.7
g0466	3'(2'),5'-bisphosphate nucleotidase	h2o[m] + pap[m] -> amp[m] + pi[m]	(Gglean004060.1)			EM:Sulfur metabolism	0	0	1000	0		3.1.3.7
g0467	glycerone-phosphate O-acyltransferase	gl3p[c] + acylacp[c] -> acp[c] + agl3p[c]	(Gglean005161.1) or (Gglean002670.1)			LM:Glycerolipid metabolism	0	0	1000	0		2.3.1.15
g0468	glycerone-phosphate O-acyltransferase	0.2170 c182acp[c] + 0.0437 c183acp[c] + 0.0545 c180acp[c] + 0.5335 c181acp[c] + 0.0263 c120acp[c] + 0.0673 c160acp[c] + 0.015 c161acp[c] + 0.0426 c140acp[c] + gl3p[c] -> acp[c] + agl3p[c]	(Gglean005161.1) or (Gglean002670.1)			LM:Glycerolipid metabolism	0	0	1000	0		2.3.1.15
g0469	glycerone-phosphate O-acyltransferase	t3p2[c] + 0.2170 c182acp[c] + 0.0437 c183acp[c] + 0.0545 c180acp[c] + 0.5335 c181acp[c] + 0.0263 c120acp[c] + 0.0673 c160acp[c] + 0.0150 c161acp[c] + 0.0426 c140acp[c] -> acp[c] + at3p2[c]	(Gglean005161.1) or (Gglean002670.1)			LM:Glycerolipid metabolism	0	0	1000	0		2.3.1.15
g0470	glycerone-phosphate O-acyltransferase	t3p2[c] + acylacp[c] -> acp[c] + at3p2[c]	(Gglean002670.1)			LM:Glycerolipid metabolism	0	0	1000	0		2.3.1.15
g0471	2-octaprenyl-3-methyl-6-methoxy-1,4-benzoquinone hydroxylase	o2[m] + h[m] + nadph[m] + ommb[m] -> h2o[m] + nadp[m] + omhmb[m]	(Gglean005180.1) or (Gglean008077.1)			CV:Ubiquinone and other terpenoid-quinone biosynthesis	0	0	1000	0		1.14.13.-
g0472	2-Oxoglutarate dehydrogenase complex	akg[m] + nad[m] + coa[m] <=> nadh[m] + co2[m] + succoa[m]	(Gglean005204.1) or (Gglean009344.1) or (Gglean002292.1)			CM:Citrate cycle/Glyoxylate and dicarboxylate metabolism	1	-1000	1000	0		1.2.4.2:1.8.1.4:2.3.1.61
g0473	2-oxoglutarate dehydrogenase E1 component	nad[m] + coa[m] + aka[m] -> nadh[m] + co2[m] + gltcoa[m]	(Gglean005204.1) or (Gglean005204.1)			AA:Tryptophan metabolism	0	0	1000	0		1.2.4.2
g0474	fructose-bisphosphatase	h2o[c] + f16p[c] -> pi[c] + f6p[c]	(Gglean005205.1)			CM:EMP Pathway	0	0	1000	0		3.1.3.11
g0475	3,4-dihydroxy-2-butanone 4-phosphate synthase	rl5p[c] -> h[c] + for[c] + db4p[c]	(Gglean005208.1)			CV:Riboflavin metabolism	0	0	1000	0		4.1.99.12
g0476	Aldose 1-epimerase	dfru[e] <=> bdfru[e]	(Gglean005217.1)			CM:Glycolysis / Gluconeogenesis	1	-1000	1000	0		5.1.3.3
g0477	Aldose 1-epimerase	dfru[c] <=> bdfru[c]	(Gglean009338.1)			CM:Glycolysis / Gluconeogenesis	1	-1000	1000	0		5.1.3.3
g0478	Aldose 1-epimerase	gal[e] <=> agal[e]	(Gglean005217.1)			CM:Glycolysis / Gluconeogenesis	1	-1000	1000	0		5.1.3.3
g0479	Aldose 1-epimerase	gal[c] <=> agal[c]	(Gglean009338.1)			CM:Glycolysis / Gluconeogenesis	1	-1000	1000	0		5.1.3.3
g0480	Aldose 1-epimerase	bdglc[e] <=> adglc[e]	(Gglean005217.1)			CM:Glycolysis / Gluconeogenesis	1	-1000	1000	0		5.1.3.3
g0481	Aldose 1-epimerase	bdglc[c] <=> adglc[c]	(Gglean009338.1) or (Gglean003727.1)			CM:Glycolysis / Gluconeogenesis	1	-1000	1000	0		5.1.3.3
g0482	Aldose 1-epimerase	larab[e] <=> arab[e]	(Gglean005217.1)			CM:Glycolysis / Gluconeogenesis	1	-1000	1000	0		5.1.3.3
g0483	Aldose 1-epimerase	larab[c] <=> arab[c]	(Gglean009338.1)			CM:Glycolysis / Gluconeogenesis	1	-1000	1000	0		5.1.3.3
g0484	Mannose-1-phosphate guanylyltransferase	gtp[m] + man1p[m] -> ppi[m] + gdpman[m]	(Gglean005229.1)			CM:Fructose and mannose metabolism	0	0	1000	0		2.7.7.13
g0485	Mannose-1-phosphate guanylyltransferase	gtp[c] + man1p[c] -> ppi[c] + gdpman[c]	(Gglean010231.1)			CM:Fructose and mannose metabolism	0	0	1000	0		2.7.7.13
g0486	Lysophospholipase	h2o[e] + lpc[e] -> 3 h[e] + carbo[e] + gpc[e]	(Gglean005236.1)			LM:Glycerophospholipid metabolism	0	0	1000	0		3.1.1.5
g0487	Lysophospholipase	h2o[c] + lpc[c] -> 3 h[c] + carbo[c] + gpc[c]	(Gglean001080.1)			LM:Glycerophospholipid metabolism	0	0	1000	0		3.1.1.5
g0488	Lysophospholipase	h2o[e] + lpe[e] -> h[e] + carbo[e] + glypeln[e]	(Gglean005236.1)			LM:Glycerophospholipid metabolism	0	0	1000	0		3.1.1.5
g0489	Lysophospholipase	h2o[c] + lpe[c] -> h[c] + carbo[c] + glypeln[c]	(Gglean001080.1)			LM:Glycerophospholipid metabolism	0	0	1000	0		3.1.1.5
g0490	Lysophospholipase	h2o[p] + lpe[p] -> h[p] + carbo[p] + glypeln[p]	(Gglean006976.1)			LM:Glycerophospholipid metabolism	0	0	1000	0		3.1.1.5
g0491	L-ribulose-5-phosphate 4-epimerase	lrl5p[c] <=> x5p[c]	(Gglean005286.1) or (Gglean009513.1)			CM:Pentose and glucuronate interconversions/Ascorbate and aldarate metabolism	1	-1000	1000	0		5.1.3.4
g0492	L-ribulose-5-phosphate 4-epimerase	lrl5p[m] <=> x5p[m]	(Gglean013184.1) or (Gglean013315.1)			CM:Pentose and glucuronate interconversions/Ascorbate and aldarate metabolism	1	-1000	1000	0		5.1.3.4
g0493	acetyl-CoA C-acyltransferase	coa[m] + 3oacoa[m] <=> accoa[m] + succoa[m]	(Gglean005289.1) or (Gglean007129.1) or (Gglean008407.1) or (Gglean011531.1)			XB:Benzoate degradation	1	-1000	1000	0		2.3.1.16
g0494	acetyl-CoA C-acyltransferase	coa[m] + c10ocoa[m] -> accoa[m] + c80coa[m]	(Gglean005289.1) or (Gglean007129.1) or (Gglean008407.1) or (Gglean011531.1)			LM:Fatty acid metabolism	0	0	1000	0		2.3.1.16
g0495	acetyl-CoA C-acyltransferase	coa[m] + c12ocoa[m] -> accoa[m] + c100coa[m]	(Gglean005289.1) or (Gglean007129.1) or (Gglean008407.1) or (Gglean011531.1)			LM:Fatty acid metabolism	0	0	1000	0		2.3.1.16
g0496	acetyl-CoA C-acyltransferase	coa[m] + c14ocoa[m] -> accoa[m] + c120coa[m]	(Gglean005289.1) or (Gglean007129.1) or (Gglean008407.1) or (Gglean011531.1)			LM:Fatty acid metabolism	0	0	1000	0		2.3.1.16
g0497	acetyl-CoA C-acyltransferase	coa[m] + c16ocoa[m] -> accoa[m] + c140coa[m]	(Gglean005289.1) or (Gglean007129.1) or (Gglean008407.1) or (Gglean011531.1)			LM:Fatty acid metabolism	0	0	1000	0		2.3.1.16
g0498	acetyl-CoA C-acyltransferase	coa[m] + c18ocoa[m] -> accoa[m] + c160coa[m]	(Gglean005289.1) or (Gglean007129.1) or (Gglean008407.1) or (Gglean011531.1)			LM:Fatty acid metabolism	0	0	1000	0		2.3.1.16
g0499	acetyl-CoA C-acyltransferase	coa[m] + c6ocoa[m] -> accoa[m] + c40coa[m]	(Gglean005289.1) or (Gglean007129.1) or (Gglean008407.1) or (Gglean011531.1)			LM:Fatty acid metabolism	0	0	1000	0		2.3.1.16
g0500	acetyl-CoA C-acyltransferase	coa[m] + c8ocoa[m] -> accoa[m] + c60coa[m]	(Gglean005289.1) or (Gglean007129.1) or (Gglean008407.1) or (Gglean011531.1)			LM:Fatty acid metabolism	0	0	1000	0		2.3.1.16
g0501	3-hydroxybenzoate 4-monooxygenase	o2[p] + h[p] + nadph[p] + 3hba[p] -> h2o[p] + nadp[p] + papce[p]	(Gglean005302.1) or (Gglean008473.1)			XB:Benzoate degradation	0	0	1000	0		1.14.13.23
g0502	3-hydroxybenzoate 4-monooxygenase	o2[m] + h[m] + nadph[m] + 3hba[m] -> h2o[m] + nadp[m] + papce[m]	(Gglean003677.1) or (Gglean004244.1) or (Gglean008071.1)			XB:Benzoate degradation	0	0	1000	0		1.14.13.23
g0503	3-hydroxybenzoate 4-monooxygenase	o2[n] + h[n] + nadph[n] + 3hba[n] -> h2o[n] + nadp[n] + papce[n]	(Gglean008234.1)			XB:Benzoate degradation	0	0	1000	0		1.14.13.23
g0504	3-hydroxybenzoate 4-monooxygenase	o2[c] + h[c] + nadph[c] + 3hba[c] -> h2o[c] + nadp[c] + papce[c]	(Gglean008614.1)			XB:Benzoate degradation	0	0	1000	0		1.14.13.23
g0505	benzoate 4-monooxygenase	o2[p] + h[p] + nadph[p] + ba[p] -> h2o[p] + nadp[p] + 4hba[p]	(Gglean005302.1) or (Gglean008473.1)			XB:Benzoate degradation:Aminobenzoate degradation	0	0	1000	0		1.14.13.12
g0506	benzoate 4-monooxygenase	o2[m] + h[m] + nadph[m] + ba[m] -> h2o[m] + nadp[m] + 4hba[m]	(Gglean003677.1) or (Gglean004244.1) or (Gglean008071.1)			XB:Benzoate degradation:Aminobenzoate degradation	0	0	1000	0		1.14.13.12
g0507	benzoate 4-monooxygenase	o2[n] + h[n] + nadph[n] + ba[n] -> h2o[n] + nadp[n] + 4hba[n]	(Gglean008234.1)			XB:Benzoate degradation:Aminobenzoate degradation	0	0	1000	0		1.14.13.12
g0508	benzoate 4-monooxygenase	o2[c] + h[c] + nadph[c] + ba[c] -> h2o[c] + nadp[c] + 4hba[c]	(Gglean008614.1)			XB:Benzoate degradation:Aminobenzoate degradation	0	0	1000	0		1.14.13.12
g0509	mannan endo-1,4-beta-mannosidase	h2o[c] + 14mnan[c] -> man[c]	(Gglean005347.1)			CM:Fructose and mannose metabolism	0	0	1000	0		3.2.1.78
g0510	2-Methylcitrate synthase	h[m] + coa[m] + 2mcit[m] <=> h2o[m] + oa[m] + ppacoa[m]	(Gglean005389.1) or (Gglean011708.1)			CM:Propanoate metabolism	1	-1000	1000	0		2.3.3.5
g0511	Glucosamine 6-phosphate N-acetyltransferase	accoa[c] + ga6p[c] -> h[c] + coa[c] + nag6p[c]	(Gglean005400.1)			CM:Amino sugar and nucleotide sugar metabolism	0	0	1000	0		2.3.1.4
g0512	aldehyde dehydrogenase [NAD(P)+]	h2o[c] + nadp[c] + acal[c] -> 2 h[c] + nadph[c] + ac[c]	(Gglean005441.1)			CM:Pyruvate metabolism	0	0	1000	0		1.2.1.5
g0513	aldehyde dehydrogenase (NAD+)	h2o[c] + nad[c] + acal[c] -> 2 h[c] + nadh[c] + ac[c]	(Gglean005441.1) or (Gglean004044.1) or (Gglean006667.1) or (Gglean007854.1) or (Gglean009666.1) or (Gglean011248.1) or (Gglean012080.1) or (Gglean013276.1) or (Gglean004044.1) or (Gglean006667.1) or (Gglean007854.1) or (Gglean009666.1) or (Gglean011248.1) or (Gglean012080.1) or (Gglean013276.1) or (Gglean003248.1) or (Gglean003329.1) or (Gglean008660.1) or (Gglean010108.1)			CM:Glycolysis / Gluconeogenesis	0	0	1000	0		1.2.1.3
g0514	alkaline ceramidase	h2o[e] + pcer2[e] -> psph[e]	(Gglean005518.1)			LM:Sphingolipid metabolism	0	0	1000	0		3.5.1.23
g0515	neutral ceramidase	h2o[e] + cer1[e] -> sphe[e]	(Gglean005518.1)			LM:Sphingolipid metabolism	0	0	1000	0		3.5.1.23
g0516	Isocitrate lyase	icit[m] <=> succ[m] + glx[m]	(Gglean005611.1)			CM:Glyoxylate and dicarboxylate metabolism	1	-1000	1000	0		4.1.3.1
g0517	amidophosphoribosyltransferase	h2o[c] + gln[c] + prpp[c] -> glu[c] + h[c] + ppi[c] + pram[c]	(Gglean005617.1)			NM:Purine metabolism	0	0	1000	0		2.4.2.14
g0518	Dihydrofolate reductase	2 h[c] + 2 nadph[c] + fot[c] -> 2 nadp[c] + thf[c]	(Gglean005621.1)			CV:Folate biosynthesis	0	0	1000	0		1.5.1.3
g0519	formate-tetrahydrofolate ligase	atp[c] + thf[c] + for[c] -> pi[c] + adp[c] + fthf[c]	(Gglean005621.1)			CV:One carbon pool by folate	0	0	1000	0		6.3.4.3
g0520	Methenyltetrahydrofolate cyclohydrolase	h[c] + fthf[c] <=> h2o[c] + methf[c]	(Gglean005621.1)			CV:One carbon pool by folate	1	-1000	1000	0		3.5.4.9
g0521	Dihydrofolate reductase	h[c] + nadph[c] + dhf[c] -> nadp[c] + thf[c]	(Gglean005621.1)			CV:Folate biosynthesis	0	0	1000	0		1.5.1.3
g0522	Dihydrofolate reductase	nadp[c] + dhf[c] <=> h[c] + nadph[c] + fot[c]	(Gglean005621.1)			CV:Folate biosynthesis	1	-1000	1000	0		1.5.1.3
g0523	methylenetetrahydrofolate dehydrogenase (NADP+)	nadph[c] + methf[c] <=> nadp[c] + metthf[c]	(Gglean005621.1)			CV:One carbon pool by folate	1	-1000	1000	0		1.5.1.5
g0524	betaine aldehyde dehydrogenase	h2o[c] + nad[c] + betald[c] -> 2 h[c] + nadh[c] + glybet[c]	(Gglean005715.1)			AA:Glycine, serine and threonine metabolism	0	0	1000	0		1.2.1.8
g0525	Phosphoacetylglucosamine mutase	naga1p[c] <=> nag6p[c]	(Gglean005727.1) or (Gglean009638.1)			CM:Amino sugar and nucleotide sugar metabolism	1	-1000	1000	0		5.4.2.3
g0526	Galactokinase	atp[c] + agal[c] <=> h[c] + adp[c] + gal1p[c]	(Gglean005853.1)			CM:Galactose metabolism	1	-1000	1000	0		2.7.1.6
g0527	Fructose-bisphosphate aldolase	f16p[c] <=> t3p1[c] + t3p2[c]	(Gglean005903.1) or (Gglean002382.1) or (Gglean013039.1) or (Gglean005750.1) or (Gglean012424.1) or (Gglean009600.1) or (Gglean000041.1)			CM:EMP Pathway	1	-1000	1000	0		4.1.2.13
g0528	C140-CoA 9-desaturase	o2[c] + h[c] + nadph[c] + c140acp[c] -> 2 h2o[c] + nadp[c] + c141acp[c]	(Gglean005941.1)			LM:Fatty acid biosynthesis	0	0	1000	0		1.14.19.1
g0529	C140-CoA 9-desaturase	o2[m] + h[m] + nadph[m] + c140acp[m] -> 2 h2o[m] + nadp[m] + c141acp[m]	(Gglean009793.1)			LM:Fatty acid biosynthesis	0	0	1000	0		1.14.19.1
g0530	C160-CoA 9-desaturase	o2[c] + h[c] + nadph[c] + c160acp[c] -> 2 h2o[c] + nadp[c] + c161acp[c]	(Gglean005941.1)			LM:Fatty acid biosynthesis	0	0	1000	0		1.14.19.1
g0531	C160-CoA 9-desaturase	o2[m] + h[m] + nadph[m] + c160acp[m] -> 2 h2o[m] + nadp[m] + c161acp[m]	(Gglean009793.1)			LM:Fatty acid biosynthesis	0	0	1000	0		1.14.19.1
g0532	stearoyl-CoA 9-desaturase	o2[c] + h[c] + nadph[c] + c180acp[c] -> 2 h2o[c] + nadp[c] + c181acp[c]	(Gglean005941.1)			LM:Fatty acid biosynthesis	0	0	1000	0		1.14.19.1
g0533	stearoyl-CoA 9-desaturase	o2[m] + h[m] + nadph[m] + c180acp[m] -> 2 h2o[m] + nadp[m] + c181acp[m]	(Gglean009793.1)			LM:Fatty acid biosynthesis	0	0	1000	0		1.14.19.1
g0534	Gamma-glutamyl kinase, glutamate kinase	glu[c] + atp[c] -> glup[c] + adp[c]	(Gglean005945.1)			AA:Arginine and proline metabolism	0	0	1000	0		2.7.2.11
g0535	Mannitol-1-phosphate 5-dehydrogenase	nad[c] + mnt1p[c] <=> h[c] + nadh[c] + f6p[c]	(Gglean005954.1)			CM:Fructose and mannose metabolism	1	-1000	1000	0		1.1.1.17
g0536	Aspartate kinase	asp[c] + atp[c] -> adp[c] + basp[c]	(Gglean006002.1)			AA:Cysteine and methionine metabolism;Lysine biosynthesis;Glycine, serine and threonine metabolism	0	0	1000	0		2.7.2.4
g0537	Saccharopine dehydrogenase (NADP+, L-glutamate forming)	glu[c] + h[c] + nadph[c] + amasa[c] <=> h2o[c] + nadp[c] + sacp[c]	(Gglean006014.1)			AA:Lysine biosynthesis	1	-1000	1000	0		1.5.1.10
g0538	glucose-6-phosphate dehydrogenase	nadp[c] + dg6p[c] -> h[c] + nadph[c] + d6pgl[c]	(Gglean006043.1)			CM:Pentose phosphate pathway	0	0	1000	0		1.1.1.49
g0539	Deoxyhypusine synthase	h2o[c] + sprmd[c] + q[c] -> qh2[c] + gabal[c] + daprp[c]	(Gglean006102.1)			OA:beta-Alanine metabolism	0	0	1000	0		1.5.99.6
g0540	Pyridoxine synthesise	t3p1[c] + rl5p[c] -> pi[c] + plp[c]	(Gglean006108.1)			CV:Vitamin B6 metabolism	0	0	1000	0		4.-.-.-
g0541	5-aminolevulinate synthase	h[m] + gly[m] + succoa[m] -> co2[m] + coa[m] + amievul[m]	(Gglean006138.1)			CV:Porphyrin and chlorophyll metabolism	0	0	1000	0		2.3.1.37
g0542	methylthioribose-1-phosphate isomerase:dehydratase	sm5thr1p[c] -> h2o[c] + dkmtp[c]	(Gglean008015.1)			AA:Cysteine and methionine metabolism	0	0	1000	0		5.3.1.23:4.2.1.109
g0543	procollagen-proline dioxygenase	o2[e] + akg[e] + pro[e] -> co2[e] + succ[e] + hpro[e]	(Gglean006201.1)			AA:Arginine and proline metabolism	0	0	1000	0		1.14.11.2
g0544	glycogen debranching enzyme	mltiose[c] + mlt[c] <=> dglc[c] + mltose[c]	(Gglean006204.1)			CM:Starch and sucrose metabolism	1	-1000	1000	0		2.4.1.25
g0545	glycogen debranching enzyme	h2o[c] + star[c] -> dglc[c] + 14glucan[c]	(Gglean006204.1)			CM:Starch and sucrose metabolism	0	0	1000	0		3.2.1.33
g0546	gamma-glutamyltransferase	ala[e] + gsh[e] -> alagly[e] + cgly[e]	(Gglean006215.1)			LM:Arachidonic acid metabolism	0	0	1000	0		2.3.2.2
g0547	gamma-glutamyltransferase	ala[c] + gsh[c] -> alagly[c] + cgly[c]	(Gglean000123.1)			LM:Arachidonic acid metabolism	0	0	1000	0		2.3.2.2
g0548	Ornithine decarboxylase	h[c] + orn[c] -> co2[c] + ptrsc[c]	(Gglean006220.1)			AA:Arginine and proline metabolism	0	0	1000	0		4.1.1.17
g0549	Gluconokinase	atp[n] + glcnt[n] -> h[n] + adp[n] + d6pgc[n]	(Gglean003774.1)			CM:Pentose phosphate pathway	0	0	1000	0		2.7.1.12
g0550	Gluconokinase	atp[p] + glcnt[p] -> h[p] + adp[p] + d6pgc[p]	(Gglean006252.1)			CM:Pentose phosphate pathway	0	0	1000	0		2.7.1.12
g0551	Amino-acid N-acetyltransferase	glu[m] + accoa[m] -> h[m] + naglu[m] + coa[m]	(Gglean006258.1)			AA:Arginine and proline metabolism	0	0	1000	0		2.3.1.1
g0875	Acetylornithine deacetylase	h2o[m] + naorn[m] -> orn[m] + ac[m]	(Gglean005403.1)			AA:Arginine and proline metabolism	0	0	1000	0		3.5.1.16
g0552	Glutamate N-acetyltransferase	glu[m] + naorn[m] -> orn[m] + naglu[m]	(Gglean006258.1)			AA:Arginine and proline metabolism	0	0	1000	0		2.3.1.35
g0553	Mevalonate kinase	atp[c] + mvl[c] -> h[c] + adp[c] + pmvl[c]	(Gglean006261.1)			TP:Terpenoid backbone biosynthesis	0	0	1000	0		2.7.1.36
g0554	ATP phosphoribosyltransferase	atp[c] + prpp[c] -> h[c] + ppi[c] + prbatp[c]	(Gglean006263.1)			AA:histidine metabolism	0	0	1000	0		2.4.2.17
g0555	cytochrome P450, family 51 (sterol 14-demethylase)	3 o2[c] + 2 h[c] + 3 nadph[c] + lnst[c] -> 4 h2o[c] + 3 nadp[c] + for[c] + dctol[c]	(Gglean006270.1)			LM:Steroid biosynthesis	0	0	1000	0		1.14.13.70
g0556	ornithine aminotransferase	akg[c] + orn[c] -> glu[c] + glugsal[c]	(Gglean006302.1)			AA:Arginine and proline metabolism	0	0	1000	0		2.6.1.13
g0557	Cytidylate kinase	adp[c] + cdp[c] <=> atp[c] + h[c] + cmp[c]	(Gglean006328.1)			NM:Pyrimidine metabolism	1	-1000	1000	0		2.7.4.14
g0558	Cytidylate kinase	atp[c] + h[c] + ump[c] <=> adp[c] + udp[c]	(Gglean006328.1)			NM:Pyrimidine metabolism	1	-1000	1000	0		2.7.4.14;22
g0559	L-lactate dehydrogenase	h[c] + nadh[c] + mrpyr[c] -> nad[c] + mrlac[c]	(Gglean006373.1) or (Gglean013235.1) or (Gglean006467.1) or (Gglean007046.1) or (Gglean010924.1)			AA:Cysteine and methionine metabolism	0	0	1000	0		1.1.1.27
g0560	L-lactate dehydrogenase	nad[c] + llac[c] -> pyr[c] + h[c] + nadh[c]	(Gglean006373.1) or (Gglean013235.1) or (Gglean006467.1) or (Gglean010924.1) or (Gglean006467.1) or (Gglean007046.1) or (Gglean010924.1)			CM:Glycolysis / Gluconeogenesis	0	0	1000	0		1.1.1.27
g0561	catechol O-methyltransferase	h2o[c] + nadp[c] + fald[c] + ccl[c] <=> o2[c] + h[c] + nadph[c] + gua[c]	(Gglean006406.1)			AA:Tyrosine metabolism	1	-1000	1000	0		2.1.1.6
g0562	phosphopyruvate hydratase	2pg[c] <=> h2o[c] + pep[c]	(Gglean006460.1)			CM:EMP Pathway	1	-1000	1000	0		4.2.1.11
g0563	L-Serine ammonia-lyase	ser[c] -> nh3[c] + pyr[c]	(Gglean006486.1)			AA:Cysteine and methionine metabolism/Glycine, serine and threonine metabolism	0	0	1000	0		4.3.1.17 4.3.1.19
g0564	L-Serine ammonia-lyase	ser[m] -> nh3[m] + pyr[m]	(Gglean011121.1)			AA:Cysteine and methionine metabolism/Glycine, serine and threonine metabolism	0	0	1000	0		4.3.1.17 4.3.1.19
g0565	Glutamine-fructose-6-phosphate transaminase (isomerizing)	gln[c] + f6p[c] -> glu[c] + ga6p[c]	(Gglean006505.1)			AA:Alanine, aspartate and glutamate metabolism	0	0	1000	0		2.6.1.16
g0566	C-5 sterol desaturase (ERG3)	nadph[c] + epst[c] -> 3 h[c] + nadp[c] + ergod[c]	(Gglean006539.1) or (Gglean006737.1)			LM:Steroid biosynthesis	0	0	1000	0		1.14.19.20
g0567	3-deoxy-7-phosphoheptulonate synthase	h2o[c] + pep[c] + e4p[c] -> pi[c] + 3ddah7p[c]	(Gglean006558.1) or (Gglean009815.1) or (Gglean012599.1)			AA:Phenylalanine, tyrosine and tryptophan biosynthesis	0	0	1000	0		2.5.1.54
g0568	Diacylglycerol pyrophosphate phosphatase	h2o[c] + pa[c] -> 2 h[c] + pi[c] + dagly[c]	(Gglean006588.1) or (Gglean012992.1)			LM:Glycerophospholipid metabolism	0	0	1000	0		3.1.3.4:3.1.3.-
g0569	Imidazoleglycerol-phosphate dehydratase	dimgp[c] -> h2o[c] + imacp[c]	(Gglean006620.1)			AA:histidine metabolism	0	0	1000	0		4.2.1.19
g0570	Adenine deaminase	h2o[c] + h[c] + ad[c] -> nh3[c] + hyxn[c]	(Gglean006627.1)			NM:Purine metabolism	0	0	1000	0		3.5.4.2
g0571	Adenosine deaminase	h2o[c] + h[c] + adn[c] -> nh3[c] + inos[c]	(Gglean006627.1) or (Gglean010073.1) or (Gglean000055.1)			NM:Purine metabolism	0	0	1000	0		3.5.4.4
g0572	Adenosine deaminase	h2o[m] + h[m] + adn[m] -> nh3[m] + inos[m]	(Gglean011321.1)			NM:Purine metabolism	0	0	1000	0		3.5.4.4
g0573	Adenosine deaminase	h2o[c] + h[c] + da[c] -> nh3[c] + din[c]	(Gglean006627.1) or (Gglean010073.1) or (Gglean000055.1)			NM:Purine metabolism	0	0	1000	0		3.5.4.4
g0574	Adenosine deaminase	h2o[m] + h[m] + da[m] -> nh3[m] + din[m]	(Gglean011321.1)			NM:Purine metabolism	0	0	1000	0		3.5.4.4
g0575	Isocitrate dehydrogenase (NAD+)	nad[c] + icit[c] -> akg[c] + nadh[c] + co2[c]	(Gglean006651.1)			CM:Citrate cycle	0	0	1000	0		1.1.1.41
g0576	Isocitrate dehydrogenase (NAD+)	akg[m] + nadh[m] + co2[m] <=> nad[m] + icit[m]	(Gglean011574.1)			CM:Citrate cycle	1	-1000	1000	0		1.1.1.41
g0580	phenylalanine degradation	h2o[c] + nadp[c] + phal[c] <=> 2 h[c] + nadph[c] + pac[c]	(Gglean006667.1) or (Gglean007854.1) or (Gglean009666.1) or (Gglean011248.1) or (Gglean012080.1) or (Gglean013276.1) or (Gglean010982.1)			AA:Phenylalanine metabolism	1	-1000	1000	0		1.2.1.5
g0581	phenylalanine degradation	h2o[m] + nadp[m] + phal[m] <=> 2 h[m] + nadph[m] + pac[m]	(Gglean012094.1)			AA:Phenylalanine metabolism	1	-1000	1000	0		1.2.1.5
g0582	NADh kinase	nadh[m] + atp[m] -> h[m] + nadph[m] + adp[m]	(Gglean006693.1)			CV:NAD and NADP Conversion	0	0	1000	0		2.7.1.86
g0583	lysophosphatidylcholine acyltransferase	lpc[p] + acoa[p] -> 6 h[p] + coa[p] + pc[p]	(Gglean006695.1)			LM:Phospholipid degradation	0	0	1000	0		2.3.1.23
g0584	lysophosphatidylcholine acyltransferase	lpe[p] + acoa[p] -> coa[p] + pe[p] + 4 h[p]	(Gglean006695.1)			LM:Phospholipid degradation	0	0	1000	0		2.3.1.23
g0585	Malate dehydrogenase	nad[c] + mal[c] <=> oa[c] + h[c] + nadh[c]	(Gglean006728.1)			CM:Citrate cycle/Glyoxylate and dicarboxylate metabolism	1	-1000	1000	0		1.1.1.37
g0586	Malate dehydrogenase	nad[m] + mal[m] <=> oa[m] + h[m] + nadh[m]	(Gglean011525.1)			CM:Citrate cycle/Glyoxylate and dicarboxylate metabolism	1	-1000	1000	0		1.1.1.37
g0587	Glutathione synthase	gly[n] + atp[n] + gc[n] -> h[n] + pi[n] + adp[n] + gsh[n]	(Gglean006733.1)			OA:Glutathione metabolism	0	0	1000	0		6.3.2.3
g0588	1-(5-phosphoribosyl)-5-[(5-phosphoribosylamino)methylideneamino]imidazole-4-carboxamide isomerase	h[c] + prfp[c] -> prlp[c]	(Gglean006739.1)			AA:histidine metabolism	0	0	1000	0		5.3.1.16
g0589	phosphatidylserine synthase 1	ser[p] + pc[p] -> ps[p] + cl[p]	(Gglean006763.1)			LM:Phospholipid degradation	0	0	1000	0		2.7.8.-
g0590	Prephenate dehydratase	h[c] + phen[c] -> h2o[c] + co2[c] + ppyr[c]	(Gglean006795.1)			AA:Phenylalanine, tyrosine and tryptophan biosynthesis	0	0	1000	0		4.2.1.51
g0591	uracil phosphoribosyltransferase	prpp[c] + ura[c] -> h[c] + ppi[c] + ump[c]	(Gglean006796.1)			NM:Pyrimidine metabolism	0	0	1000	0		2.4.2.9
g0592	uracil phosphoribosyltransferase	prpp[m] + ura[m] -> h[m] + ppi[m] + ump[m]	(Gglean010087.1)			NM:Pyrimidine metabolism	0	0	1000	0		2.4.2.9
g0593	dITP/XTP pyrophosphatase	h2o[c] + gtp[c] -> 2 h[c] + ppi[c] + gmp[c]	(Gglean006801.1)			NM:Purine Metabolism	0	0	1000	0		3.6.1.19
g0594	dITP/XTP pyrophosphatase	h2o[c] + itp[c] -> h[c] + ppi[c] + imp[c]	(Gglean006801.1)			NM:Purine Metabolism	0	0	1000	0		3.6.1.19
g0595	dITP/XTP pyrophosphatase	h2o[c] + utp[c] -> 5 h[c] + ppi[c] + ump[c]	(Gglean006801.1)			NM:Pyrimidine metabolism	0	0	1000	0		3.6.1.19
g0596	dITP/XTP pyrophosphatase	h2o[c] + xtp[c] -> 2 h[c] + ppi[c] + xmp[c]	(Gglean006801.1)			NM:Purine Metabolism	0	0	1000	0		3.6.1.19
g0597	dITP/XTP pyrophosphatase	h2o[c] + dgtp[c] -> 2 h[c] + ppi[c] + dgmp[c]	(Gglean006801.1)			NM:Purine Metabolism	0	0	1000	0		3.6.1.19
g0598	dITP/XTP pyrophosphatase	h2o[c] + ditp[c] -> ppi[c] + dimp[c]	(Gglean006801.1)			NM:Purine Metabolism	0	0	1000	0		3.6.1.19
g0599	1,2-dihydroxy-3-keto-5-methylthiopentene dioxygenase	o2[c] + 12dmpo[c] -> h[c] + 4m2ob[c] + for[c]	(Gglean006809.1)			AA:Cysteine and methionine metabolism	0	0	1000	0		1.13.11.54
g0600	1,2-dihydroxy-3-keto-5-methylthiopentene dioxygenase	o2[c] + 12dmpo[c] -> for[c] + mtprop[c] + co[c]	(Gglean006809.1)			AA:Cysteine and methionine metabolism	0	0	1000	0		1.13.11.53
g0601	Beta-galactosidase	h2o[e] + 1dgali[e] <=> gal[e] + ins[e]	(Gglean006829.1) or (Gglean007812.1)			CM:Galactose metabolism	1	-1000	1000	0		3.2.1.22
g0602	Beta-galactosidase	h2o[e] + ggl[e] <=> gal[e] + gl[e]	(Gglean006829.1) or (Gglean007812.1)			CM:Galactose metabolism	1	-1000	1000	0		3.2.1.22
g0603	Beta-galactosidase	h2o[e] + melt[e] <=> gal[e] + sot[e]	(Gglean006829.1) or (Gglean007812.1)			CM:Galactose metabolism	1	-1000	1000	0		3.2.1.22
g0604	Beta-galactosidase	h2o[e] + epm[e] <=> gal[e] + man[e]	(Gglean006829.1) or (Gglean007812.1)			CM:Galactose metabolism	1	-1000	1000	0		3.2.1.22
g0606	Polyketide syntase	o2[p] + accoa[p] + 9 malcoa[p] -> nor[p]	(Gglean006989.1)			SM:Aflatoxin biosynthesis	0	0	1000	0		2.3.1.-
g0607	Polyketide syntase	o2[c] + accoa[c] + 9 malcoa[c] -> nor[c]	(Gglean009363.1)			SM:Aflatoxin biosynthesis	0	0	1000	0		2.3.1.-
g0608	methylsterol monooxygenase;C-4 sterol methyl oxidase (ERG25)	3 o2[c] + 2 h[c] + 3 nadph[c] + dcdol[c] -> 4 h2o[c] + 3 nadp[c] + dcda[c]	(Gglean007085.1)			LM:Steroid biosynthesis	0	0	1000	0		1.14.13.72	KEGG
g0609	C-4 methylsterol oxidase	3 o2[c] + 4 h[c] + 3 nadph[c] + cdol[c] -> 4 h2o[c] + 3 nadp[c] + cdoc[c]	(Gglean007085.1)			LM:Steroid biosynthesis	0	0	1000	0		1.14.13.72
g0610	type II pantothenateKinase	atp[c] + pnto[c] -> h[c] + adp[c] + ppnto[c]	(Gglean007105.1)			CV:Pantothenate and CoA biosynthesis	0	0	1000	0		2.7.1.33
g0611	biotin--protein ligase	atp[c] + bt[c] -> ppi[c] + btamp[c]	(Gglean007137.1)			CV:Biotin metabolism	0	0	1000	0		6.3.4.15
g0612	biotin--protein ligase	btamp[c] -> amp[c] + bccp[c]	(Gglean007137.1)			CV:Biotin metabolism	0	0	1000	0		6.3.4.15
g0613	Succinate dehydrogenase	fadh2[m] + fum[m] -> h[m] + succ[m] + fad[m]	(Gglean007172.1)			CM:Citrate cycle	0	0	1000	0		1.3.99.1
g0614	Succinate dehydrogenase	fadh2[p] + fum[p] -> h[p] + succ[p] + fad[p]	(Gglean004265.1)			CM:Citrate cycle	0	0	1000	0		1.3.99.1
g0615	Isocitrate dehydrogenase (NADP+)	nadp[c] + icit[c] -> akg[c] + nadph[c] + co2[c]	(Gglean007207.1)			CM:Citrate cycle	0	0	1000	0		1.1.1.42
g0616	succinate-semialdehyde dehydrogenase [NAD(P)+]	h2o[m] + succsal[m] + nad[m] -> 3 h[m] + succ[m] + nadh[m]	(Gglean007235.1) or (Gglean012094.1)			AA:Alanine, aspartate and glutamate metabolism	0	0	1000	0		1.2.1.16;24
g0617	succinate-semialdehyde dehydrogenase [NAD(P)+]	h2o[c] + succsal[c] + nad[c] -> 3 h[c] + succ[c] + nadh[c]	(Gglean010982.1) or (Gglean008660.1) or (Gglean010108.1)			AA:Alanine, aspartate and glutamate metabolism	0	0	1000	0		1.2.1.16;24
g0619	Acylglycerone-phosphate reductase	h[c] + nadph[c] + at3p2[c] -> nadp[c] + agl3p[c]	(Gglean007244.1) or (Gglean000166.1)			LM:Glycerophospholipid metabolism	0	0	1000	0		1.1.1.101
g0620	1-pyrroline-5-carboxylate dehydrogenase	2 h2o[c] + nad[c] + p5c[c] -> glu[c] + h[c] + nadh[c]	(Gglean007255.1)			AA:Glutamate and glutamine metabolism	0	0	1000	0		1.5.1.12
g0621	1-pyrroline-5-carboxylate dehydrogenase	h2o[c] + nad[c] + glugsal[c] -> glu[c] + 2 h[c] + nadh[c]	(Gglean007255.1)			AA:Arginine and proline metabolism	0	0	1000	0		1.5.1.12
g0622	fructose-2,6-bisphosphate 2-phosphatase	h2o[c] + f26p[c] -> pi[c] + f6p[c]	(Gglean007260.1) or (Gglean003529.1) or (Gglean000660.1)			CM:Fructose and mannose metabolism	0	0	1000	0		3.1.3.46
g0623	fructose-2,6-bisphosphate 2-phosphatase	h2o[n] + f26p[n] -> pi[n] + f6p[n]	(Gglean003530.1) or (Gglean000326.1)			CM:Fructose and mannose metabolism	0	0	1000	0		3.1.3.46
g0624	6-phosphofructo-2-kinase	atp[c] + f6p[c] -> h[c] + adp[c] + f26p[c]	(Gglean007260.1) or (Gglean003529.1) or (Gglean000660.1)			CM:Fructose and mannose metabolism	0	0	1000	0		2.7.1.105
g0625	6-phosphofructo-2-kinase	atp[n] + f6p[n] -> h[n] + adp[n] + f26p[n]	(Gglean003530.1) or (Gglean000326.1) or (Gglean004572.1)			CM:Fructose and mannose metabolism	0	0	1000	0		2.7.1.105
g0626	Neutral trehalase	h2o[c] + tre[c] -> 2 dglc[c]	(Gglean007312.1)			CM:Starch and sucrose metabolism	0	0	1000	0		3.2.1.28
g0627	Neutral trehalase	h2o[e] + tre[e] -> 2 dglc[e]	(Gglean005908.1)			CM:Starch and sucrose metabolism	0	0	1000	0		3.2.1.28
g0628	acetylornithine transaminase	glu[m] + naglus[m] -> akg[m] + naorn[m]	(Gglean007315.1)			AA:Arginine and proline metabolism	0	0	1000	0		2.6.1.11
g0629	kynurenine-oxoglutarate transaminase	akg[c] + kyn[c] -> glu[c] + apebu[c]	(Gglean007359.1)			AA:Tryptophan metabolism	0	0	1000	0		2.6.1.7
g0630	dCMP deaminase	h2o[n] + h[n] + dcmp[n] -> nh3[n] + dump[n]	(Gglean007367.1)			NM:Pyrimidine metabolism	0	0	1000	0		3.5.4.12
g0631	dCMP deaminase	h2o[e] + h[e] + dcmp[e] -> nh3[e] + dump[e]	(Gglean001980.1)			NM:Pyrimidine metabolism	0	0	1000	0		3.5.4.12
g0632	L-aminoadipate-semialdehyde dehydrogenase	2 h[c] + nadh[c] + ama[c] -> h2o[c] + nad[c] + amasa[c]	(Gglean007375.1) or (Gglean003774.1) or (Gglean006252.1)			AA:Lysine biosynthesis	0	0	1000	0		1.2.1.31
g0633	L-aminoadipate-semialdehyde dehydrogenase	2 h[c] + nadph[c] + ama[c] -> h2o[c] + nadp[c] + amasa[c]	(Gglean007375.1) or (Gglean003774.1) or (Gglean006252.1)			AA:Lysine biosynthesis	0	0	1000	0		1.2.1.31
g0634	Alcohol dehydrogenase	nad[c] + meth[c] <=> h[c] + nadh[c] + fald[c]	(Gglean007394.1) or (Gglean001795.1) or (Gglean002668.1) or (Gglean012202.1) or (Gglean011458.1) or (Gglean000309.1) or (Gglean002710.1) or (Gglean007374.1) or (Gglean012221.1) or (Gglean000166.1) or (Gglean005379.1) or (Gglean002668.1) or (Gglean007394.1)			EM	1	-1000	1000	0		1.1.1.1
g0635	Alcohol dehydrogenase	nad[m] + meth[m] <=> h[m] + nadh[m] + fald[m]	(Gglean008003.1)			EM	1	-1000	1000	0		1.1.1.1
g0636	Alcohol dehydrogenase	nad[e] + meth[e] <=> h[e] + nadh[e] + fald[e]	(Gglean004617.1)			EM	1	-1000	1000	0		1.1.1.1
g0637	Proline dehydrogenase	nad[m] + pro[m] -> 2 h[m] + nadh[m] + p5c[m]	(Gglean007412.1) or (Gglean013308.1)			AA:Arginine and proline metabolism	0	0	1000	0		1.5.99.8
g0638	Pyrroline-5-carboxylate reductase	2 h[e] + nadph[e] + phc[e] -> hpro[e] + nadp[e]	(Gglean007413.1)			AA:Arginine and proline metabolism	0	0	1000	0		1.5.1.2
g0639	Pyrroline-5-carboxylate reductase	2 h[e] + phc[e] + nadh[e] -> hpro[e] + nad[e]	(Gglean007413.1)			AA:Arginine and proline metabolism	0	0	1000	0		1.5.1.2
g0640	pyrroline-5-carboxylate reductase	2 h2o[c] + phc[c] + nad[c] -> h[c] + nadh[c] + ehglu[c]	(Gglean007413.1)			AA:Arginine and proline metabolism	0	0	1000	0		1.5.1.2
g0641	2-Methylcitrate dehydratase	2mcit[m] <=> h2o[m] + 2maco[m]	(Gglean007425.1)			CM:Propanoate metabolism	1	-1000	1000	0		4.2.1.79
g0642	2-methylisocitrate dehydratase	h2o[m] + 2maco[m] <=> micit[m]	(Gglean007425.1) or (Gglean005611.1)			CM:Propanoate metabolism	1	-1000	1000	0		4.2.1.99
g0643	2-Methylcitrate dehydratase	h2o[m] + hacn[m] <=> hcit[m]	(Gglean007425.1)			AA:Lysine biosynthesis	1	-1000	1000	0		4.2.1.36
g0644	Glutamate-ammonia ligase	nh3[c] + glu[c] + atp[c] -> gln[c] + h[c] + pi[c] + adp[c]	(Gglean007435.1) or (Gglean003631.1)			EM:Nitrogen metabolism;AA	0	0	1000	0		6.3.1.2
g0645	Argininosuccinate lyase	argsucc[c] <=> arg[c] + fum[c]	(Gglean007444.1)			AA:Arginine and proline metabolism;Alanine, aspartate and glutamate metabolism	1	-1000	1000	0		4.3.2.1
g0646	3-dehydroquinate synthase	3ddah7p[p] -> pi[p] + dqt[p]	(Gglean007464.1)			AA:Phenylalanine, tyrosine and tryptophan biosynthesis	0	0	1000	0		4.2.3.4
g0647	shikimate kinase	atp[p] + sme[p] -> h[p] + adp[p] + sme3p[p]	(Gglean007464.1)			AA:Phenylalanine, tyrosine and tryptophan biosynthesis	0	0	1000	0		2.7.1.71
g0648	shikimate dehydrogenase	h[p] + nadph[p] + dhsk[p] -> nadp[p] + sme[p]	(Gglean007464.1)			AA:Phenylalanine, tyrosine and tryptophan biosynthesis	0	0	1000	0		1.1.1.25
g0649	3-dehydroshikimate dehydratase	h2o[p] + papce[p] <=> dhsk[p]	(Gglean007464.1)			AA:Phenylalanine, tyrosine and tryptophan biosynthesis	1	-1000	1000	0		4.2.1.118 4.2.1.-
g0650	3-dehydroquinate dehydratase 1	dqt[p] -> h2o[p] + dhsk[p]	(Gglean007464.1)			AA:Phenylalanine, tyrosine and tryptophan biosynthesis	0	0	1000	0		4.2.1.10
g0651	3-dehydroquinate dehydratase 1	dqt[c] -> h2o[c] + dhsk[c]	(Gglean013344.1)			AA:Phenylalanine, tyrosine and tryptophan biosynthesis	0	0	1000	0		4.2.1.10
g0652	3-dehydroquinate dehydratase 1	dqt[m] -> h2o[m] + dhsk[m]	(Gglean003225.1)			AA:Phenylalanine, tyrosine and tryptophan biosynthesis	0	0	1000	0		4.2.1.10
g0653	Malate synthase	h2o[x] + accoa[x] + glx[x] <=> h[x] + coa[x] + mal[x]	(Gglean007512.1)			CM:Pyruvate metabolism/Glyoxylate and dicarboxylate metabolism	1	-1000	1000	0		2.3.3.9
g0654	glycerol-1-phosphatase	h2o[c] + gl3p[c] -> pi[c] + gl[c]	(Gglean007546.1)			LM:Glycerolipid metabolism	0	0	1000	0		3.1.3.21
g0655	sulfate adenylyltransferase	atp[m] + slf[m] -> ppi[m] + aps[m]	(Gglean007573.1)			EM:Sulfur metabolism	0	0	1000	0		2.7.7.4
g0656	sulfate adenylyltransferase	atp[c] + slf[c] -> ppi[c] + aps[c]	(Gglean012504.1)			EM:Sulfur metabolism	0	0	1000	0		2.7.7.4
g0657	Phosphoglycerate kinase	adp[c] + 13pdg[c] <=> atp[c] + 3pg[c]	(Gglean007599.1)			CM:EMP Pathway	1	-1000	1000	0		2.7.2.3
g0658	2-hydroxy-phenylacetate hydroxylase	o2[m] + h[m] + nadh[m] + 2hyoxplac[m] -> h2o[m] + nad[m] + hgentis[m]	(Gglean002750.1) or (Gglean010774.1)			XB:Styrene degradation	0	0	1000	0		1.14.13.-
g0659	2-hydroxy-phenylacetate hydroxylase	o2[p] + h[p] + nadh[p] + 2hyoxplac[p] -> h2o[p] + nad[p] + hgentis[p]	(Gglean007630.1)			XB:Styrene degradation	0	0	1000	0		1.14.13.-
g0660	phenylacetate 2-hydroxylase	o2[m] + h[m] + nadh[m] + pac[m] -> h2o[m] + nad[m] + 2hyoxplac[m]	(Gglean002750.1) or (Gglean010774.1)			XB:Styrene degradation	0	0	1000	0		1.14.13.-
g0661	phenylacetate 2-hydroxylase	o2[p] + h[p] + nadh[p] + pac[p] -> h2o[p] + nad[p] + 2hyoxplac[p]	(Gglean007630.1)			XB:Styrene degradation	0	0	1000	0		1.14.13.-
g0662	L-asparaginase	h2o[c] + asn[c] -> nh3[c] + asp[c]	(Gglean007678.1)			AA:Alanine, aspartate and glutamate metabolism	0	0	1000	0		3.5.1.1
g0663	Alpha-glucosidase	h2o[e] + suc[e] -> dglc[e] + dfru[e]	(Gglean007750.1) or (Gglean008670.1) or (Gglean013141.1) or (Gglean000164.1) or (Gglean010156.1)			CM:Galactose metabolism/Starch and sucrose metabolism	0	0	1000	0		3.2.1.20
g0664	Alpha-glucosidase	h2o[c] + suc[c] -> dglc[c] + dfru[c]	(Gglean001032.1)			CM:Galactose metabolism/Starch and sucrose metabolism	0	0	1000	0		3.2.1.20
g0666	Aminomethyltransferase	nad[m] + gly[m] + thf[m] -> nh3[m] + nadh[m] + co2[m] + metthf[m]	(Gglean007757.1)			AA:Glycine, serine and threonine metabolism	0	0	1000	0		1.4.4.2:1.8.1.4:2.1.2.10
g0667	Aminomethyltransferase	h2o[m] + methf[m] -> h[m] + foli[m]	(Gglean007757.1)			CV:One carbon pool by folate	0	0	1000	0		2.1.2.10
g0668	cyanide hydratase	h2o[c] + hcya[c] -> frid[c]	(Gglean007758.1) or (Gglean011192.1)			OA:CyanoAA	0	0	1000	0		4.2.1.66
g0669	3-Dehydrosphinganine reductase	h[p] + nadph[p] + dhsph[p] <=> nadp[p] + sph[p]	(Gglean007799.1)			LM:Sphingolipid metabolism	1	-1000	1000	0		1.1.1.102
g0670	2,4-dihydroxyhept-2-ene-1,7-dioic acid aldolase	dhpen[c] -> pyr[c] + succsal[c] + h[c]	(Gglean007821.1)			AA:Tyrosine metabolism	0	0	1000	0		4.1.2.-
g0672	Phosphatidylcholine 1-acylhydrolase;Phospholipase A	h2o[n] + h[n] + pc[n] -> lpc[n] + carbo[n]	(Gglean007869.1)			LM:Glycerophospholipid metabolism	0	0	1000	0		3.1.1.32
g0673	ethanolamine kinase	atp[c] + etha[c] -> h[c] + adp[c] + pea[c]	(Gglean007898.1)			LM:Glycerophospholipid metabolism	0	0	1000	0		2.7.1.82
g0674	1-pyrroline-5-carboxylate dehydrogenase	2 h2o[m] + nad[m] + p5c[m] -> glu[m] + h[m] + nadh[m]	(Gglean007952.1)			AA:Glutamate and glutamine metabolism	0	0	1000	0		1.5.1.12
g0675	1-pyrroline-5-carboxylate dehydrogenase	h2o[m] + nad[m] + glugsal[m] -> glu[m] + 2 h[m] + nadh[m]	(Gglean007952.1)			AA:Arginine and proline metabolism	0	0	1000	0		1.5.1.12
g0676	Adenylate kinase (deoxy)	adp[m] + dadp[m] <=> atp[m] + damp[m]	(Gglean007986.1)			NM:Purine metabolism	1	-1000	1000	0		2.7.4.11
g0677	Adenylate kinase	adp[m] + cdp[m] <=> 2 h[m] + amp[m] + ctp[m]	(Gglean007986.1)			NM:Pyrimidine metabolism	1	-1000	1000	0		2.7.4.3
g0678	adenylate kinase	adp[m] + gdp[m] <=> amp[m] + gtp[m]	(Gglean007986.1)			NM:Purine metabolism	1	-1000	1000	0		2.7.4.3
g0679	adenylate kinase	adp[m] + idp[m] <=> amp[m] + itp[m] + h[m]	(Gglean007986.1)			NM:Purine metabolism	1	-1000	1000	0		2.7.4.3
g0680	Adenylate kinase	adp[m] + udp[m] <=> h[m] + amp[m] + utp[m]	(Gglean007986.1)			NM:Pyrimidine metabolism	1	-1000	1000	0		2.7.4.3
g0681	C-4 sterol decarboxylase (ERG26)	h[c] + cdoc[c] -> co2[c] + zymst[c]	(Gglean008054.1)			LM:Steroid biosynthesis	0	0	1000	0		1.1.1.170
g0682	C-4 sterol decarboxylase (ERG26);sterol-4alpha-carboxylate 3-dehydrogenase (decarboxylating)	nadp[c] + dcda[c] -> co2[c] + nadph[c] + cdol[c]	(Gglean008054.1)			LM:Steroid biosynthesis	0	0	1000	0		1.1.1.170	KEGG
g0683	C-4 sterol decarboxylase (ERG26);sterol-4alpha-carboxylate 3-dehydrogenase (decarboxylating)	nadp[p] + dcda[p] -> co2[p] + nadph[p] + cdol[p]	(Gglean006432.1)			LM:Steroid biosynthesis	0	0	1000	0		1.1.1.170	KEGG
g0684	tryptophan aminotransferase	akg[m] + trp[m] -> glu[m] + ipyr[m]	(Gglean008066.1)			AA:Tryptophan metabolism	0	0	1000	0		2.6.1.27
g0685	2-octaprenyl-6-methoxyphenol hydroxylase	o2[m] + nadph[m] + om[m] -> h2o[m] + nadp[m] + h[m] + omb[m]	(Gglean008077.1)			CV:Ubiquinone and other terpenoid-quinone biosynthesis	0	0	1000	0		1.14.13.-
g0686	3-hydroxyanthranilate 3,4-dioxygenase	o2[c] + han[c] -> h[c] + cmusa[c]	(Gglean008111.1)			AA:Tryptophan metabolism	0	0	1000	0		1.13.11.6
g0687	acetyl-CoA C-acetyltransferase	coa[c] + aaccoa[c] <=> 2 accoa[c]	(Gglean008132.1)			LM	1	-1000	1000	0		2.3.1.9
g0688	acetyl-CoA C-acetyltransferase	coa[m] + aaccoa[m] <=> 2 accoa[m]	(Gglean010521.1)			LM	1	-1000	1000	0		2.3.1.9
g0689	cysteine synthase	tsulf[c] + oaser[c] -> h[c] + ac[c] + scysn[c]	(Gglean008145.1)			AA:Cysteine and methionine metabolism	0	0	1000	0		2.5.1.47
g0690	histidinol dehydrogenase	h2o[c] + 2 nad[c] + hisol[c] -> 3 h[c] + 2 nadh[c] + his[c]	(Gglean008196.1)			AA:histidine metabolism	0	0	1000	0		1.1.1.23
g0691	phosphoribosyl-AMP cyclohydrolase	h2o[c] + prbamp[c] -> prfp[c]	(Gglean008196.1)			AA:histidine metabolism	0	0	1000	0		3.5.4.19
g0692	phosphoribosyl-ATP diphosphatase	h2o[c] + prbatp[c] -> 2 h[c] + ppi[c] + prbamp[c]	(Gglean008196.1)			AA:histidine metabolism	0	0	1000	0		3.6.1.31
g0693	Threonine aldolase	gly[c] + acal[c] <=> thr[c]	(Gglean008218.1)			AA:Glycine, serine and threonine metabolism	1	-1000	1000	0		4.1.2.5
g0694	methylenetetrahydrofolate dehydrogenase (NAD+)	nad[c] + metthf[c] <=> nadh[c] + methf[c]	(Gglean008222.1)			CV:One carbon pool by folate	1	-1000	1000	0		1.5.1.15
g0695	Ribulose-phosphate 3-epimerase	rl5p[c] <=> x5p[c]	(Gglean008239.1)			CM:Pentose phosphate pathway/Pentose and glucuronate interconversions	1	-1000	1000	0		5.1.3.1
g0696	NAD(P)h oxidase	o2[p] + h[p] + nadph[p] -> h2o2[p] + nadp[p]	(Gglean008263.1)			EM:Energy metabolism	0	0	1000	0		1.6.3.1
g0697	amidase	h2o[c] + gbad[c] -> nh3[c] + gbat[c]	(Gglean008271.1) or (Gglean004596.1) or (Gglean002894.1) or (Gglean004192.1) or (Gglean004761.1) or (Gglean008419.1)			AA:Arginine and proline metabolism	0	0	1000	0		3.5.1.4
g0698	amidase	h2o[m] + gbad[m] -> nh3[m] + gbat[m]	(Gglean009523.1) or (Gglean006167.1) or (Gglean009085.1)			AA:Arginine and proline metabolism	0	0	1000	0		3.5.1.4
g0699	amidase	h2o[p] + gbad[p] -> nh3[p] + gbat[p]	(Gglean011742.1)			AA:Arginine and proline metabolism	0	0	1000	0		3.5.1.4
g0700	3-oxoacyl-[ACP] reductase	h[c] + nadph[c] + c16oacp[c] <=> nadp[c] + c16hacp[c]	(Gglean003544.1) or (Gglean003928.1) or (Gglean008277.1) or (Gglean004360.1) or (Gglean005672.1) or (Gglean005562.1) or (Gglean001597.1) or (Gglean011831.1)			LM:Fatty acid biosynthesis	1	-1000	1000	0		1.1.1.100
g0701	3-oxoacyl-[ACP] reductase	h[p] + nadph[p] + c16oacp[p] <=> nadp[p] + c16hacp[p]	(Gglean002503.1) or (Gglean006587.1) or (Gglean013328.1)			LM:Fatty acid biosynthesis	1	-1000	1000	0		1.1.1.100
g0702	NADPh dehydrogenase	h[c] + nadph[c] + q[c] -> nadp[c] + qh2[c]	(Gglean008289.1) or (Gglean008449.1) or (Gglean008985.1) or (Gglean010636.1)			EM:Energy metabolism	0	0	1000	0		1.6.99.1
g0703	Carbamoyl-phosphate synthase (glutamine-hydrolysing)	h2o[c] + 2 atp[c] + hco3[c] + gln[c] -> glu[c] + 2 h[c] + pi[c] + cap[c] + 2 adp[c]	(Gglean008324.1)			NM:Pyrimidine metabolism	0	0	1000	0		6.3.5.5
g0704	Chitinase	h2o[e] + chit[e] -> nag[e]	(Gglean008338.1) or (Gglean009359.1) or (Gglean010858.1) or (Gglean012519.1) or (Gglean001786.1) or (Gglean004014.1) or (Gglean010101.1)			CM:Amino sugar and nucleotide sugar metabolism	0	0	1000	0		3.2.1.14
g0705	Chitinase	h2o[c] + chit[c] -> nag[c]	(Gglean001785.1) or (Gglean005065.1)			CM:Amino sugar and nucleotide sugar metabolism	0	0	1000	0		3.2.1.14
g0707	Acyl-CoA dehydrogenase	h[m] + fad[m] + ibcoa[m] -> fadh2[m] + macrcoa[m]	(Gglean008382.1)			AA:Valine, leucine and isoleucine degradation	0	0	1000	0		1.3.99.12
g0708	Acyl-CoA dehydrogenase	h[m] + fad[m] + mbcoa[m] -> fadh2[m] + mcrocoa[m]	(Gglean008382.1)			AA:Valine, leucine and isoleucine degradation	0	0	1000	0		1.3.99.12
g0709	salicylate hydroxylase	h2o[c] + co2[c] + nadp[c] + ccl[c] <=> o2[c] + 2 h[c] + nadph[c] + sali[c]	(Gglean008421.1) or (Gglean012452.1) or (Gglean007151.1) or (Gglean009640.1) or (Gglean012964.1) or (Gglean003458.1) or (Gglean004652.1) or (Gglean009640.1) or (Gglean013361.1) or (Gglean012437.1) or (Gglean012438.1) or (Gglean012998.1)			XB:Polycyclic aromatic hydrocarbon degradation	1	-1000	1000	0		1.14.13.1
g0710	pyridoxine kinase	atp[n] + pdxal[n] -> h[n] + adp[n] + plp[n]	(Gglean008425.1)			CV:Vitamin B6 metabolism	0	0	1000	0		2.7.1.35
g0711	pyridoxine kinase	atp[n] + pdxam[n] -> h[n] + adp[n] + pdxam5pi[n]	(Gglean008425.1)			CV:Vitamin B6 metabolism	0	0	1000	0		2.7.1.35
g0712	pyridoxine kinase	atp[n] + pdxi[n] -> h[n] + adp[n] + pdxi5pi[n]	(Gglean008425.1)			CV:Vitamin B6 metabolism	0	0	1000	0		2.7.1.35
g0713	dUTP pyrophosphatase	h2o[c] + dutp[c] -> h[c] + ppi[c] + dump[c]	(Gglean008445.1)			NM:Pyrimidine metabolism	0	0	1000	0		3.6.1.23
g0714	Urease	h2o[c] + 2 h[c] + urea[c] -> 2 nh3[c] + co2[c]	(Gglean008493.1)			EM:Nitrogen metabolism	0	0	1000	0		3.5.1.5
g0715	malonate-semialdehyde dehydrogenase	oppa[m] + nad[m] + coa[m] -> nadh[m] + co2[m] + accoa[m] + h[m]	(Gglean008553.1)			CM:Inositol phosphate metabolism	0	0	1000	0		1.2.1.18
g0716	malonate-semialdehyde dehydrogenase	oppa[m] + nadp[m] + coa[m] -> h[m] + nadph[m] + malcoa[m] + co2[m]	(Gglean008553.1)			CM:Propanoate metabolism	0	0	1000	0		1.2.1.18
g0717	Arylsulfatase	h2o[c] + suft[c] -> 2 h[c] + slf[c] + galcer[c]	(Gglean008560.1) or (Gglean008560.1)			LM:Sphingolipid metabolism	0	0	1000	0		3.1.6.1
g0718	AMP deaminase	h2o[n] + h[n] + amp[n] -> nh3[n] + imp[n]	(Gglean008607.1)			NM:Purine metabolism	0	0	1000	0		3.5.4.6
g0720	thioredoxin reductase (NADPh)	h[c] + nadph[c] + othio[c] -> nadp[c] + rthio[c]	(Gglean008726.1)			NM:Pyrimidine metabolism	0	0	1000	0		1.8.1.9
g0721	cystathionine lyase	h2o[m] + llct[m] -> nh3[m] + pyr[m] + hcys[m]	(Gglean008728.1) or (Gglean008933.1)			AA:Cysteine and methionine metabolism	0	0	1000	0		4.4.1.8
g0722	cystathionine lyase	h2o[c] + llct[c] -> nh3[c] + pyr[c] + hcys[c]	(Gglean009891.1)			AA:Cysteine and methionine metabolism	0	0	1000	0		4.4.1.8
g0723	cystathionine lyase	h2o[m] + cys[m] <=> nh3[m] + pyr[m] + h[m] + h2s[m]	(Gglean008728.1) or (Gglean008933.1)			AA:Cysteine and methionine metabolism	1	-1000	1000	0		4.4.1.1 4.4.1.8
g0724	cystathionine lyase	h2o[c] + cys[c] <=> nh3[c] + pyr[c] + h[c] + h2s[c]	(Gglean009891.1)			AA:Cysteine and methionine metabolism	1	-1000	1000	0		4.4.1.1 4.4.1.8
g0725	Uroporphyrinogen decarboxylase	4 h[c] + upgiii[c] -> 4 co2[c] + cpgiii[c]	(Gglean008865.1)			CV:Porphyrin and chlorophyll metabolism	0	0	1000	0		4.1.1.37
g0726	Uroporphyrinogen decarboxylase	upgi[c] -> 4 co2[c] + cpgi[c]	(Gglean008865.1)			CV:Porphyrin and chlorophyll metabolism	0	0	1000	0		4.1.1.37
g0727	N-acetylglucosamine-6-phosphate deacetylase	h2o[c] + nag6p[c] -> ac[c] + ga6p[c]	(Gglean008927.1)			OA:Glutathione metabolism	0	0	1000	0		3.5.1.25
g0728	hydroxymethylglutaryl-CoA synthase	h[c] + coa[c] + hmgcoa[c] <=> h2o[c] + accoa[c] + aaccoa[c]	(Gglean008928.1)			AA:Valine, leucine and isoleucine degradation	1	-1000	1000	0		2.3.3.10
g0729	2-amino-4-hydroxy-6-hydroxymethyldihydropteridine diphosphokinase	atp[c] + ahhmp[c] -> h[c] + amp[c] + ahhmd[c]	(Gglean008935.1)			CV:Folate biosynthesis	0	0	1000	0		2.7.6.3
g0730	Orotate phosphoribosyltransferase	prpp[c] + oroa[c] <=> h[c] + ppi[c] + omp[c]	(Gglean008944.1)			NM:Pyrimidine metabolism	1	-1000	1000	0		2.4.2.10
g0731	1D-myo-Inositol-1,2-cyclic-phosphate 2-inositolphosphohydrolase;myo-inositol-1(or 4)-monophosphatase	2 h2o[c] + myocypi[c] -> h[c] + pi[c] + ins[c]	(Gglean008969.1)			CM:Inositol phosphate metabolism	0	0	1000	0		3.1.4.43;3.1.3.25
g0732	myo-inositol-1(or 4)-monophosphatase	h2o[c] + ip4[c] -> pi[c] + ins[c]	(Gglean008969.1)			CM:Inositol phosphate metabolism	0	0	1000	0		3.1.3.25
g0733	inositol-phosphate phosphatase	h2o[c] + mi3p[c] -> pi[c] + ins[c]	(Gglean008969.1) or (Gglean005149.1) or (Gglean009881.1) or (Gglean010933.1) or (Gglean002760.1)			CM:Inositol phosphate metabolism	0	0	1000	0		3.1.3.25
g0734	Acetyl coenzyme A-acyl-carrier-protein transacylase	c16hacp[c] <=> h2o[c] + c16dacp[c]	(Gglean008981.1 and Gglean009961.1)			LM:Fatty acid biosynthesis	1	-1000	1000	0		4.2.1.61 2.3.1.86
g0735	Acetyl coenzyme A-acyl-carrier-protein transacylase	c14hacp[c] <=> h2o[c] + c14dacp[c]	(Gglean008981.1 and Gglean009961.1)			LM:Fatty acid biosynthesis	1	-1000	1000	0		4.2.1.61 2.3.1.86
g0736	Acetyl coenzyme A-acyl-carrier-protein transacylase	c18hacp[c] <=> h2o[c] + c18dacp[c]	(Gglean008981.1 and Gglean009961.1)			LM:Fatty acid biosynthesis	1	-1000	1000	0		4.2.1.61 2.3.1.86
g0737	oleoyl-[ACP] hydrolase	h2o[c] + c100acp[c] -> h[c] + acp[c] + c100[c]	(Gglean008981.1)			LM:Fatty acid biosynthesis	0	0	1000	0		3.1.2.14
g0738	oleoyl-[ACP] hydrolase	h2o[c] + c120acp[c] -> h[c] + acp[c] + c120[c]	(Gglean008981.1)			LM:Fatty acid biosynthesis	0	0	1000	0		3.1.2.14
g0739	oleoyl-[ACP] hydrolase	h2o[c] + c140acp[c] -> h[c] + acp[c] + c140[c]	(Gglean008981.1)			LM:Fatty acid biosynthesis	0	0	1000	0		3.1.2.14
g0740	oleoyl-[ACP] hydrolase	h2o[c] + c160acp[c] -> h[c] + acp[c] + c160[c]	(Gglean008981.1)			LM:Fatty acid biosynthesis	0	0	1000	0		3.1.2.14
g0741	oleoyl-[ACP] hydrolase	h2o[c] + c161acp[c] -> h[c] + acp[c] + c161[c]	(Gglean008981.1)			LM:Fatty acid biosynthesis	0	0	1000	0		3.1.2.14
g0742	oleoyl-[ACP] hydrolase	h2o[c] + c180acp[c] -> h[c] + acp[c] + c180[c]	(Gglean008981.1)			LM:Fatty acid biosynthesis	0	0	1000	0		3.1.2.14
g0743	oleoyl-[ACP] hydrolase	h2o[c] + c181acp[c] -> h[c] + acp[c] + c181[c]	(Gglean008981.1)			LM:Fatty acid biosynthesis	0	0	1000	0		3.1.2.14
g0744	oleoyl-[ACP] hydrolase	h2o[c] + c182acp[c] -> h[c] + acp[c] + c182[c]	(Gglean008981.1)			LM:Fatty acid biosynthesis	0	0	1000	0		3.1.2.14
g0745	oleoyl-[ACP] hydrolase	h2o[c] + c183acp[c] -> h[c] + acp[c] + c183[c]	(Gglean008981.1)			LM:Fatty acid biosynthesis	0	0	1000	0		3.1.2.14
g0746	oleoyl-[ACP] hydrolase	h2o[c] + c40acp[c] -> h[c] + acp[c] + c40[c]	(Gglean008981.1)			LM:Fatty acid biosynthesis	0	0	1000	0		3.1.2.14
g0747	oleoyl-[ACP] hydrolase	h2o[c] + c60acp[c] -> h[c] + acp[c] + c60[c]	(Gglean008981.1)			LM:Fatty acid biosynthesis	0	0	1000	0		3.1.2.14
g0748	oleoyl-[ACP] hydrolase	h2o[c] + c80acp[c] -> h[c] + acp[c] + c80[c]	(Gglean008981.1)			LM:Fatty acid biosynthesis	0	0	1000	0		3.1.2.14
g0749	Thymidylate synthase	metthf[n] + dump[n] <=> dhf[n] + dtmp[n]	(Gglean008993.1)			NM:Pyrimidine metabolism	1	-1000	1000	0		2.1.1.45
g0750	histidinol-phosphatase	h2o[c] + hisolp[c] -> pi[c] + hisol[c]	(Gglean009063.1)			AA:histidine metabolism	0	0	1000	0		3.1.3.15
g0751	UDP-glucose 6-dehydrogenase	h2o[c] + 2 nad[c] + udpg[c] -> 3 h[c] + 2 nadh[c] + udpge[c]	(Gglean009075.1) or (Gglean009075.1)			CM:Pentose and glucuronate interconversions	0	0	1000	0		1.1.1.22
g0752	3-isopropylmalate dehydrogenase	nad[c] + ippmal[c] <=> 3 h[c] + nadh[c] + oicap[c]	(Gglean009088.1) or (Gglean009088.1)			AA:Valine, leucine and isoleucine biosynthesis	1	-1000	1000	0		1.1.1.85
g0753	UDP-glucose-hexose-1-phosphate uridylyltransferase	udpgal[c] + g1p[c] <=> gal1p[c] + udpg[c]	(Gglean009114.1)			CM:Galactose metabolism	1	-1000	1000	0		2.7.7.12
g0754	UTP-hexose-1-phosphate uridylyltransferase	utp[n] + gal1p[n] <=> ppi[n] + udpgal[n]	(Gglean009114.1)			CM:Galactose metabolism	1	-1000	1000	0		2.7.7.10
g0755	urate oxidase	h2o[x] + o2[x] + urate[x] <=> h2o2[x] + hiura[x]	(Gglean009169.1)			NM:Purine metabolism	1	-1000	1000	0		1.7.3.3
g0756	riboflavin synthase	h[c] + 2 dmlr[c] -> a6rp[c] + vb2[c]	(Gglean009181.1)			CV:Riboflavin metabolism	0	0	1000	0		2.5.1.9
g0757	trans-2-enoyl-CoA reductase	h[m] + nadph[m] + acyldcoa[m] -> nadp[m] + acoa[m]	(Gglean009195.1)			LM:Fatty acid elongation	0	0	1000	0		1.3.1.38
g0758	trans-2-enoyl-CoA reductase	h[m] + nadph[m] + c10dcoa[m] -> nadp[m] + c100coa[m]	(Gglean009195.1)			LM:Fatty acid elongation	0	0	1000	0		1.3.1.38
g0759	trans-2-enoyl-CoA reductase	h[m] + nadph[m] + c12dcoa[m] -> nadp[m] + c120coa[m]	(Gglean009195.1)			LM:Fatty acid elongation	0	0	1000	0		1.3.1.38
g0760	trans-2-enoyl-CoA reductase	h[m] + nadph[m] + c14dcoa[m] -> nadp[m] + c140coa[m]	(Gglean009195.1)			LM:Fatty acid elongation	0	0	1000	0		1.3.1.38
g0761	trans-2-enoyl-CoA reductase	h[m] + nadph[m] + c16dcoa[m] -> nadp[m] + c160coa[m]	(Gglean009195.1)			LM:Fatty acid elongation	0	0	1000	0		1.3.1.38
g0762	trans-2-enoyl-CoA reductase	h[m] + nadph[m] + c18dcoa[m] -> nadp[m] + c180coa[m]	(Gglean009195.1)			LM:Fatty acid elongation	0	0	1000	0		1.3.1.38
g0763	trans-2-enoyl-CoA reductase	h[m] + nadph[m] + c6dcoa[m] -> nadp[m] + c60coa[m]	(Gglean009195.1)			LM:Fatty acid elongation	0	0	1000	0		1.3.1.38
g0764	trans-2-enoyl-CoA reductase	h[m] + nadph[m] + c8dcoa[m] -> nadp[m] + c80coa[m]	(Gglean009195.1)			LM:Fatty acid elongation	0	0	1000	0		1.3.1.38
g0765	phosphatidylserine synthase	ser[c] + cdpdg[c] <=> 2 h[c] + cmp[c] + ps[c]	(Gglean009219.1)			LM:Glycerophospholipid metabolism	1	-1000	1000	0		2.7.8.8
g0766	Adenylosuccinate synthase	asp[c] + gtp[c] + imp[c] <=> 3 h[c] + pi[c] + gdp[c] + asuc[c]	(Gglean009235.1)			NM:Purine metabolism	1	-1000	1000	0		6.3.4.4
g0767	Electron-transferring-flavoprotein dehydrogenase	fadh2[m] + q[m] -> h[m] + fad[m] + qh2[m]	(Gglean009280.1) or (Gglean011422.1 and Gglean012769.1 and Gglean012796.1)			EM:Oxidative phosphorylation	0	0	1000	0		1.5.5.1
g0768	hydroxyquinol 1,2-dioxygenase	o2[c] + btol[c] -> 2 h[c] + 2mac[c]	(Gglean009283.1) or (Gglean009283.1)			XB:Xenobiotics Biodegradation and Metabolism	0	0	1000	0		1.13.11.37
g0769	acetyl-CoA synthetase	ac[m] + coa[m] + atp[m] -> h[m] + accoa[m] + ppi[m] + amp[m]	(Gglean009373.1) or (Gglean013486.1)			CM:Glycolysis/Gluconeogenesis	0	0	1000	0		6.2.1.1
g0770	acetyl-CoA synthetase	ac[c] + coa[c] + atp[c] -> h[c] + accoa[c] + ppi[c] + amp[c]	(Gglean005424.1)			CM:Glycolysis/Gluconeogenesis	0	0	1000	0		6.2.1.1
g0771	L-serine hydro-lyase	h[m] + ser[m] + h2s[m] -> cys[m] + h2o[m]	(Gglean009492.1)			AA:Glycine, serine and threonine metabolism	0	0	1000	0		4.2.1.22
g0772	2-isopropylmalate synthase:3-isopropylmalate dehydratase	h[c] + h2o[c] + accoa[c] + oival[c] -> coa[c] + ippmal[c]	(Gglean009516.1) or (Gglean002784.1) or (Gglean006926.1)			AA:Valine, leucine and isoleucine biosynthesis	0	0	1000	0		2.3.3.13:4.2.1.33
g0773	3-oxoacyl-[ACP] reductase	h[c] + nadph[c] + c10oacp[c] <=> nadp[c] + c10hacp[c]	(Gglean009561.1) or (Gglean003544.1) or (Gglean003928.1) or (Gglean009961.1) or (Gglean007731.1) or (Gglean011831.1) or (Gglean001597.1) or (Gglean005562.1) or (Gglean010117.1) or (Gglean002131.1) or (Gglean008277.1) or (Gglean004360.1) or (Gglean005672.1)			LM:Fatty acid biosynthesis	1	-1000	1000	0		1.1.1.100
g0774	3-oxoacyl-[ACP] reductase	h[p] + nadph[p] + c10oacp[p] <=> nadp[p] + c10hacp[p]	(Gglean002503.1) or (Gglean006587.1) or (Gglean013328.1)			LM:Fatty acid biosynthesis	1	-1000	1000	0		1.1.1.100
g0775	3-oxoacyl-[ACP] reductase	h[c] + nadph[c] + c12oacp[c] <=> nadp[c] + c12hacp[c]	(Gglean009561.1) or (Gglean003544.1) or (Gglean003928.1) or (Gglean009961.1) or (Gglean007731.1) or (Gglean011831.1) or (Gglean001597.1) or (Gglean005562.1) or (Gglean010117.1) or (Gglean002131.1) or (Gglean008277.1) or (Gglean004360.1) or (Gglean005672.1)			LM:Fatty acid biosynthesis	1	-1000	1000	0		1.1.1.100
g0776	3-oxoacyl-[ACP] reductase	h[p] + nadph[p] + c12oacp[p] <=> nadp[p] + c12hacp[p]	(Gglean002503.1) or (Gglean006587.1) or (Gglean013328.1)			LM:Fatty acid biosynthesis	1	-1000	1000	0		1.1.1.100
g0777	3-oxoacyl-[ACP] reductase	h[c] + nadph[c] + c14oacp[c] <=> nadp[c] + c14hacp[c]	(Gglean009561.1) or (Gglean003544.1) or (Gglean003928.1) or (Gglean009961.1) or (Gglean007731.1) or (Gglean011831.1) or (Gglean001597.1) or (Gglean005562.1) or (Gglean010117.1) or (Gglean002131.1) or (Gglean008277.1) or (Gglean004360.1) or (Gglean005672.1)			LM:Fatty acid biosynthesis	1	-1000	1000	0		1.1.1.100
g0778	3-oxoacyl-[ACP] reductase	h[p] + nadph[p] + c14oacp[p] <=> nadp[p] + c14hacp[p]	(Gglean002503.1) or (Gglean006587.1) or (Gglean013328.1)			LM:Fatty acid biosynthesis	1	-1000	1000	0		1.1.1.100
g0779	3-oxoacyl-[ACP] reductase	h[c] + nadph[c] + c18oacp[c] <=> nadp[c] + c18hacp[c]	(Gglean009561.1) or (Gglean003544.1) or (Gglean003928.1) or (Gglean009961.1) or (Gglean007731.1) or (Gglean011831.1) or (Gglean001597.1) or (Gglean005562.1) or (Gglean010117.1) or (Gglean002131.1) or (Gglean008277.1) or (Gglean004360.1) or (Gglean005672.1)			LM:Fatty acid biosynthesis	1	-1000	1000	0		1.1.1.100
g0780	3-oxoacyl-[ACP] reductase	h[p] + nadph[p] + c18oacp[p] <=> nadp[p] + c18hacp[p]	(Gglean002503.1) or (Gglean006587.1) or (Gglean013328.1)			LM:Fatty acid biosynthesis	1	-1000	1000	0		1.1.1.100
g0781	3-oxoacyl-[ACP] reductase	h[c] + nadph[c] + c6oacp[c] <=> nadp[c] + c6hacp[c]	(Gglean009561.1) or (Gglean003544.1) or (Gglean003928.1) or (Gglean009961.1) or (Gglean007731.1) or (Gglean011831.1) or (Gglean001597.1) or (Gglean005562.1) or (Gglean010117.1) or (Gglean002131.1) or (Gglean008277.1) or (Gglean004360.1) or (Gglean005672.1)			LM:Fatty acid biosynthesis	1	-1000	1000	0		1.1.1.100
g0782	3-oxoacyl-[ACP] reductase	h[p] + nadph[p] + c6oacp[p] <=> nadp[p] + c6hacp[p]	(Gglean002503.1) or (Gglean006587.1) or (Gglean013328.1)			LM:Fatty acid biosynthesis	1	-1000	1000	0		1.1.1.100
g0783	3-oxoacyl-[ACP] reductase	h[c] + nadph[c] + c8oacp[c] <=> nadp[c] + c8hacp[c]	(Gglean009561.1) or (Gglean003544.1) or (Gglean003928.1) or (Gglean009961.1) or (Gglean007731.1) or (Gglean011831.1) or (Gglean001597.1) or (Gglean005562.1) or (Gglean010117.1) or (Gglean002131.1) or (Gglean008277.1) or (Gglean004360.1) or (Gglean005672.1)			LM:Fatty acid biosynthesis	1	-1000	1000	0		1.1.1.100
g0784	3-oxoacyl-[ACP] reductase	h[p] + nadph[p] + c8oacp[p] <=> nadp[p] + c8hacp[p]	(Gglean002503.1) or (Gglean006587.1) or (Gglean013328.1)			LM:Fatty acid biosynthesis	1	-1000	1000	0		1.1.1.100
g0785	Phosphoglycerate mutase	3pg[c] <=> 2pg[c]	(Gglean009638.1) or (Gglean007418.1)			CM:EMP Pathway	1	-1000	1000	0		5.4.2.12
g0786	Pyruvate decarboxylase	pyr[c] + h[c] -> co2[c] + acal[c]	(Gglean009676.1) or (Gglean001791.1) or (Gglean001795.1) or (Gglean002668.1) or (Gglean012202.1) or (Gglean001328.1)			CM:Pyruvate metabolism	0	0	1000	0		4.1.1.1
g0787	nicotinate-nucleotide diphosphorylase (carboxylating)	h[c] + prpp[c] + qa[c] -> ppi[c] + co2[c] + ncn[c]	(Gglean009677.1)			CV:Nicotinate and Nicotinamide biosynthesis	0	0	1000	0		2.4.2.19
g0788	homoserine dehydrogenase	h[m] + nadph[m] + aspsa[m] -> nadp[m] + hser[m]	(Gglean009746.1)			AA:Glycine, serine and threonine metabolism;Cysteine and methionine metabolism;Lysine biosynthesis	0	0	1000	0		1.1.1.3
g0789	hydroxymethylpyrimidine/phosphomethylpyrimidineKinase	atp[c] + top[c] -> adp[c] + 4ampm[c]	(Gglean009757.1)			CV:Thiamine metabolism	0	0	1000	0		2.7.1.49:2.7.4.7
g0790	thiamine biosynthesis protein ThiC	air[c] -> pi[c] + ac[c] + top[c]	(Gglean009757.1)			CV:Thiamine metabolism	0	0	1000	0		ThiC
g0791	C4-hydroxylase	o2[p] + h[p] + nadph[p] + sph[p] -> h2o[p] + nadp[p] + psph[p]	(Gglean009809.1) or (Gglean009809.1)			LM:Sphingolipid metabolism	0	0	1000	0		1.14.-
g0792	Prephenate dehydrogenase (NADP+)	nadp[c] + phen[c] -> co2[c] + nadph[c] + 4hppyr[c]	(Gglean009814.1)			AA:Phenylalanine, tyrosine and tryptophan biosynthesis	0	0	1000	0		1.3.1.13
g0793	cystathionine lyase	h2o[c] + L-cysn[c] -> nh3[c] + pyr[c] + tcysn[c]	(Gglean009891.1)			AA:Cysteine and methionine metabolism	0	0	1000	0		4.4.1.8
g0794	Glucose-6-phosphate isomerase	bdg6p[c] <=> dg6p[c]	(Gglean009902.1) or (Gglean003727.1)			CM:EMP Pathway	1	-1000	1000	0		5.3.1.9;5.1.3.15
g0795	Glucose-6-phosphate isomerase	dg6p[c] <=> f6p[c]	(Gglean009902.1)			CM:EMP Pathway	1	-1000	1000	0		5.3.1.9
g0796	Glutamate decarboxylase	glu[c] + h[c] -> gaba[c] + co2[c]	(Gglean009921.1) or (Gglean003429.1) or (Gglean009519.1)			OA:Taurine and hypotaurine metabolism	0	0	1000	0		4.1.1.15		(Fujii et al., 1988)
g0797	glutamate decarboxylase	h[c] + cyste[c] -> co2[c] + taur[c]	(Gglean009921.1) or (Gglean003429.1) or (Gglean009519.1)			OA:Taurine and hypotaurine metabolism	0	0	1000	0		4.1.1.15
g0798	Fatty-acid synthase	c10hacp[c] <=> h2o[c] + c10dacp[c]	(Gglean009961.1 and Gglean008981.1) or (Gglean003801.1)			LM:Fatty acid biosynthesis	1	-1000	1000	0		2.3.1.85 4.2.1.58
g0799	Fatty-acid synthase	c10hacp[m] <=> h2o[m] + c10dacp[m]	(Gglean003802.1)			LM:Fatty acid biosynthesis	1	-1000	1000	0		2.3.1.85 4.2.1.58
g0800	Fatty-acid synthase	c10hacp[p] <=> h2o[p] + c10dacp[p]	(Gglean003661.1) or (Gglean000230.1)			LM:Fatty acid biosynthesis	1	-1000	1000	0		2.3.1.85 4.2.1.58
g0801	Fatty-acid synthase	c10hacp[n] <=> h2o[n] + c10dacp[n]	(Gglean002482.1) or (Gglean004047.1) or (Gglean005124.1)			LM:Fatty acid biosynthesis	1	-1000	1000	0		2.3.1.85 4.2.1.58
g0802	Fatty-acid synthase	c6hacp[c] <=> h2o[c] + c6dacp[c]	(Gglean009961.1 and Gglean008981.1) or (Gglean003801.1)			LM:Fatty acid biosynthesis	1	-1000	1000	0		2.3.1.85 4.2.1.58;4.2.1.61
g0803	Fatty-acid synthase	c6hacp[m] <=> h2o[m] + c6dacp[m]	(Gglean003802.1)			LM:Fatty acid biosynthesis	1	-1000	1000	0		2.3.1.85 4.2.1.58
g0804	Fatty-acid synthase	c6hacp[p] <=> h2o[p] + c6dacp[p]	(Gglean003661.1) or (Gglean000230.1)			LM:Fatty acid biosynthesis	1	-1000	1000	0		2.3.1.85 4.2.1.58
g0805	Fatty-acid synthase	c6hacp[n] <=> h2o[n] + c6dacp[n]	(Gglean002482.1) or (Gglean004047.1) or (Gglean005124.1)			LM:Fatty acid biosynthesis	1	-1000	1000	0		2.3.1.85 4.2.1.58
g0806	Fatty-acid synthase	c12hacp[c] <=> h2o[c] + c12dacp[c]	(Gglean009961.1 and Gglean008981.1) or (Gglean003801.1)			LM:Fatty acid biosynthesis	1	-1000	1000	0		2.3.1.85 4.2.1.58
g0807	Fatty-acid synthase	c12hacp[m] <=> h2o[m] + c12dacp[m]	(Gglean003802.1)			LM:Fatty acid biosynthesis	1	-1000	1000	0		2.3.1.85 4.2.1.58
g0808	Fatty-acid synthase	c12hacp[p] <=> h2o[p] + c12dacp[p]	(Gglean003661.1) or (Gglean000230.1)			LM:Fatty acid biosynthesis	1	-1000	1000	0		2.3.1.85 4.2.1.58
g0809	Fatty-acid synthase	c12hacp[n] <=> h2o[n] + c12dacp[n]	(Gglean002482.1) or (Gglean004047.1) or (Gglean005124.1)			LM:Fatty acid biosynthesis	1	-1000	1000	0		2.3.1.85 4.2.1.58
g0810	Fatty-acid synthase	c4hacp[c] <=> h2o[c] + c4dacp[c]	(Gglean009961.1 and Gglean008981.1) or (Gglean003801.1)			LM:Fatty acid biosynthesis	1	-1000	1000	0		2.3.1.85 4.2.1.58
g0811	Fatty-acid synthase	c4hacp[m] <=> h2o[m] + c4dacp[m]	(Gglean003802.1)			LM:Fatty acid biosynthesis	1	-1000	1000	0		2.3.1.85 4.2.1.58
g0812	Fatty-acid synthase	c4hacp[p] <=> h2o[p] + c4dacp[p]	(Gglean003661.1) or (Gglean000230.1)			LM:Fatty acid biosynthesis	1	-1000	1000	0		2.3.1.85 4.2.1.58
g0813	Fatty-acid synthase	c4hacp[n] <=> h2o[n] + c4dacp[n]	(Gglean002482.1) or (Gglean004047.1) or (Gglean005124.1)			LM:Fatty acid biosynthesis	1	-1000	1000	0		2.3.1.85 4.2.1.58
g0814	Fatty-acid synthase	c8hacp[c] <=> h2o[c] + c8dacp[c]	(Gglean009961.1 and Gglean008981.1) or (Gglean003801.1)			LM:Fatty acid biosynthesis	1	-1000	1000	0		2.3.1.85 4.2.1.58
g0815	Fatty-acid synthase	c8hacp[m] <=> h2o[m] + c8dacp[m]	(Gglean003802.1)			LM:Fatty acid biosynthesis	1	-1000	1000	0		2.3.1.85 4.2.1.58
g0816	Fatty-acid synthase	c8hacp[p] <=> h2o[p] + c8dacp[p]	(Gglean003661.1) or (Gglean000230.1)			LM:Fatty acid biosynthesis	1	-1000	1000	0		2.3.1.85 4.2.1.58
g0817	Fatty-acid synthase	c8hacp[n] <=> h2o[n] + c8dacp[n]	(Gglean002482.1) or (Gglean004047.1) or (Gglean005124.1)			LM:Fatty acid biosynthesis	1	-1000	1000	0		2.3.1.85 4.2.1.58
g0818	B-ketoacyl-ACP synthase (c10,0), fatty acyl CoA synthase	6 h[c] + 4 nadph[c] + 3 malcoa[c] -> 2 h2o[c] + 2 co2[c] + 4 nadp[c] + 2 coa[c] + chcoa[c]	(Gglean009961.1 and Gglean008981.1) or (Gglean003801.1)			CV:Biotin metabolism	0	0	1000	0		6.4.1.2:6.3.4.1:4 2.3.1.85;1.1.1.100;2.3.1.41;4.2.1.61
g0819	B-ketoacyl-ACP synthase (c10,0), fatty acyl CoA synthase	6 h[m] + 4 nadph[m] + 3 malcoa[m] -> 2 h2o[m] + 2 co2[m] + 4 nadp[m] + 2 coa[m] + chcoa[m]	(Gglean003802.1)			CV:Biotin metabolism	0	0	1000	0		6.4.1.2:6.3.4.1:4 2.3.1.85;1.1.1.100;2.3.1.41;4.2.1.61
g0820	B-ketoacyl-ACP synthase (c10,0), fatty acyl CoA synthase	6 h[p] + 4 nadph[p] + 3 malcoa[p] -> 2 h2o[p] + 2 co2[p] + 4 nadp[p] + 2 coa[p] + chcoa[p]	(Gglean003661.1) or (Gglean000230.1)			CV:Biotin metabolism	0	0	1000	0		6.4.1.2:6.3.4.1:4 2.3.1.85;1.1.1.100;2.3.1.41;4.2.1.61
g0821	B-ketoacyl-ACP synthase (c10,0), fatty acyl CoA synthase	6 h[n] + 4 nadph[n] + 3 malcoa[n] -> 2 h2o[n] + 2 co2[n] + 4 nadp[n] + 2 coa[n] + chcoa[n]	(Gglean002482.1) or (Gglean004047.1) or (Gglean005124.1)			CV:Biotin metabolism	0	0	1000	0		6.4.1.2:6.3.4.1:4 2.3.1.85;1.1.1.100;2.3.1.41;4.2.1.61
g0822	hypoxanthine phosphoribosyltransferase	prpp[c] + gn[c] -> h[c] + ppi[c] + gmp[c]	(Gglean009973.1)			NM:Purine metabolism	0	0	1000	0		2.4.2.8
g0823	hypoxanthine phosphoribosyltransferase	prpp[c] + hyxn[c] -> h[c] + ppi[c] + imp[c]	(Gglean009973.1)			NM:Purine metabolism	0	0	1000	0		2.4.2.8
g0824	xanthine phosphoribosyltransferase	prpp[c] + xan[c] -> h[c] + ppi[c] + xmp[c]	(Gglean009973.1)			NM:Purine metabolism	0	0	1000	0		2.4.2.22
g0825	holocytochrome-c synthase	2 h[c] + hemeb[c] + apoce[c] <=> cytc[c]	(Gglean009979.1)			CV:Porphyrin and chlorophyll metabolism	1	-1000	1000	0		4.4.1.17
g0826	5-formyltetrahydrofolate cyclo-ligase	atp[m] + foli[m] -> pi[m] + adp[m] + methf[m]	(Gglean009994.1)			CV:One carbon pool by folate	0	0	1000	0		6.3.3.2
g0827	methylenetetrahydrofolate reductase [NAD(P)h]	h[c] + nadph[c] + metthf[c] -> nadp[c] + mthf[c]	(Gglean010001.1) or (Gglean000560.1)			CV:One carbon pool by folate	0	0	1000	0		1.5.1.20
g0828	3-hydroxyacyl-CoA dehydrogenase	nad[c] + c10hcoa[c] -> h[c] + nadh[c] + c10ocoa[c]	(Gglean010003.1) or (Gglean005022.1) or (Gglean001665.1)			LM:Fatty acid metabolism	0	0	1000	0		1.1.1.35
g0829	3-hydroxyacyl-CoA dehydrogenase	nad[p] + c10hcoa[p] -> h[p] + nadh[p] + c10ocoa[p]	(Gglean009791.1)			LM:Fatty acid metabolism	0	0	1000	0		1.1.1.35
g0830	3-hydroxyacyl-CoA dehydrogenase	nad[c] + c12hcoa[c] -> h[c] + nadh[c] + c12ocoa[c]	(Gglean010003.1) or (Gglean005022.1) or (Gglean001665.1)			LM:Fatty acid metabolism	0	0	1000	0		1.1.1.35
g0831	3-hydroxyacyl-CoA dehydrogenase	nad[p] + c12hcoa[p] -> h[p] + nadh[p] + c12ocoa[p]	(Gglean009791.1)			LM:Fatty acid metabolism	0	0	1000	0		1.1.1.35
g0832	3-hydroxyacyl-CoA dehydrogenase	nad[c] + c14hcoa[c] -> h[c] + nadh[c] + c14ocoa[c]	(Gglean010003.1) or (Gglean005022.1) or (Gglean001665.1)			LM:Fatty acid metabolism	0	0	1000	0		1.1.1.35
g0833	3-hydroxyacyl-CoA dehydrogenase	nad[p] + c14hcoa[p] -> h[p] + nadh[p] + c14ocoa[p]	(Gglean009791.1)			LM:Fatty acid metabolism	0	0	1000	0		1.1.1.35
g0834	3-hydroxyacyl-CoA dehydrogenase	nad[c] + c16hcoa[c] -> h[c] + nadh[c] + c16ocoa[c]	(Gglean010003.1) or (Gglean005022.1) or (Gglean001665.1)			LM:Fatty acid metabolism	0	0	1000	0		1.1.1.35
g0835	3-hydroxyacyl-CoA dehydrogenase	nad[p] + c16hcoa[p] -> h[p] + nadh[p] + c16ocoa[p]	(Gglean009791.1)			LM:Fatty acid metabolism	0	0	1000	0		1.1.1.35
g0836	3-hydroxyacyl-CoA dehydrogenase	nad[c] + c18hcoa[c] <=> h[c] + nadh[c] + c18ocoa[c]	(Gglean010003.1) or (Gglean005022.1) or (Gglean001665.1)			LM:Fatty acid metabolism	1	-1000	1000	0		1.1.1.35
g0837	3-hydroxyacyl-CoA dehydrogenase	nad[p] + c18hcoa[p] <=> h[p] + nadh[p] + c18ocoa[p]	(Gglean009791.1)			LM:Fatty acid metabolism	1	-1000	1000	0		1.1.1.35
g0838	3-hydroxyacyl-CoA dehydrogenase	nad[c] + c4hcoa[c] <=> h[c] + nadh[c] + aaccoa[c]	(Gglean010003.1) or (Gglean005022.1) or (Gglean001665.1)			LM:Fatty acid metabolism	1	-1000	1000	0		1.1.1.35
g0839	3-hydroxyacyl-CoA dehydrogenase	nad[p] + c4hcoa[p] <=> h[p] + nadh[p] + aaccoa[p]	(Gglean009791.1)			LM:Fatty acid metabolism	1	-1000	1000	0		1.1.1.35
g0840	3-hydroxyacyl-CoA dehydrogenase	nad[c] + c6hcoa[c] -> h[c] + nadh[c] + c6ocoa[c]	(Gglean010003.1) or (Gglean005022.1) or (Gglean001665.1)			LM:Fatty acid metabolism	0	0	1000	0		1.1.1.35
g0841	3-hydroxyacyl-CoA dehydrogenase	nad[p] + c6hcoa[p] -> h[p] + nadh[p] + c6ocoa[p]	(Gglean009791.1)			LM:Fatty acid metabolism	0	0	1000	0		1.1.1.35
g0842	3-hydroxyacyl-CoA dehydrogenase	nad[c] + c8hcoa[c] -> h[c] + nadh[c] + c8ocoa[c]	(Gglean010003.1) or (Gglean005022.1) or (Gglean001665.1)			LM:Fatty acid metabolism	0	0	1000	0		1.1.1.35
g0843	3-hydroxyacyl-CoA dehydrogenase	nad[p] + c8hcoa[p] -> h[p] + nadh[p] + c8ocoa[p]	(Gglean009791.1)			LM:Fatty acid metabolism	0	0	1000	0		1.1.1.35
g0844	Enoyl-CoA hydratase	c4hcoa[c] <=> h2o[c] + c4dcoa[c]	(Gglean010003.1) or (Gglean005022.1) or (Gglean001665.1)			LM:Fatty acid metabolism	1	-1000	1000	0		4.2.1.17
g0845	Enoyl-CoA hydratase	c4hcoa[p] <=> h2o[p] + c4dcoa[p]	(Gglean009791.1)			LM:Fatty acid metabolism	1	-1000	1000	0		4.2.1.17
g0846	Enoyl-CoA hydratase	c10hcoa[c] <=> h2o[c] + c10dcoa[c]	(Gglean010003.1) or (Gglean005022.1) or (Gglean001665.1)			LM:Fatty acid metabolism	1	-1000	1000	0		4.2.1.17
g0847	Enoyl-CoA hydratase	c10hcoa[p] <=> h2o[p] + c10dcoa[p]	(Gglean009791.1)			LM:Fatty acid metabolism	1	-1000	1000	0		4.2.1.17
g0848	beta-N-acetylhexosaminidase	h2o[p] + chib[p] -> 2 nag[p]	(Gglean010009.1)			CM:Amino sugar and nucleotide sugar metabolism	0	0	1000	0		3.2.1.52
g0849	beta-N-acetylhexosaminidase	h2o[e] + chib[e] -> 2 nag[e]	(Gglean009379.1)			CM:Amino sugar and nucleotide sugar metabolism	0	0	1000	0		3.2.1.52
g0850	Glucosamine-6-phosphate deaminase	h2o[c] + ga6p[c] -> nh3[c] + f6p[c]	(Gglean010011.1)			CM:Amino sugar and nucleotide sugar metabolism	0	0	1000	0		3.5.99.6
g0851	L-lactate dehydrogenase (cytochrome)	2 feri[c] + llac[c] -> pyr[c] + 2 h[c] + 2 fero[c]	(Gglean010015.1) or (Gglean011825.1) or (Gglean010343.1) or (Gglean010171.1) or (Gglean013253.1) or (Gglean006467.1) or (Gglean007046.1) or (Gglean010924.1)			CM:Pyruvate metabolism	0	0	1000	0		1.1.2.3
g0852	6-phosphofructokinase;pfk	atp[c] + f6p[c] -> h[c] + adp[c] + f16p[c]	(Gglean010018.1)			CM:EMP Pathway/Pentose phosphate pathway/Fructose and mannose metabolism	0	0	1000	0		2.7.1.11
g0853	choline kinase	atp[n] + cln[c] -> h[c] + adp[c] + pcln[c]	(Gglean010028.1)			LM:Glycerophospholipid metabolism	0	0	1000	0		2.7.1.32
g0854	Phosphatidylinositol N-acetylglucosaminyltransferase	udpnag[m] + pins[m] -> udp[m] + nadgpis[m]	(Gglean010031.1)			GM:Glycan Biosynthesis and Metabolism;Glycosylphosphatidylinositol(GPI)-anchor biosynthesis	0	0	1000	0		2.4.1.198
g0855	Glutamate dehydrogenase (nadp+)	nh3[c] + akg[c] + h[c] + nadph[c] <=> h2o[c] + glu[c] + nadp[c]	(Gglean010041.1) or (Gglean004071.1)			AA:Glutamate and glutamine metabolism	1	-1000	1000	0		1.4.1.4
g0856	nucleoside-diphosphatase	h2o[m] + gdp[m] -> h[m] + pi[m] + gmp[m]	(Gglean010064.1)			NM:Purine metabolism	0	0	1000	0		3.6.1.6
g0857	nucleoside-diphosphatase	h2o[c] + gdp[c] -> h[c] + pi[c] + gmp[c]	(Gglean003249.1)			NM:Purine metabolism	0	0	1000	0		3.6.1.6
g0858	(S)-2-hydroxy-acid oxidase	o2[c] + glya[c] -> h2o2[c] + glx[c]	(Gglean010171.1) or (Gglean013253.1)			CM:Glyoxylate and dicarboxylate metabolism	0	0	1000	0		1.1.3.15
g0859	MPBQ/MSBQ methyltransferase	sam[m] + mpyq[m] -> h[m] + sah[m] + dmpyq[m]	(Gglean010235.1)			CV:Ubiquinone and other terpenoid-quinone biosynthesis	0	0	1000	0		2.1.1.-
g0860	3-demethylubiquinone-9 3-methyltransferase	sam[m] + ohphl[m] -> h[m] + om[m] + sah[m]	(Gglean010235.1)			CV:Ubiquinone and other terpenoid-quinone biosynthesis	0	0	1000	0		2.1.1.-
g0861	Ubiquinone biosynthesis methlytransferase	sam[m] + omb[m] -> h[m] + ommb[m] + sah[m]	(Gglean010235.1)			CV:Ubiquinone and other terpenoid-quinone biosynthesis	0	0	1000	0		2.1.1.-
g0862	3-demethylubiquinone-9 3-methyltransferase	sam[m] + omhmb[m] -> h[m] + q[m] + sah[m]	(Gglean010235.1)			CV:Ubiquinone and other terpenoid-quinone biosynthesis	0	0	1000	0		2.1.1.-
g0863	5'-methylthioadenosine phosphorylase	pi[c] + mta[c] -> ad[c] + sm5thr1p[c]	(Gglean010275.1)			AA:Cysteine and methionine metabolism	0	0	1000	0		2.5.1.16
g0864	purine-nucleoside phosphorylase	ad[c] + dr1p[c] <=> pi[c] + da[c]	(Gglean010275.1) or (Gglean001180.1) or (Gglean006726.1)			NM:Purine metabolism	1	-1000	1000	0		2.4.2.1
g0865	purine-nucleoside phosphorylase	gn[c] + dr1p[c] <=> pi[c] + dg[c]	(Gglean010275.1) or (Gglean001180.1) or (Gglean006726.1)			NM:Purine metabolism	1	-1000	1000	0		2.4.2.1
g0866	Purine-nucleoside phosphorylase	pi[c] + dt[c] -> dr1p[c] + thy[c]	(Gglean010275.1) or (Gglean001180.1)			NM:Pyrimidine metabolism	0	0	1000	0		2.4.2.1
g0867	Purine-nucleoside phosphorylase	pi[c] + du[c] -> dr1p[c] + ura[c]	(Gglean010275.1) or (Gglean001180.1) or (Gglean006726.1)			NM:Pyrimidine metabolism	0	0	1000	0		2.4.2.1
g0868	purine-nucleoside phosphorylase	pi[c] + inos[c] -> r1p[c] + hyxn[c]	(Gglean010275.1) or (Gglean001180.1)			NM:Purine metabolism	0	0	1000	0		2.4.2.1
g0869	purine-nucleoside phosphorylase	pi[c] + din[c] <=> hyxn[c] + dr1p[c]	(Gglean010275.1) or (Gglean001180.1) or (Gglean006726.1)			NM:Purine metabolism	1	-1000	1000	0		2.4.2.1
g0870	Phosphogluconate dehydrogenase (decarboxylating)	nadp[c] + d6pgc[c] -> co2[c] + nadph[c] + rl5p[c]	(Gglean010275.1) or (Gglean001180.1) or (Gglean002137.1)			CM:Pentose phosphate pathway	0	0	1000	0		1.1.1.44;343
g0871	purine-nucleoside phosphorylase	pi[c] + xtsine[c] <=> r1p[c] + xan[c]	(Gglean010275.1) or (Gglean001180.1) or (Gglean006726.1)			NM:Purine metabolism	1	-1000	1000	0		2.4.2.1
g0872	adenylosuccinate lyase	saicar[c] <=> fum[c] + aicar[c]	(Gglean010299.1)			NM:Purine metabolism	1	-1000	1000	0		4.3.2.2
g0873	Acetylornithine deacetylase	h2o[n] + naorn[n] <=> orn[n] + ac[n]	(Gglean010319.1)			AA:Arginine and proline metabolism	1	-1000	1000	0		3.5.1.16
g0874	Acetylornithine deacetylase	h2o[c] + naorn[c] -> orn[c] + ac[c]	(Gglean013572.1) or (Gglean006350.1)			AA:Arginine and proline metabolism	0	0	1000	0		3.5.1.16
g0876	UDP-glucose 4-epimerase	udpgal[m] <=> udpg[m]	(Gglean011475.1) or (Gglean011811.1)			CM:Galactose metabolism	1	-1000	1000	0		5.1.3.2
g0877	UDP-glucose 4-epimerase	udpgal[c] <=> udpg[c]	(Gglean010499.1) or (Gglean004204.1) or (Gglean013149.1) or (Gglean003279.1)			CM:Galactose metabolism	1	-1000	1000	0		5.1.3.2
g0878	NAD+ synthase	h2o[c] + gln[c] + atp[c] + dmnad[c] -> glu[c] + 2 h[c] + amp[c] + ppi[c] + nad[c]	(Gglean010506.1)			CV:Nicotinate and nicotinamide metabolism	0	0	1000	0		6.3.5.1
g0879	5'-nucleotidase	h2o[c] + amp[c] -> pi[c] + adn[c]	(Gglean010516.1)			NM:Purine metabolism	0	0	1000	0		3.1.3.5
g0880	5'-nucleotidase	h2o[c] + gmp[c] -> pi[c] + gsn[c]	(Gglean010516.1)			NM:Purine metabolism	0	0	1000	0		3.1.3.5
g0881	5'-nucleotidase	h2o[c] + imp[c] -> pi[c] + inos[c]	(Gglean010516.1) or (Gglean009196.1)			NM:Purine metabolism	0	0	1000	0		3.1.3.5
g0882	5'-nucleotidase	h2o[c] + ncn[c] -> pi[c] + nar[c]	(Gglean010516.1)			CV:Nicotinate and nicotinamide metabolism	0	0	1000	0		3.1.3.5
g0883	5'-nucleotidase	h2o[c] + nmn[c] -> pi[c] + nnr[c]	(Gglean010516.1)			CV:Nicotinate and nicotinamide metabolism	0	0	1000	0		3.1.3.5
g0884	5'-nucleotidase	h2o[c] + ump[c] -> pi[c] + uri[c]	(Gglean010516.1)			NM:Pyrimidine metabolism	0	0	1000	0		3.1.3.5
g0885	5'-nucleotidase	h2o[c] + xmp[c] -> pi[c] + xtsine[c]	(Gglean010516.1)			NM:Purine metabolism	0	0	1000	0		3.1.3.5
g0886	5'-nucleotidase	h2o[c] + cmp[c] -> pi[c] + cytd[c]	(Gglean010516.1)			NM:Pyrimidine metabolism	0	0	1000	0		3.1.3.5
g0887	5'-nucleotidase	h2o[c] + damp[c] -> pi[c] + da[c]	(Gglean010516.1)			NM:Purine metabolism	0	0	1000	0		3.1.3.5
g0888	5'-nucleotidase	h2o[c] + dcmp[c] -> pi[c] + dc[c]	(Gglean010516.1)			NM:Pyrimidine metabolism	0	0	1000	0		3.1.3.5
g0889	5'-nucleotidase	h2o[c] + dgmp[c] -> pi[c] + dg[c]	(Gglean010516.1)			NM:Purine metabolism	0	0	1000	0		3.1.3.5
g0890	5'-nucleotidase	h2o[c] + dtmp[c] -> pi[c] + dt[c]	(Gglean010516.1)			NM:Pyrimidine metabolism	0	0	1000	0		3.1.3.5
g0891	5'-nucleotidase	h2o[c] + dump[c] -> pi[c] + du[c]	(Gglean010516.1)			NM:Pyrimidine metabolism	0	0	1000	0		3.1.3.5
g0892	3-keto-steroid reductase	h[c] + nadph[c] + cdol[c] -> nadp[c] + mzymst[c]	(Gglean010518.1)			LM:Steroid biosynthesis	0	0	1000	0		1.1.1.270
g0893	histidinol-phosphate transaminase	glu[c] + imacp[c] -> akg[c] + hisolp[c]	(Gglean010532.1)			AA:histidine metabolism	0	0	1000	0		2.6.1.9
g0894	Riboflavin kinase	atp[n] + vb2[n] -> adp[n] + fmn[n]	(Gglean010562.1)			CV:Riboflavin metabolism	0	0	1000	0		2.7.1.26
g0895	2-oxoisovalerate dehydrogenase complex	nad[m] + coa[m] + 4mop[m] -> co2[m] + nadh[m] + ivacoa[m] + h[m]	(Gglean010580.1 and Gglean013032.1) or (Gglean002292.1) or (Gglean007881.1)			AA:Valine, leucine and isoleucine degradation	0	0	1000	0		1.2.4.4:1.8.1.4:2.3.1.168
g0896	2-oxoisovalerate dehydrogenase complex	nad[m] + coa[m] + oival[m] -> co2[m] + nadh[m] + ibcoa[m]	(Gglean010580.1 and Gglean013032.1) or (Gglean002292.1) or (Gglean007881.1)			AA:Valine, leucine and isoleucine degradation	0	0	1000	0		1.2.4.4:1.8.1.4:2.3.1.168
g0897	2-oxoisovalerate dehydrogenase complex	nad[m] + coa[m] + omval[m] -> co2[m] + nadh[m] + mbcoa[m]	(Gglean010580.1 and Gglean013032.1) or (Gglean002292.1) or (Gglean007881.1)			AA:Valine, leucine and isoleucine degradation	0	0	1000	0		1.2.4.4:1.8.1.4:2.3.1.168
g0898	Threonine synthase	h2o[c] + phser[c] -> pi[c] + thr[c]	(Gglean010595.1)			AA:Glycine, serine and threonine metabolism	0	0	1000	0		4.2.3.1
g0899	Threonine synthase	h2o[c] + pht[c] -> pi[c] + hthr[c]	(Gglean010595.1)			CV:Vitamin B6 metabolism	0	0	1000	0		4.2.3.1
g0900	adenosylhomocysteinase	h2o[c] + sah[c] -> hcys[c] + adn[c]	(Gglean010600.1)			AA:Cysteine and methionine metabolism	0	0	1000	0		3.3.1.1
g0901	Phosphomevalonate kinase	atp[c] + h[c] + pmvl[c] -> adp[c] + ppmvl[c]	(Gglean010614.1)			TP:Terpenoid backbone biosynthesis	0	0	1000	0		2.7.4.2
g0902	Acid phosphatase	h2o[e] + fmn[e] -> pi[e] + vb2[e] + h[e]	(Gglean010683.1) or (Gglean012244.1) or (Gglean010683.1)			CV:Riboflavin metabolism	0	0	1000	0		3.1.3.2
g0903	Acid phosphatase	h2o[m] + fmn[m] -> pi[m] + vb2[m] + h[m]	(Gglean004838.1)			CV:Riboflavin metabolism	0	0	1000	0		3.1.3.2
g0904	phosphatidylserine decarboxylase	ps[n] -> co2[n] + pe[n]	(Gglean010793.1)			LM:Glycerophospholipid metabolism	0	0	1000	0		4.1.1.65
g0905	phosphatidylserine decarboxylase	ps[m] -> co2[m] + pe[m]	(Gglean004894.1)			LM:Glycerophospholipid metabolism	0	0	1000	0		4.1.1.65
g0906	phosphatidylserine decarboxylase	ps[c] -> co2[c] + pe[c]	(Gglean011974.1)			LM:Glycerophospholipid metabolism	0	0	1000	0		4.1.1.65
g0907	formyltetrahydrofolate deformylase	h2o[c] + fthf[c] -> h[c] + thf[c] + for[c]	(Gglean010838.1)			CM:Glyoxylate and dicarboxylate metabolism	0	0	1000	0		3.5.1.10
g0908	Diacylglycerol - sterol O-acyltransferase	coa[c] + chlestr[c] + 4 h[c] <=> acoa[c] + chtrol[c]	(Gglean010877.1)			LM:Steroid biosynthesis	1	-1000	1000	0		2.3.1.26
g0909	Diacylglycerol - sterol O-acyltransferase	dagly[c] + egstr[c] -> magly[c] + ergose[c]	(Gglean010877.1)			LM:Steroid biosynthesis	0	0	1000	0		2.3.1.73
g0910	phosphoserine phosphatase	h2o[c] + 3pser[c] -> pi[c] + ser[c]	(Gglean010904.1) or (Gglean003357.1) or (Gglean013028.1)			AA:Glycine, serine and threonine metabolism	0	0	1000	0		3.1.3.3
g0911	biotin synthase	2 sam[m] + dtb[m] + s[m] -> 2 met[m] + bt[m] + 2 da[m]	(Gglean010919.1)			CV:Biotin metabolism	0	0	1000	0		2.8.1.6
g0912	dethiobiotin synthetase	atp[m] + co2[m] + danna[m] -> 3 h[m] + pi[m] + adp[m] + dtb[m]	(Gglean010920.1)			CV:Biotin metabolism	0	0	1000	0		6.3.3.3
g0914	succinate-semialdehyde dehydrogenase	h2o[c] + succsal[c] + nadp[c] -> 3 h[c] + nadph[c] + succ[c]	(Gglean010982.1)			AA:Alanine, aspartate and glutamate metabolism/Tyrosine metabolism	0	0	1000	0		1.2.1.16
g0915	phosphopantothenoylcysteine decarboxylase	h[c] + ppntocys[c] -> co2[c] + ppthe[c]	(Gglean010992.1)			CV:Pantothenate and CoA biosynthesis	0	0	1000	0		4.1.1.36
g0916	glutathione-disulfide reductase	h[c] + nadh[c] + gssg[c] -> nad[c] + 2 gsh[c]	(Gglean010996.1)			OA:Glutathione metabolism	0	0	1000	0		1.8.1.7
g0917	4-hydroxybenzoate hexaprenyltransferase	4hba[m] + npp[m] -> h[m] + ppi[m] + n4hba[m]	(Gglean010997.1)			CV:Ubiquinone and other terpenoid-quinone biosynthesis	0	0	1000	0		2.5.1.-
g0918	homogenitisate phytyltransferase	hgentis[m] + pypp[m] -> co2[m] + ppi[m] + mpyq[m]	(Gglean010997.1)			CV:Ubiquinone and other terpenoid-quinone biosynthesis	0	0	1000	0		2.5.1.-
g0919	4-hydroxybenzoate hexaprenyltransferase	4hba[p] + npp[p] -> h[p] + ppi[p] + n4hba[p]	(Gglean011035.1)			CV:Ubiquinone and other terpenoid-quinone biosynthesis	0	0	1000	0		2.5.1.-
g0920	homogenitisate phytyltransferase	hgentis[p] + pypp[p] -> co2[p] + ppi[p] + mpyq[p]	(Gglean011035.1)			CV:Ubiquinone and other terpenoid-quinone biosynthesis	0	0	1000	0		2.5.1.-
g0921	Alanine-glyoxylate transaminase	ala[c] + glx[c] <=> pyr[c] + gly[c]	(Gglean011038.1)			AA:Alanine, aspartate and glutamate metabolism	1	-1000	1000	0		2.6.1.44
g0922	glutamate--glyoxylate aminotransferase	gly[c] + akg[c] <=> glx[c] + glu[c]	(Gglean011038.1)			AA:Glycine, serine and threonine metabolism:Glyoxylate and dicarboxylate metabolism	1	-1000	1000	0		2.6.1.44
g0923	serine-glyoxylate transaminase	ser[c] + glx[c] <=> 3hpyr[c] + gly[c]	(Gglean011038.1)			AA:Glycine, serine and threonine metabolism;CM:Glyoxylate and dicarboxylate metabolism;EM:Methane metabolism	1	-1000	1000	0		2.6.1.45
g0924	serine---pyruvate transaminase	ser[c] + pyr[c] <=> 3hpyr[c] + ala[c]	(Gglean011038.1)			AA:Glycine, serine and threonine metabolism	1	-1000	1000	0		2.6.1.51
g0925	Mannosyl-oligosaccharide 1,2-alpha-mannosidase	h2o[v] + mannan[v] -> man[v]	(Gglean011103.1)			GM:Glycan Biosynthesis and Metabolism:N-Glycan biosynthesis	0	0	1000	0		3.2.1.113
g0926	Mannosyl-oligosaccharide 1,2-alpha-mannosidase	h2o[c] + mannan[c] -> man[c]	(Gglean006955.1) or (Gglean009769.1) or (Gglean006228.1) or (Gglean008438.1) or (Gglean004701.1) or (Gglean004996.1)			GM:Glycan Biosynthesis and Metabolism:N-Glycan biosynthesis	0	0	1000	0		3.2.1.113
g0927	Mannosyl-oligosaccharide 1,2-alpha-mannosidase	h2o[m] + mannan[m] -> man[m]	(Gglean007954.1) or (Gglean011967.1) or (Gglean012963.1)			GM:Glycan Biosynthesis and Metabolism:N-Glycan biosynthesis	0	0	1000	0		3.2.1.113
g0928	Mannosyl-oligosaccharide 1,2-alpha-mannosidase	h2o[p] + mannan[p] -> man[p]	(Gglean009998.1)			GM:Glycan Biosynthesis and Metabolism:N-Glycan biosynthesis	0	0	1000	0		3.2.1.113
g0929	threonine dehydratase	thr[m] -> nh3[m] + obut[m]	(Gglean011121.1) or (Gglean012287.1)			AA:Glycine, serine and threonine metabolism:Valine, leucine and isoleucine biosynthesis	0	0	1000	0		4.3.1.19
g0930	threonine dehydratase	thr[c] -> nh3[c] + obut[c]	(Gglean006486.1)			AA:Glycine, serine and threonine metabolism:Valine, leucine and isoleucine biosynthesis	0	0	1000	0		4.3.1.19
g0931	Long-chain acyl-CoA synthetase	atp[m] + coa[m] + c100[m] -> h[m] + amp[m] + ppi[m] + c100coa[m]	(Gglean011125.1) or (Gglean001943.1)			LM:Fatty acid metabolism	0	0	1000	0		6.2.1.3
g0932	Long-chain acyl-CoA synthetase	atp[c] + coa[c] + c100[c] -> h[c] + amp[c] + ppi[c] + c100coa[c]	(Gglean010476.1) or (Gglean011719.1) or (Gglean009117.1)			LM:Fatty acid metabolism	0	0	1000	0		6.2.1.3
g0933	Long-chain acyl-CoA synthetase	atp[m] + coa[m] + c120[m] -> h[m] + amp[m] + ppi[m] + c120coa[m]	(Gglean011125.1) or (Gglean001943.1)			LM:Fatty acid metabolism	0	0	1000	0		6.2.1.3
g0934	Long-chain acyl-CoA synthetase	atp[c] + coa[c] + c120[c] -> h[c] + amp[c] + ppi[c] + c120coa[c]	(Gglean010476.1) or (Gglean011719.1) or (Gglean009117.1)			LM:Fatty acid metabolism	0	0	1000	0		6.2.1.3
g0935	Long-chain acyl-CoA synthetase	atp[m] + coa[m] + c140[m] -> h[m] + amp[m] + ppi[m] + c140coa[m]	(Gglean011125.1) or (Gglean001943.1)			LM:Fatty acid metabolism	0	0	1000	0		6.2.1.3
g0936	Long-chain acyl-CoA synthetase	atp[c] + coa[c] + c140[c] -> h[c] + amp[c] + ppi[c] + c140coa[c]	(Gglean010476.1) or (Gglean011719.1) or (Gglean009117.1)			LM:Fatty acid metabolism	0	0	1000	0		6.2.1.3
g0937	Long-chain acyl-CoA synthetase	atp[m] + coa[m] + c40[m] -> h[m] + amp[m] + ppi[m] + c40coa[m]	(Gglean011125.1) or (Gglean001943.1)			LM:Fatty acid metabolism	0	0	1000	0		6.2.1.3
g0938	Long-chain acyl-CoA synthetase	atp[c] + coa[c] + c40[c] -> h[c] + amp[c] + ppi[c] + c40coa[c]	(Gglean010476.1) or (Gglean011719.1) or (Gglean009117.1)			LM:Fatty acid metabolism	0	0	1000	0		6.2.1.3
g0939	Long-chain acyl-CoA synthetase	atp[m] + coa[m] + c60[m] -> h[m] + amp[m] + ppi[m] + c60coa[m]	(Gglean011125.1) or (Gglean001943.1)			LM:Fatty acid metabolism	0	0	1000	0		6.2.1.3
g0940	Long-chain acyl-CoA synthetase	atp[c] + coa[c] + c60[c] -> h[c] + amp[c] + ppi[c] + c60coa[c]	(Gglean010476.1) or (Gglean011719.1) or (Gglean009117.1)			LM:Fatty acid metabolism	0	0	1000	0		6.2.1.3
g0941	Long-chain acyl-CoA synthetase	atp[m] + coa[m] + c80[m] -> h[m] + amp[m] + ppi[m] + c80coa[m]	(Gglean011125.1) or (Gglean001943.1)			LM:Fatty acid metabolism	0	0	1000	0		6.2.1.3
g0942	Long-chain acyl-CoA synthetase	atp[c] + coa[c] + c80[c] -> h[c] + amp[c] + ppi[c] + c80coa[c]	(Gglean010476.1) or (Gglean011719.1) or (Gglean009117.1)			LM:Fatty acid metabolism	0	0	1000	0		6.2.1.3
g0943	Long-chain acyl-CoA synthetase	atp[m] + coa[m] + c141[m] -> h[m] + amp[m] + ppi[m] + c141coa[m]	(Gglean011125.1)			LM:Fatty acid metabolism	0	0	1000	0		6.2.1.3
g0944	Long-chain acyl-CoA synthetase	atp[c] + coa[c] + c141[c] -> h[c] + amp[c] + ppi[c] + c141coa[c]	(Gglean011719.1) or (Gglean009117.1)			LM:Fatty acid metabolism	0	0	1000	0		6.2.1.3
g0945	Alpha-galactosidase	h2o[e] + raff[e] <=> gal[e] + suc[e]	(Gglean011129.1) or (Gglean000548.1)			CM:Galactose metabolism	1	-1000	1000	0		3.2.1.22
g0946	Alpha-galactosidase	h2o[n] + raff[n] <=> gal[n] + suc[n]	(Gglean001067.1)			CM:Galactose metabolism	1	-1000	1000	0		3.2.1.22
g0947	Alpha-galactosidase	h2o[e] + stac[e] <=> gal[e] + raff[e]	(Gglean011129.1) or (Gglean000548.1)			CM:Galactose metabolism	1	-1000	1000	0		3.2.1.22
g0948	Alpha-galactosidase	h2o[n] + stac[n] <=> gal[n] + raff[n]	(Gglean001067.1)			CM:Galactose metabolism	1	-1000	1000	0		3.2.1.22
g0949	Alpha-galactosidase	h2o[e] + meli[e] -> dglc[e] + gal[e]	(Gglean011129.1) or (Gglean000548.1)			CM:Galactose metabolism	0	0	1000	0		3.2.1.22
g0950	Alpha-galactosidase	h2o[n] + meli[n] -> dglc[n] + gal[n]	(Gglean001067.1)			CM:Galactose metabolism	0	0	1000	0		3.2.1.22
g0951	Acetoacetyl-CoA synthase	atp[p] + coa[p] + acact[p] -> h[p] + amp[p] + ppi[p] + aaccoa[p]	(Gglean011171.1)			CM:Butanoate metabolism	0	0	1000	0		6.2.1.16
g0952	Acetoacetyl-CoA synthase	atp[c] + coa[c] + acact[c] -> h[c] + amp[c] + ppi[c] + aaccoa[c]	(Gglean000685.1)			CM:Butanoate metabolism	0	0	1000	0		6.2.1.16
g0953	hydroxymethylbilane synthase	h2o[c] + 4 ppbg[c] -> 4 nh3[c] + hmtb[c]	(Gglean011174.1)			CV:Porphyrin and chlorophyll metabolism	0	0	1000	0		2.5.1.61
g0954	Nitrilase	2 h2o[c] + acnl[c] -> nh3[c] + iaa[c]	(Gglean003772.1) or (Gglean011192.1) or (Gglean008364.1)			AA:Tryptophan metabolism;EM:Nitrogen metabolism	0	0	1000	0		3.5.5.1
g0955	Nitrilase	2 h2o[c] + bn[c] <=> nh3[c] + ba[c]	(Gglean011192.1) or (Gglean008364.1)			XB:Aminobenzoate degradation	1	-1000	1000	0		3.5.5.1
g0956	4-Aminobutyrate transaminase	akg[m] + bala[m] <=> glu[m] + oppa[m]	(Gglean011214.1)			AA:Alanine, aspartate and glutamate metabolism;CM:Butanoate metabolism	1	-1000	1000	0		2.6.1.19
g0957	4-Aminobutyrate transaminase	h[m] + akg[m] + gaba[m] <=> glu[m] + succsal[m]	(Gglean011214.1)			AA:Alanine, aspartate and glutamate metabolism;CM:Butanoate metabolism	1	-1000	1000	0		2.6.1.19
g0958	4-Aminobutyrate transaminase	h[m] + pyr[m] + gaba[m] -> ala[m] + succsal[m]	(Gglean011214.1)			AA:Alanine, aspartate and glutamate metabolism;CM:Butanoate metabolism	0	0	1000	0		2.6.1.19	AsperCyc
g0959	inositol-phosphate phosphatase	h2o[e] + mi3p[e] -> pi[e] + ins[e]	(Gglean011234.1)			CM:Inositol phosphate metabolism	0	0	1000	0		3.1.3.25
g0960	Carnitine O-acetyltransferase	c120coa[c] + car[c] <=> coa[c] + c120car[c]	(Gglean011239.1) or (Gglean011503.1)			Cellular Processes:Peroxisome:Carnitine shuttle	1	-1000	1000	0		2.3.1.7
g0961	Carnitine O-acetyltransferase	c140coa[c] + car[c] <=> coa[c] + c140car[c]	(Gglean011239.1) or (Gglean011503.1)			Cellular Processes:Peroxisome:Carnitine shuttle	1	-1000	1000	0		2.3.1.7
g0962	Carnitine O-acetyltransferase	c141coa[c] + car[c] <=> coa[c] + c141car[c]	(Gglean011239.1) or (Gglean011503.1)			Cellular Processes:Peroxisome:Carnitine shuttle	1	-1000	1000	0		2.3.1.7
g0963	Carnitine O-acetyltransferase	c160coa[c] + car[c] <=> coa[c] + c160car[c]	(Gglean011239.1) or (Gglean011503.1)			Cellular Processes:Peroxisome:Carnitine shuttle	1	-1000	1000	0		2.3.1.7
g0964	Carnitine O-acetyltransferase	c161coa[c] + car[c] <=> coa[c] + c161car[c]	(Gglean011239.1) or (Gglean011503.1)			Cellular Processes:Peroxisome:Carnitine shuttle	1	-1000	1000	0		2.3.1.7
g0965	Carnitine O-acetyltransferase	c180coa[c] + car[c] <=> coa[c] + c180car[c]	(Gglean011239.1) or (Gglean011503.1)			Cellular Processes:Peroxisome:Carnitine shuttle	1	-1000	1000	0		2.3.1.7
g0966	Carnitine O-acetyltransferase	c181coa[c] + car[c] <=> coa[c] + c181car[c]	(Gglean011239.1) or (Gglean011503.1)			Cellular Processes:Peroxisome:Carnitine shuttle	1	-1000	1000	0		2.3.1.7
g0967	Carnitine O-acetyltransferase	c182coa[c] + car[c] <=> coa[c] + c182car[c]	(Gglean011239.1) or (Gglean011503.1)			Cellular Processes:Peroxisome:Carnitine shuttle	1	-1000	1000	0		2.3.1.7
g0968	Carnitine O-acetyltransferase	c183coa[c] + car[c] <=> coa[c] + c183car[c]	(Gglean011239.1) or (Gglean011503.1)			Cellular Processes:Peroxisome:Carnitine shuttle	1	-1000	1000	0		2.3.1.7
g0969	glycerate kinase	atp[c] + g[c] -> h[c] + adp[c] + 3pg[c]	(Gglean011283.1)			CM:Glyoxylate and dicarboxylate metabolism;AA:Glycine, serine and threonine metabolism;EM:Methane metabolism;LM	0	0	1000	0		2.7.1.31
g0970	delta14-sterol reductase;C-14 sterol reductase (ERG24)	h[c] + nadph[c] + dctol[c] -> nadp[c] + dcdol[c]	(Gglean011300.1)			LM:Steroid biosynthesis	0	0	1000	0		1.3.1.70
g0971	phosphoserine aminotransferase	akg[c] + pht[c] <=> glu[c] + ohpbt[c]	(Gglean011314.1)			CV:Vitamin B6 metabolism	1	-1000	1000	0		2.6.1.52
g0972	phosphoserine aminotransferase	glu[c] + php[c] <=> akg[c] + 3pser[c]	(Gglean011314.1)			AA:Glycine, serine and threonine metabolism	1	-1000	1000	0		2.6.1.52
g0973	glyceraldehyde-3-phosphate dehydrogenase	pi[c] + nad[c] + t3p1[c] <=> h[c] + nadh[c] + 13pdg[c]	(Gglean011318.1) or (Gglean011318.1)			CM:EMP Pathway	1	-1000	1000	0		1.2.1.12;59
g0974	Phospholipase D	h2o[c] + h[c] + pc[c] -> cln[c] + pa[c]	(Gglean011449.1)			LM:Glycerol metabolism (glycerolipid metabolism)	0	0	1000	0		3.1.4.4
g0975	Phospholipase D	h2o[n] + h[n] + pc[n] -> cln[n] + pa[n]	(Gglean007477.1)			LM:Glycerol metabolism (glycerolipid metabolism)	0	0	1000	0		3.1.4.4
g0976	Phospholipase D	h2o[c] + h[c] + pe[c] -> pa[c] + etha[c]	(Gglean011449.1)			LM:Glycerophospholipid metabolism	0	0	1000	0		3.1.4.4
g0977	Phospholipase D	h2o[n] + h[n] + pe[n] -> pa[n] + etha[n]	(Gglean007477.1)			LM:Glycerophospholipid metabolism	0	0	1000	0		3.1.4.4
g0978	phospholipase A2	pc[c] + acp[c] -> lpc[c] + acylacp[c]	(Gglean011480.1) or (Gglean012088.1) or (Gglean010198.1) or (Gglean010200.1)			LM:Glycerophospholipid metabolism	0	0	1000	0		3.1.1.4
g0979	phospholipase A2	pc[m] + acp[m] -> lpc[m] + acylacp[m]	(Gglean001936.1)			LM:Glycerophospholipid metabolism	0	0	1000	0		3.1.1.4
g0980	phospholipase A2	pc[n] + acp[n] -> lpc[n] + acylacp[n]	(Gglean011942.1)			LM:Glycerophospholipid metabolism	0	0	1000	0		3.1.1.4
g0981	phospholipase A2	pe[c] + acp[c] -> lpe[c] + acylacp[c]	(Gglean011480.1) or (Gglean012088.1) or (Gglean010198.1) or (Gglean010200.1)			LM:Glycerophospholipid metabolism	0	0	1000	0		3.1.1.4
g0982	phospholipase A2	pe[m] + acp[m] -> lpe[m] + acylacp[m]	(Gglean001936.1)			LM:Glycerophospholipid metabolism	0	0	1000	0		3.1.1.4
g0983	phospholipase A2	pe[n] + acp[n] -> lpe[n] + acylacp[n]	(Gglean011942.1)			LM:Glycerophospholipid metabolism	0	0	1000	0		3.1.1.4
g0984	starch phosphorylase	pi[c] + mltose[c] -> g1p[c] + mltiose[c]	(Gglean011485.1)			CM:Starch and sucrose metabolism	0	0	1000	0		2.4.1.1
g0985	Glycogen phosphorylase	pi[c] + glycogen[c] -> g1p[c]	(Gglean011485.1) or (Gglean011738.1)			CM:Starch and sucrose metabolism	0	0	1000	0		2.4.1.1
g0986	Glycogen phosphorylase	pi[e] + glycogen[e] -> g1p[e]	(Gglean003087.1) or (Gglean003252.1)			CM:Starch and sucrose metabolism	0	0	1000	0		2.4.1.1
g0987	Precorrin-2 dehydrogenase	nad[c] + precor[c] -> 2 h[c] + nadh[c] + shcr[c]	(Gglean011511.1)			CV:Porphyrin and chlorophyll metabolism	0	0	1000	0		1.3.1.76
g0988	sirohydrochlorin ferrochelatase	shcr[c] + fe[c] -> 2 h[c] + sihm[c]	(Gglean011511.1)			CV:Porphyrin and chlorophyll metabolism	0	0	1000	0		4.99.1.4
g0989	C-22 sterol desaturase (ERG5)	nadp[c] + ergod[c] -> h[c] + nadph[c] + egteol[c]	(Gglean011579.1)			LM:Steroid biosynthesis	0	0	1000	0		1.14.14.-
g0990	nitrate reductase (NADPh)	h[c] + nadph[c] + hno3[c] -> h2o[c] + nadp[c] + hno2[c]	(Gglean011599.1)			EM:Nitrogen metabolism	0	0	1000	0		1.7.1.3
g0991	nitrite reductase [NAD(P)h]	5 h[c] + 3 nadph[c] + hno2[c] -> h2o[c] + 3 nadp[c] + nh4oh[c]	(Gglean011600.1)			EM:Nitrogen metabolism	0	0	1000	0		1.7.1.4
g0992	nitrite reductase [NAD(P)h]	5 h[c] + 3 nadh[c] + hno2[c] -> h2o[c] + 3 nad[c] + nh4oh[c]	(Gglean011600.1)			EM:Nitrogen metabolism	0	0	1000	0		1.7.1.4
g0993	nitrite reductase [NAD(P)h]	5 h[m] + 3 nadh[m] + hno2[m] -> h2o[m] + 3 nad[m] + nh4oh[m]	(Gglean011310.1)			EM:Nitrogen metabolism	0	0	1000	0		1.7.1.4
g0994	Acetyl-CoA hydrolase	h2o[m] + accoa[m] -> h[m] + ac[m] + coa[m]	(Gglean011615.1)			CM:Pyruvate metabolism	0	0	1000	0		3.1.2.1
g0995	diamine N-acetyltransferase	accoa[c] + ptrsc[c] -> h[c] + coa[c] + naps[c]	(Gglean011642.1)			AA:Arginine and proline metabolism	0	0	1000	0		2.3.1.57
g0996	mannitol 2-dehydrogenase	h[m] + nadh[m] + dfru[m] <=> nad[m] + mnt[m]	(Gglean011699.1)			CM:Fructose and mannose metabolism	1	-1000	1000	0		1.1.1.67
g0997	fructuronate reductase	h[m] + nadh[m] + frutn[m] <=> nad[m] + manoe[m]	(Gglean011699.1)			CM:Pentose and glucuronate interconversions	1	-1000	1000	0		1.1.1.57
g0998	O-acetylhomoserine lyase	oahser[c] + h2s[c] -> hcys[c] + ac[c]	(Gglean011718.1) or (Gglean013515.1)			AA:Cysteine and methionine metabolism	0	0	1000	0		2.5.1.49
g0999	O-acetylhomoserine	oahser[c] + mseth[c] -> h[c] + met[c] + ac[c]	(Gglean011718.1) or (Gglean013515.1)			AA:Cysteine and methionine metabolism	0	0	1000	0		2.5.1.49
g1000	Long-chain acyl-CoA synthetase	atp[c] + coa[c] + c161[c] -> h[c] + amp[c] + ppi[c] + c161coa[c]	(Gglean011719.1) or (Gglean010476.1) or (Gglean009117.1)			LM:Fatty acid metabolism	0	0	1000	0		6.2.1.3
g1001	Long-chain acyl-CoA synthetase	atp[m] + coa[m] + c161[m] -> h[m] + amp[m] + ppi[m] + c161coa[m]	(Gglean001943.1)			LM:Fatty acid metabolism	0	0	1000	0		6.2.1.3
g1002	formate dehydrogenase	nad[m] + for[m] <=> nadh[m] + co2[m]	(Gglean011723.1)			CM:Glyoxylate and dicarboxylate metabolism;EM:Methane metabolism	1	-1000	1000	0		1.2.1.2
g1003	coproporphyrinogen oxidase	o2[c] + 2 h[c] + cpgiii[c] -> 2 h2o[c] + 2 co2[c] + ppgix[c]	(Gglean011732.1)			CV:Porphyrin and chlorophyll metabolism	0	0	1000	0		1.3.3.3
g1007	1,4-alpha-glucan branching enzyme	14glucan[c] -> h2o[c] + glycogen[c]	(Gglean011738.1)			CM:Starch and sucrose metabolism	0	0	1000	0		2.4.1.18
g1008	homoaconitate hydratase	h2o[c] + hacn[c] <=> hicit[c]	(Gglean011743.1)			AA:Lysine biosynthesis	1	-1000	1000	0		4.2.1.36
g1009	5-aminoimidazole-4-carboxamide ribonucleotide (AICAR) transformylase / IMP cyclohydrolase	prfica[c] <=> h2o[c] + imp[c]	(Gglean011778.1)			NM:Purine metabolism	1	-1000	1000	0		3.5.4.10
g1010	glutamate synthase (NADh)	akg[c] + gln[c] + h[c] + nadh[c] -> 2 glu[c] + nad[c]	(Gglean011780.1)			AA:Glutamate and glutamine metabolism	0	0	1000	0		1.4.1.14
g1011	Adenylate kinase	adp[c] + cdp[c] <=> 2 h[c] + amp[c] + ctp[c]	(Gglean011783.1)			NM:Pyrimidine metabolism	1	-1000	1000	0		2.7.4.3
g1012	ATP:dAMP phosphotransferase	adp[c] + dadp[c] <=> atp[c] + damp[c]	(Gglean011783.1)			NM:Purine metabolism	1	-1000	1000	0		2.7.4.11
g1013	adenylate kinase	adp[c] + gdp[c] <=> amp[c] + gtp[c]	(Gglean011783.1)			NM:Purine metabolism	1	-1000	1000	0		2.7.4.3
g1014	Adenylate kinase	2 h[c] + adp[c] + udp[c] <=> amp[c] + utp[c]	(Gglean011783.1)			NM:Pyrimidine metabolism	1	-1000	1000	0		2.7.4.3
g1015	ADP-ribose diphosphatase	h2o[c] + adprib[c] -> 2 h[c] + amp[c] + r5p[c]	(Gglean011809.1) or (Gglean012112.1)			NM:Purine metabolism	0	0	1000	0		3.6.1.13
g1016	phosphopantothenate-cysteine ligase	cys[c] + ctp[c] + ppnto[c] -> h[c] + ppi[c] + cmp[c] + ppntocys[c]	(Gglean011932.1)			CV:Pantothenate and CoA biosynthesis	0	0	1000	0		6.3.2.5
g1017	1,2-Diacyl-sn-glycerol:sterol O-acyltransferase	magly[n] + chlestr[n] -> dagly[n] + chtrol[n]	(Gglean011942.1)			LM:Steroid biosynthesis	0	0	1000	0		3.1.1.3
g1018	Triglyceride lipase-cholesterol esterase	h2o[c] + ergose[c] -> 0.0545 c180[c] + 0.5335 c181[c] + 0.2170 c182[c] + 0.0437 c183[c] + 0.0263 c120[c] + 0.0673 c160[c] + 0.015 c161[c] + 0.0426 c140[c] + egstr[c]	(Gglean011942.1)			LM:Steroid biosynthesis	0	0	1000	0		3.1.1.13
g1019	Fumarylacetoacetase	h2o[m] + fuacac[m] -> h[m] + fum[m] + acact[m]	(Gglean010773.1)			AA:Tyrosine metabolism	0	0	1000	0		3.7.1.2
g1020	Fumarylacetoacetase	h2o[c] + fuacac[c] -> h[c] + fum[c] + acact[c]	(Gglean011948.1) or (Gglean008354.1)			AA:Tyrosine metabolism	0	0	1000	0		3.7.1.2
g1021	delta24(24(1))-sterol reductase	h[p] + nadph[p] + egteol[p] -> nadp[p] + egstr[p]	(Gglean011950.1)			LM:Steroid biosynthesis	0	0	1000	0		1.3.1.71
g1022	delta24(24(1))-sterol reductase	h[c] + nadph[c] + egteol[c] -> nadp[c] + egstr[c]	(Gglean012417.1)			LM:Steroid biosynthesis	0	0	1000	0		1.3.1.71
g1023	D-Xylose reductase (xyrA) (xylitol dehydrogenase)	h[c] + nadh[c] + xyl[c] <=> nad[c] + xol[c]	(Gglean012000.1)			CM:Pentose and glucuronate interconversions	1	-1000	1000	0		1.1.1.21;307
g1024	Carbamoyl-phosphate synthase (glutamine-hydrolysing)	h2o[n] + 2 atp[n] + hco3[n] + gln[n] -> glu[n] + 2 h[n] + pi[n] + cap[n] + 2 adp[n]	(Gglean012064.1)			NM:Pyrimidine metabolism;AA:Alanine, aspartate and glutamate metabolism	0	0	1000	0		6.3.5.5
g1025	phosphatidylinositol 3-kinase	atp[c] + h[c] + pins[c] -> adp[c] + pinsp[c]	(Gglean012101.1) or (Gglean006984.1)			CM:Inositol phosphate metabolism	0	0	1000	0		2.7.1.137
g1026	phosphatidylinositol 3-kinase	atp[m] + h[m] + pins[m] -> adp[m] + pinsp[m]	(Gglean008924.1)			CM:Inositol phosphate metabolism	0	0	1000	0		2.7.1.137
g1027	beta-ketoacyl-ACP synthase I	malacp[c] + c140acp[c] -> co2[c] + acp[c] + c16oacp[c]	(Gglean012710.1) or (Gglean009961.1) or (Gglean012124.1)			LM:Fatty acid biosynthesis	0	0	1000	0		2.3.1.41
g1028	beta-ketoacyl-ACP synthase I	c40acp[c] + malacp[c] -> co2[c] + acp[c] + c6oacp[c]	(Gglean012710.1) or (Gglean009961.1) or (Gglean012124.1)			LM:Fatty acid biosynthesis	0	0	1000	0		2.3.1.41
g1029	beta-ketoacyl-ACP synthase I	malacp[c] + acacp[c] -> co2[c] + acp[c] + aacacp[c]	(Gglean012710.1) or (Gglean009961.1) or (Gglean012124.1)			LM:Fatty acid biosynthesis	0	0	1000	0		2.3.1.41
g1030	beta-ketoacyl-ACP synthase I	malacp[c] + c100acp[c] -> co2[c] + acp[c] + c12oacp[c]	(Gglean012710.1) or (Gglean009961.1) or (Gglean012124.1)			LM:Fatty acid biosynthesis	0	0	1000	0		2.3.1.41
g1031	beta-ketoacyl-ACP synthase I	malacp[c] + c120acp[c] -> co2[c] + acp[c] + c14oacp[c]	(Gglean012710.1) or (Gglean009961.1) or (Gglean012124.1)			LM:Fatty acid biosynthesis	0	0	1000	0		2.3.1.41
g1032	beta-ketoacyl-ACP synthase I	malacp[c] + c160acp[c] -> co2[c] + acp[c] + c18oacp[c]	(Gglean012710.1) or (Gglean009961.1) or (Gglean012124.1)			LM:Fatty acid biosynthesis	0	0	1000	0		2.3.1.41
g1033	beta-ketoacyl-ACP synthase I	malacp[c] + c60acp[c] -> co2[c] + acp[c] + c8oacp[c]	(Gglean012710.1) or (Gglean009961.1) or (Gglean012124.1)			LM:Fatty acid biosynthesis	0	0	1000	0		2.3.1.41
g1034	beta-ketoacyl-ACP synthase I	malacp[c] + c80acp[c] -> co2[c] + acp[c] + c10oacp[c]	(Gglean012710.1) or (Gglean009961.1) or (Gglean012124.1)			LM:Fatty acid biosynthesis	0	0	1000	0		2.3.1.41
g1035	monolysocardiolipin acyltransferase	acoa[c] + mlcl[c] -> coa[c] + cl[c] + 2 h[c]	(Gglean012131.1)			LM:Glycerolipid metabolism:Glycerophospholipid metabolism	0	0	1000	0		2.3.1.-
g1036	acetate kinase	atp[c] + ac[c] <=> adp[c] + acpi[c]	(Gglean012163.1)			OA	1	-1000	1000	0		2.7.2.1
g1037	serine O-acetyltransferase	accoa[c] + ser[c] -> coa[c] + oaser[c]	(Gglean012191.1)			AA:Cysteine and methionine metabolism;EM:Sulfur metabolism	0	0	1000	0		2.3.1.30
g1038	serine O-acetyltransferase	accoa[m] + ser[m] -> coa[m] + oaser[m]	(Gglean012149.1)			AA:Cysteine and methionine metabolism;EM:Sulfur metabolism	0	0	1000	0		2.3.1.30
g1039	homoserine O-acetyltransferase	accoa[m] + hser[m] -> coa[m] + oahser[m]	(Gglean012149.1)			AA:Cysteine and methionine metabolism;EM:Sulfur metabolism	0	0	1000	0		2.3.1.31
g1040	hydroxyethylthiazole kinase	atp[c] + thz[c] -> h[c] + adp[c] + thzp[c]	(Gglean012229.1)			CV:Thiamine metabolism	0	0	1000	0		2.7.1.50
g1041	thiamine-phosphate diphosphorylase	thzp[c] + ahmpp[c] -> ppi[c] + thmp[c]	(Gglean012229.1)			CV:Thiamine metabolism	0	0	1000	0		2.5.1.3
g1042	diacylglycerol O-acyltransferase	dagly[p] + 0.217 c182acp[p] + 0.0437 c183acp[p] + 0.0545 c180acp[p] + 0.5335 c181acp[p] + 0.0263 c120acp[p] + 0.0673 c160acp[p] + 0.015 c161acp[p] + 0.0426 c140acp[p] -> tagly[p] + acp[p]	(Gglean012230.1)			LM:Glycerolipid metabolism:Glycerophospholipid metabolism	0	0	1000	0		2.3.1.20
g1043	Diacylglycerol O-acyltransferase	dagly[p] + acoa[p] -> coa[p] + tagly[p] + 4 h[p]	(Gglean012230.1)			LM:Glycerolipid metabolism:Glycerophospholipid metabolism	0	0	1000	0		2.3.1.20
g1044	S-formylglutathione hydrolase	h2o[c] + fgt[c] -> h[c] + for[c] + gsh[c]	(Gglean012264.1)			EM:Methane metabolism	0	0	1000	0		3.1.2.12
g1045	1-phosphatidylinositol-3-phosphate 5-kinase	atp[n] + h[n] + pinsp[n] -> adp[n] + pyi35bp[n]	(Gglean012279.1)			CM:Inositol phosphate metabolism	0	0	1000	0		2.7.1.150
g1046	Kynurenine 3-monooxygenase	o2[m] + h[m] + nadph[m] + kyn[m] -> h2o[m] + nadp[m] + hkyn[m]	(Gglean012282.1)			AA:Tryptophan metabolism	0	0	1000	0		1.14.13.9
g1047	aspartate-semialdehyde dehydrogenase	h[c] + nadph[c] + basp[c] -> nadp[c] + pi[c] + aspsa[c]	(Gglean012320.1)			AA:Cysteine and methionine metabolism;AA:Lysine biosynthesis;AA:Glycine, serine and threonine metabolism	0	0	1000	0		1.2.1.11
g1048	3',5'-cyclic-nucleotide phosphodiesterase	h2o[n] + camp[n] -> h[n] + amp[n]	(Gglean012338.1) or (Gglean004943.1)			NM:Purine metabolism	0	0	1000	0		3.1.4.17
g1049	3',5'-cyclic-nucleotide phosphodiesterase	h2o[n] + ccmp[n] -> h[n] + cmp[n]	(Gglean012338.1) or (Gglean004943.1)			NM:Purine metabolism	0	0	1000	0		3.1.4.17
g1050	3',5'-cyclic-nucleotide phosphodiesterase	h2o[n] + cgmp[n] -> h[n] + gmp[n]	(Gglean012338.1) or (Gglean004943.1)			NM:Purine metabolism	0	0	1000	0		3.1.4.17
g1051	phosphoribosylaminoimidazolesuccinocarboxamide synthase	asp[c] + atp[c] + cair[c] <=> 2 h[c] + pi[c] + adp[c] + saicar[c]	(Gglean012342.1)			NM:Purine metabolism	1	-1000	1000	0		6.3.2.6
g1052	ethanolaminephosphotransferase	dagly[p] + cdpea[p] -> h[p] + cmp[p] + pe[p]	(Gglean012350.1) or (Gglean006761.1)			LM:Glycerolipid metabolism:Glycerophospholipid metabolism	0	0	1000	0		2.7.8.1
g1053	diacylglycerol cholinephosphotransferase	dagly[c] + cdpcln[c] -> h[c] + cmp[c] + pc[c]	(Gglean012350.1) or (Gglean007988.1)			LM:Glycerolipid metabolism:Glycerophospholipid metabolism	0	0	1000	0		2.7.8.2
g1054	Enoyl-CoA hydratase	h2o[m] + macrcoa[m] -> 3hibutcoa[m]	(Gglean012424.1) or (Gglean000041.1) or (Gglean012608.1)			AA:Valine, leucine and isoleucine degradation	0	0	1000	0		4.2.1.17
g1055	Enoyl-CoA hydratase	h2o[c] + macrcoa[c] -> 3hibutcoa[c]	(Gglean012608.1)			AA:Valine, leucine and isoleucine degradation	0	0	1000	0		4.2.1.17
g1056	Enoyl-CoA hydratase	h2o[m] + mcrocoa[m] -> metbycoa[m]	(Gglean012424.1) or (Gglean000041.1) or (Gglean012608.1)			AA:Valine, leucine and isoleucine degradation	0	0	1000	0		4.2.1.17
g1057	Enoyl-CoA hydratase	2 h[c] + h2o[c] + mcrocoa[c] -> metbycoa[c]	(Gglean012608.1)			AA:Valine, leucine and isoleucine degradation	0	0	1000	0		4.2.1.17
g1058	gentisate 1,2-dioxygenase	o2[m] + 25dhba[m] -> h[m] + mpyr[m]	(Gglean012439.1)			AA:Tyrosine metabolism	0	0	1000	0		1.13.11.4
g1059	adenylylsulfate reductase	2 h[c] + amp[c] + fad[c] + slfi[c] <=> fadh2[c] + aps[c]	(Gglean012503.1)			EM:Sulfur metabolism	1	-1000	1000	0		1.8.99.2
g1060	xylulokinase	atp[c] + xul[c] -> h[c] + adp[c] + x5p[c]	(Gglean012515.1)			CM:Pentose and glucuronate interconversions	0	0	1000	0		2.7.1.17
g1061	Dihydrodipicolinate synthase	pyr[c] + aspsa[c] -> 2 h2o[c] + h[c] + didipc[c]	(Gglean012592.1) or (Gglean010042.1) or (Gglean006537.1) or (Gglean009907.1) or (Gglean008858.1) or (Gglean011112.1)			AA:Lysine biosynthesis	0	0	1000	0		4.2.1.52
g1064	peroxidase	o2[c] + phe[c] -> h2o[c] + co2[c] + pad[c]	(Gglean012693.1)			AA:Phenylalanine metabolism	0	0	1000	0		1.11.1.7
g1065	catalase/peroxidase	h2o2[c] + meth[c] -> 2 h2o[c] + fald[c]	(Gglean012693.1)			EM:Methane metabolism	0	0	1000	0		1.11.1.6;1.11.1.7;1.11.1.12
g1066	ethanol degradation IV	h2o2[c] + eth[c] -> 2 h2o[c] + acal[c]	(Gglean012693.1) or (Gglean000038.1) or (Gglean001905.1) or (Gglean002051.1) or (Gglean002300.1)			EM:Methane metabolism;AA	0	0	1000	0		1.11.1.6	MetaCyc
g1067	catalase/peroxidase	2 h2o2[c] -> 2 h2o[c] + o2[c]	(Gglean012693.1) or (Gglean000038.1) or (Gglean001905.1) or (Gglean002051.1) or (Gglean002300.1)			AA:Phenylalanine metabolism:Tryptophan metabolism;EM:Methane metabolism	0	0	1000	0		1.11.1.6;1.11.1.12
g1068	Ferrochelatase	pprix[m] + fe[m] -> 8 h[m] + hemeb[m]	(Gglean012700.1)			CV:Porphyrin and chlorophyll metabolism	0	0	1000	0		4.99.1.1
g1069	Carbamoyl-phosphate synthase (glutamine-hydrolysing)	h2o[m] + 2 atp[m] + hco3[m] + gln[m] -> glu[m] + 2 h[m] + pi[m] + cap[m] + 2 adp[m]	(Gglean012757.1)			NM:Pyrimidine metabolism;AA:Alanine, aspartate and glutamate metabolism	0	0	1000	0		6.3.5.5
g1070	Dihydroorotase	h2o[m] + doroa[m] <=> h[m] + caasp[m]	(Gglean012757.1)			NM:Pyrimidine metabolism	1	-1000	1000	0		3.5.2.3
g1071	Urea carboxylase	h2o[c] + atp[c] + co2[c] + urea[c] -> 2 h[c] + pi[c] + adp[c] + ureac[c]	(Gglean012766.1)			EM:Nitrogen metabolism	0	0	1000	0		6.3.4.6
g1072	Phosphoribosylglycinamide formyltransferase	fthf[c] + gar[c] -> h[c] + thf[c] + fgar[c]	(Gglean012777.1)			CV:One carbon pool by folate;NM:Purine metabolism	0	0	1000	0		2.1.2.2
g1073	Phosphoribosylglycinamide formyltransferase	h2o[c] + methf[c] + gar[c] -> 2 h[c] + thf[c] + fgar[c]	(Gglean012777.1)			CV:One carbon pool by folate;NM:Purine metabolism	0	0	1000	0		2.1.2.2
g1074	6-phosphogluconolactonase	h2o[c] + d6pgl[c] -> h[c] + d6pgc[c]	(Gglean012800.1)			CM:Pentose phosphate pathway	0	0	1000	0		3.1.1.31
g1075	Squalene monooxygenase	o2[c] + h[c] + nadph[c] + sql[c] -> h2o[c] + nadp[c] + s23e[c]	(Gglean012819.1)			TP:Terpenoid backbone biosynthesis	0	0	1000	0		1.14.99.7
g1076	CTP synthase	h2o[c] + gln[c] + atp[c] + utp[c] -> glu[c] + 6 h[c] + pi[c] + adp[c] + ctp[c]	(Gglean012821.1)			NM:Pyrimidine metabolism	0	0	1000	0		6.3.4.2
g1077	Gluconolactonase;lactonase	h2o[c] + g15l[c] -> glcnt[c]	(Gglean012858.1)			CM:Pentose phosphate pathway	0	0	1000	0		3.1.1.17
g1078	thiosulfate/3-mercaptopyruvate sulfurtransferase	mrpyr[m] + slfi[m] -> pyr[m] + tsulf[m]	(Gglean012885.1)			AA:Cysteine and methionine metabolism	0	0	1000	0		2.8.1.1 2.8.1.2
g1079	heme O synthase	h2o[p] + hemeb[p] + fpp[p] -> h[p] + ppi[p] + hemeo[p]	(Gglean012916.1)			CV:Porphyrin and chlorophyll metabolism	0	0	1000	0		2.5.1.-
g1080	phosphopantetheine adenylyltransferase	atp[c] + ppthe[c] -> ppi[c] + dpcoa[c]	(Gglean012944.1)			CV:Pantothenate and CoA biosynthesis	0	0	1000	0		2.7.7.3
g1081	carbonate dehydratase	h2o[m] + co2[m] -> h[m] + hco3[m]	(Gglean012952.1)			EM:Nitrogen metabolism	0	0	1000	0		4.2.1.1
g1082	Nicotinate phosphoribosyltransferase	prpp[c] + nica[c] <=> ppi[c] + ncn[c]	(Gglean013013.1)			CV:Nicotinate and Nicotinamide biosynthesis	1	-1000	1000	0		2.4.2.11
g1083	benzoylformate decarboxylase	h[c] + bfor[c] -> co2[c] + bal[c]	(Gglean013092.1) or (Gglean013092.1)			XB:Aminobenzoate degradation	0	0	1000	0		4.1.1.7
g1084	cardiolipin-specific phospholipase	h2o[c] + cl[c] -> mlcl[c] + freefa[c]	(Gglean013130.1)			LM:Glycerophospholipid metabolism	0	0	1000	0		3.1.1.-
g1085	Acyl-CoA-dependent ceramide synthase	acoa[p] + sph[p] -> 5 h[p] + coa[p] + dcer2[p]	(Gglean013211.1)			LM:Sphingolipid metabolism (Biosynthesis of Cerebrin 2)	0	0	1000	0		2.3.1.24
g1086	sphingosine N-acyltransferase	c180coa[p] + psph[p] -> coa[p] + cerb1a[p]	(Gglean013211.1)			LM:Sphingolipid metabolism	0	0	1000	0		2.3.1.24
g1087	sphingosine N-acyltransferase	c180coa[p] + psph[p] -> coa[p] + cerb1c[p]	(Gglean013211.1)			LM:Sphingolipid metabolism (Biosynthesis of Cerebrin 2)	0	0	1000	0		2.3.1.24
g1088	sphingosine N-acyltransferase	c180coa[p] + sph[p] -> coa[p] + cerb2a[p]	(Gglean013211.1)			LM:Sphingolipid metabolism (Biosynthesis of Cerebrin 2)	0	0	1000	0		2.3.1.24
g1089	sphingosine N-acyltransferase	c180coa[p] + sph[p] -> coa[p] + cerb2c[p]	(Gglean013211.1)			LM:Sphingolipid metabolism (Biosynthesis of Cerebrin 2)	0	0	1000	0		2.3.1.24
g1090	sphingosine N-acyltransferase	c180coa[p] + sph[p] -> coa[p] + cereb1[p]	(Gglean013211.1)			LM:Sphingolipid metabolism (Biosynthesis of Cerebrin 2)	0	0	1000	0		2.3.1.24
g1091	sphingosine N-acyltransferase	c181coa[p] + psph[p] -> coa[p] + cerb1b[p]	(Gglean013211.1)			LM:Sphingolipid metabolism (Biosynthesis of Cerebrin 2)	0	0	1000	0		2.3.1.24
g1092	sphingosine N-acyltransferase	c181coa[p] + psph[p] -> coa[p] + cerb1d[p]	(Gglean013211.1)			LM:Sphingolipid metabolism (Biosynthesis of Cerebrin 2)	0	0	1000	0		2.3.1.24
g1093	sphingosine N-acyltransferase	c181coa[p] + sph[p] -> coa[p] + cerb2b[p]	(Gglean013211.1)			LM:Sphingolipid metabolism (Biosynthesis of Cerebrin 2)	0	0	1000	0		2.3.1.24
g1094	sphingosine N-acyltransferase	c181coa[p] + sph[p] -> coa[p] + cerb2d[p]	(Gglean013211.1)			LM:Sphingolipid metabolism (Biosynthesis of Cerebrin 2)	0	0	1000	0		2.3.1.24
g1095	sphingosine N-acyltransferase	c181coa[p] + sph[p] -> coa[p] + cereb2[p]	(Gglean013211.1)			LM:Sphingolipid metabolism (Biosynthesis of Cerebrin 2)	0	0	1000	0		2.3.1.24
g1096	IMP dehydrogenase	h2o[c] + nad[c] + imp[c] -> h[c] + nadh[c] + xmp[c]	(Gglean013269.1)			NM:Purine metabolism	0	0	1000	0		1.1.1.205
g1097	IMP dehydrogenase	h2o[n] + nad[n] + imp[n] -> h[n] + nadh[n] + xmp[n]	(Gglean009680.1)			NM:Purine metabolism	0	0	1000	0		1.1.1.205
g1098	Cystathionine gamma-lyase	h2o[c] + llct[c] <=> nh3[c] + cys[c] + obut[c]	(Gglean013307.1) or (Gglean009891.1)			AA:Cysteine and methionine metabolism	1	-1000	1000	0		4.4.1.1
g1099	Cystathionine gamma-lyase	h2o[m] + llct[m] <=> nh3[m] + cys[m] + obut[m]	(Gglean008728.1)			AA:Cysteine and methionine metabolism	1	-1000	1000	0		4.4.1.1
g1100	Cystathionine gamma-synthase	cys[c] + oahser[c] -> h[c] + ac[c] + llct[c]	(Gglean013307.1) or (Gglean009658.1)			AA:Cysteine and methionine metabolism	0	0	1000	0		2.5.1.48
g1101	Cystathionine gamma-synthase	cys[c] + osuhs[c] -> succ[c] + llct[c]	(Gglean013307.1) or (Gglean009658.1)			AA:Cysteine and methionine metabolism;EM:Sulfur metabolism	0	0	1000	0		2.5.1.48
g1102	Cystathionine gamma-synthase	h[c] + osuhs[c] + h2s[c] -> succ[c] + hcys[c]	(Gglean013307.1) or (Gglean009658.1)			AA:Cysteine and methionine metabolism	0	0	1000	0		2.5.1.48
g1103	Cystathionine gamma-synthase	tsulf[c] + rthio[c] + oahser[c] -> h[c] + slfi[c] + hcys[c] + othio[c] + ac[c]	(Gglean013307.1) or (Gglean009658.1)			AA:Cysteine and methionine metabolism;EM:Sulfur metabolism;OA:Selenocompound metabolism	0	0	1000	0		2.5.1.48
g1104	Cystathionine gamma-synthase	h2o[c] + osuhs[c] -> nh3[c] + succ[c] + obut[c]	(Gglean013307.1) or (Gglean009658.1)			AA:Cysteine and methionine metabolism	0	0	1000	0		2.5.1.48
g1105	hydroxyproline oxidase	hpro[m] + fad[m] -> phc[m] + fadh2[m]	(Gglean013308.1) or (Gglean007412.1)			AA:Arginine and proline metabolism	0	0	1000	0		1.5.-.-
g1106	S-(hydroxymethyl)glutathione dehydrogenase	nad[c] + hygta[c] -> h[c] + nadh[c] + fgt[c]	(Gglean013336.1)			EM:Methane metabolism	0	0	1000	0		1.1.1.284	KEGG
g1107	S-(hydroxymethyl)glutathione dehydrogenase	nadp[c] + hygta[c] -> h[c] + nadph[c] + fgt[c]	(Gglean013336.1) or (Gglean013336.1)			EM:Methane metabolism	0	0	1000	0		1.1.1.284	KEGG
g1108	Formaldehyde dehydrogenase	h2o[c] + nad[c] + fald[c] -> 2 h[c] + nadh[c] + for[c]	(Gglean013336.1)			CM:Pentose and glucuronate interconversions	0	0	1000	0		1.2.1.46
g1109	dihydroxy-acid dehydratase	dmvat[m] -> h2o[m] + omval[m]	(Gglean013371.1) or (Gglean012144.1)			AA:Valine, leucine and isoleucine biosynthesis	0	0	1000	0		4.2.1.9
g1110	Arginase (argA)	h2o[c] + arg[c] -> orn[c] + urea[c]	(Gglean013460.1)			AA:Arginine and proline metabolism	0	0	1000	0		3.5.3.1
g1111	UDP-N-acetylglucosamine pyrophosphorylase	naga1p[c] + utp[c] <=> udpacgal[c] + ppi[c]	(Gglean000016.1)			AA:Glutamate metabolism (aminosugars metabolism)	1	-1000	1000	0		2.7.7.23
g1112	tyrosinase	tyr[e] + o2[e] -> doqui[e] + h2o[e]	(Gglean000157.1) or (Gglean003358.1) or (Gglean003490.1) or (Gglean005448.1) or (Gglean005449.1) or (Gglean005648.1) or (Gglean007326.1) or (Gglean007646.1) or (Gglean008104.1) or (Gglean009647.1) or (Gglean012142.1) or (Gglean012169.1) or (Gglean012240.1) or (Gglean005448.1) or (Gglean007326.1) or (Gglean012240.1)			AA:Tyrosine metabolism	0	0	1000	0		1.14.18.1
g1113	tyrosinase	tyr[c] + o2[c] -> doqui[c] + h2o[c]	(Gglean004991.1)			AA:Tyrosine metabolism	0	0	1000	0		1.14.18.1
g1114	cytochrome oxidase assembly factor COX15	hemeo[p] -> hemea[p]	(Gglean000174.1)			CV:Porphyrin and chlorophyll metabolism	0	0	1000	0
g1115	heme O monooxygenase, mitochondrial	hemeo[p] + nadh[p] + o2[p] -> hemea[p] + nad[p]	(Gglean000174.1)			CV:Porphyrin and chlorophyll metabolism	0	0	1000	0
g1116	heme O monooxygenase, mitochondrial	hemeo[m] + nadh[m] + o2[m] -> hemea[m] + nad[m]	(Gglean000535.1)			CV:Porphyrin and chlorophyll metabolism	0	0	1000	0
g1117	nicotinamide-nucleotide adenylyltransferase	atp[c] + nmn[c] -> nad[c] + ppi[c]	(Gglean000186.1)			CV:NAD Biosynthesis	0	0	1000	0		2.7.7.1
g1118	nicotinate-nucleotide adenylyltransferase	h[c] + atp[c] + ncn[c] -> dmnad[c] + ppi[c]	(Gglean000186.1)			CV:NAD Biosynthesis	0	0	1000	0		2.7.7.1
g1119	Probable alanine aminotransferase, mitochondrial	glu[c] + pyr[c] <=> akg[c] + ala[c]	(Gglean000193.1)			AA:Alanine and aspartate metabolism	1	-1000	1000	0		2.6.1.2
g1120	(R)-2,3-dihydroxy-3-methylbutanoate:NADP+ oxidoreductase (isomerizing)	3hmob[m] + nadph[m] -> dhmva[m] + nadp[m]	(Gglean000221.1)			AA:Valine, leucine and isoleucine biosynthesis	0	0	1000	0		1.1.1.86
g1121	(R)-2,3-dihydroxy-3-methylpentanoate:NADP+ oxidoreductase (isomerizing)	3hmop[m] + nadph[m] -> dmvat[m] + nadp[m]	(Gglean000221.1)			AA:Valine, leucine and isoleucine biosynthesis	0	0	1000	0		1.1.1.86
g1122	Ketol-acid reductoisomerase, mitochondrial	aclac[m] + nadph[m] -> 3hmob[m] + nadp[m]	(Gglean000221.1)			AA:Branched chain amino acid metabolism (valine, leucine, and isoleucine)	0	0	1000	0		1.1.1.86
g1124	(S)-2-aceto-2-hydroxybutanoate:NADP+ oxidoreductase (isomerizing)	nadph[m] + abut[m] -> 3hmop[m] + nadp[m]	(Gglean000221.1)			AA:Valine, leucine and isoleucine biosynthesis	0	0	1000	0		1.1.1.86
g1126	L-allo-threonine dehydrogenase	athr_L[c] + nadp[c] -> aobut[c] + nadph[c] + h[c]	(Gglean000285.1)			AA:Threonine and Lysine Metabolism	0	0	1000	0		1.1.1.381
g1127	L-allo-threonine dehydrogenase	athr_L[m] + nadp[m] -> aobut[m] + nadph[m] + h[m]	(Gglean000805.1)			AA:Threonine and Lysine Metabolism	0	0	1000	0		1.1.1.381
g1128	L-serine dehydrogenase	nadp[c] + ser[c] -> 2amsa[c] + nadph[c] + h[c]	(Gglean000285.1)			AA:Glycine and Serine Metabolism	0	0	1000	0		1.1.1.381
g1129	L-serine dehydrogenase	nadp[m] + ser[m] -> 2amsa[m] + nadph[m] + h[m]	(Gglean000805.1)			AA:Glycine and Serine Metabolism	0	0	1000	0		1.1.1.381
g1131	(S)-malate:NAD+ oxidoreductase (decarboxylating)	mal[c] + nad[c] -> co2[c] + nadh[c] + pyr[c]	(Gglean000333.1)			CM:Pyruvate metabolism	0	0	1000	0		1.1.1.38
g1132	2-hydroxyacylsphingosine 1-beta-glucosyltransferase	udpg[p] + cereb1[p] -> udp[p] + glcb1[p]	(Gglean000433.1)			LM:Sphingolipid metabolism	0	0	1000	0		2.4.1.80
g1133	2-hydroxyacylsphingosine 1-beta-glucosyltransferase	udpg[p] + cereb2[p] -> udp[p] + glcb2[p]	(Gglean000433.1)			LM:Sphingolipid metabolism	0	0	1000	0		2.4.1.80
g1134	taurine, 2-oxoglutarate:O2 oxidoreductase (sulfite-forming)	akg[c] + o2[c] + taur[c] -> co2[c] + slfi[c] + amiace[c] + succ[c]	(Gglean000434.1) or (Gglean005053.1) or (Gglean003532.1) or (Gglean007020.1)			OA:Taurine and hypotaurine metabolism	0	0	1000	0		1.14.11.17
g1135	taurine, 2-oxoglutarate:O2 oxidoreductase (sulfite-forming)	akg[m] + o2[m] + taur[m] -> co2[m] + slfi[m] + amiace[m] + succ[m]	(Gglean010659.1)			OA:Taurine and hypotaurine metabolism	0	0	1000	0		1.14.11.17
g1136	taurine, 2-oxoglutarate:O2 oxidoreductase (sulfite-forming)	akg[n] + o2[n] + taur[n] -> co2[n] + slfi[n] + amiace[n] + succ[n]	(Gglean011153.1)			OA:Taurine and hypotaurine metabolism	0	0	1000	0		1.14.11.17
g1137	taurine, 2-oxoglutarate:O2 oxidoreductase (sulfite-forming)	akg[x] + o2[x] + taur[x] -> co2[x] + slfi[x] + amiace[x] + succ[x]	(Gglean003281.1)			OA:Taurine and hypotaurine metabolism	0	0	1000	0		1.14.11.17
g1138	Glucokinase GLK1	atp[c] + dglc[c] -> adp[c] + dg6p[c] + h[c]	(Gglean000479.1) or (Gglean009355.1) or (Gglean007239.1)			CM:Glycolysis / Gluconeogenesis	0	0	1000	0		2.7.1.1
g1140	Gamma-glutamyl phosphate reductase	h[c] + glup[c] + nadh[c] -> glugsal[c] + nad[c] + pi[c]	(Gglean000483.1)			AA:Proline biosynthesis	0	0	1000	0		1.2.1.41
g1142	(R)-Lactate:ferricytochrome-c 2-oxidoreductase	lac[m] + 2 feri[m] -> pyr[m] + 2 h[m] + 2 fero[m]	(Gglean007398.1) or (Gglean000559.1) or (Gglean012318.1)			CM:Alternate Carbon Metabolism	0	0	1000	0		1.1.2.4
g1144	xylitol:NADP+ 4-oxidoreductase (L-xylulose-forming)	h[m] + lxul[m] + nadph[m] <=> nadp[m] + xol[m]	(Gglean001941.1)			CM:Pentose and glucuronate interconversions	1	-1000	1000	0		1.1.1.10
g1145	L-2-aminoadipate:2-oxoglutarate aminotransferase	glu[c] + aka[c] <=> akg[c] + ama[c]	(Gglean000646.1) or (Gglean004794.1)			AA:Lysine metabolism	1	-1000	1000	0		2.6.1.39
g1146	L-2-aminoadipate:2-oxoglutarate aminotransferase	glu[n] + aka[n] <=> akg[n] + ama[n]	(Gglean004793.1)			AA:Lysine metabolism	1	-1000	1000	0		2.6.1.39
g1147	L-2-aminoadipate:2-oxoglutarate aminotransferase	glu[m] + aka[m] <=> akg[m] + ama[m]	(Gglean008066.1)			AA:Lysine metabolism	1	-1000	1000	0		2.6.1.39
g1148	L-glutamate:NAD+ oxidoreductase (deaminating)	glu[c] + nad[c] + h2o[c] -> akg[c] + nadh[c] + nh3[c] + h[c]	(Gglean000745.1)			AA:Alanine, aspartate and glutamate metabolism	0	0	1000	0		1.4.1.2
g1149	allantoin amidohydrolase	alltn[c] + h2o[c] <=> att[c] + h[c]	(Gglean000750.1)			NM:Purine metabolism	1	-1000	1000	0		3.5.2.5
g1150	L-lysine:tRNALys ligase (AMP-forming)	atp[c] + lys[c] + tRNA[c] -> amp[c] + lystrna[c] + ppi[c]	(Gglean000753.1) or (Gglean008189.1)			Aminoacyl-tRNA biosynthesis	0	0	1000	0		6.1.1.6
g1151	L-lysine:tRNALys ligase (AMP-forming)	atp[n] + lys[n] + tRNA[n] -> amp[n] + lystrna[n] + ppi[n]	(Gglean001472.1)			Aminoacyl-tRNA biosynthesis	0	0	1000	0		6.1.1.6
g1152	L-cysteine:tRNA(Cys) ligase (AMP-forming)	atp[c] + cys[c] + tRNA[c] -> amp[c] + cystrna[c] + ppi[c]	(Gglean000797.1)			Aminoacyl-tRNA biosynthesis	0	0	1000	0		6.1.1.16
g1153	Invertase 2	h2o[e] + suc[e] -> dfru[e] + dglc[e]	(Gglean000814.1)			CM:Metabolism of other sugars	0	0	1000	0		3.2.1.26
g1154	L-cysteine:[ThiI] sulfurtransferase	cys[m] + cyste[m] -> ala[m] + sulfcye[m]	(Gglean000826.1)			CV:Thiamine metabolism	0	0	1000	0		2.8.1.7
g1155	D-galactonate hydro-lyase	galnt[c] -> 2d3dgalt[c] + h2o[c]	(Gglean000892.1)			CM:Galactose metabolism	0	0	1000	0		4.2.1.6
g1156	dimethylallyl-diphosphate:isopentenyl-diphosphate dimethylallyltranstransferase	dmpp[c] + ippp[c] -> ppi[c] + gpp[c] + h[c]	(Gglean000974.1) or (Gglean001555.1)			TP:Terpenoid backbone biosynthesis	0	0	1000	0		2.5.1.1
g1157	dimethylallyl-diphosphate:isopentenyl-diphosphate dimethylallyltranstransferase	dmpp[n] + ippp[n] -> ppi[n] + gpp[n] + h[n]	(Gglean002339.1)			TP:Terpenoid backbone biosynthesis	0	0	1000	0		2.5.1.1
g1158	geranyl-diphosphate:isopentenyl-diphosphate geranyltrans-transferase	gpp[c] + ippp[c] -> fpp[c] + ppi[c] + h[c]	(Gglean000974.1) or (Gglean001555.1)			TP:Terpenoid backbone biosynthesis	0	0	1000	0		2.5.1.10
g1159	geranyl-diphosphate:isopentenyl-diphosphate geranyltrans-transferase	gpp[n] + ippp[n] -> fpp[n] + ppi[n] + h[n]	(Gglean002339.1)			TP:Terpenoid backbone biosynthesis	0	0	1000	0		2.5.1.10
g1160	pyruvate:carbon-dioxide ligase (ADP-forming)	atp[m] + co2[m] + pyr[m] + h2o[m] -> adp[m] + oa[m] + pi[m] + 2 h[m]	(Gglean013030.1)			CM:Pyruvate metabolism	0	0	1000	0		6.4.1.1
g1161	urea:carbon-dioxide ligase (ADP-forming)	atp[c] + co2[c] + urea[c] + h2o[c] -> adp[c] + pi[c] + ureac[c] + 2 h[c]	(Gglean000989.1 and Gglean012766.1)			AA:Arginine and proline metabolism	0	0	1000	0		6.3.4.6
g1162	urea-1-carboxylate amidohydrolase	3 h[c] + ureac[c] + h2o[c] -> 2 co2[c] + 2 nh3[c]	(Gglean000989.1 and Gglean012766.1)			AA:Arginine and proline metabolism	0	0	1000	0		3.5.1.54
g1163	glycogen synthase	udpg[c] + glycogenin[c] -> udp[c] + glcgly[c]	(Gglean001070.1)			CM:Starch and sucrose metabolism	0	0	1000	0		2.4.1.11
g1164	glycogen synthase	udpg[n] + glycogenin[n] -> udp[n] + glcgly[n]	(Gglean010912.1)			CM:Starch and sucrose metabolism	0	0	1000	0		2.4.1.11
g1165	Alpha-1,2 mannosyltransferase KTR1	2 gdpman[c] + bmachippol[c] -> 2 gdp[c] + amachippol[c]	(Gglean001108.1) or (Gglean003059.1)			GM:Glycoprotein metabolism	0	0	1000	0		2.4.1.131
g1166	D-galactose:oxygen 6-oxidoreductase	gal[e] + o2[e] + h2o[e] -> galnt[e] + h2o2[e] + h[e]	(Gglean001113.1) or (Gglean004292.1) or (Gglean006704.1)			CM:Galactose metabolism	0	0	1000	0		1.1.3.9
g1167	NADh:ubiquinone oxidoreductase	h[e] + nadh[e] + q[e] <=> nad[e] + qh2[e]	(Gglean008333.1 and Gglean009485.1) or (Gglean001932.1)			EM:Oxidative phosphorylation	1	-1000	1000	0		1.6.5.3
g1168	hNRNP arginine N-methyltransferase	his[n] + sam[n] -> mhis[n] + sah[n] + h[n]	(Gglean001192.1) or (Gglean002211.1)			AA:histidine biosynthesis	0	0	1000	0		2.1.1.-
g1169	L-tryptophan:oxygen 2,3-oxidoreductase (decyclizing)	trp[p] + o2[p] -> fkyn[p]	(Gglean001197.1)			AA:Phenylalanine, tyrosine and tryptophan biosynthesis	0	0	1000	0		1.13.11.11;52
g1170	L-tryptophan:oxygen 2,3-oxidoreductase (decyclizing)	trp[m] + o2[m] -> fkyn[m]	(Gglean001855.1)			AA:Phenylalanine, tyrosine and tryptophan biosynthesis	0	0	1000	0		1.13.11.11;52
g1171	L-tryptophan:oxygen 2,3-oxidoreductase (decyclizing)	trp[c] + o2[c] -> fkyn[c]	(Gglean001229.1)			AA:Phenylalanine, tyrosine and tryptophan biosynthesis	0	0	1000	0		1.13.11.11;52
g1172	L-tryptophan:oxygen 2,3-oxidoreductase (decyclizing)	trp[n] + o2[n] -> fkyn[n]	(Gglean001230.1) or (Gglean001198.1)			AA:Phenylalanine, tyrosine and tryptophan biosynthesis	0	0	1000	0		1.13.11.11;52
g1173	Probable alpha-glucosidase FSP2	h2o[c] + meli[c] -> gal[c] + dglc[c]	(Gglean001242.1) or (Gglean006530.1) or (Gglean007031.1)			CM:Galactose metabolism	0	0	1000	0		3.2.1.20
g1175	maltose glucohydrolase	mltiose[c] + h2o[c] -> dglc[c] + mlt[c]	(Gglean001242.1) or (Gglean006530.1) or (Gglean007031.1)			CM:Starch and sucrose metabolism	0	0	1000	0		3.2.1.20
g1176	maltose glucohydrolase	mltiose[e] + h2o[e] -> dglc[e] + mlt[e]	(Gglean013141.1) or (Gglean007750.1) or (Gglean008670.1) or (Gglean000164.1) or (Gglean010156.1) or (Gglean012673.1)			CM:Starch and sucrose metabolism	0	0	1000	0		3.2.1.20
g1179	L-aspartate:ammonia ligase (AMP-forming)	atp[c] + asp[c] + nh3[c] -> amp[c] + asn[c] + ppi[c] + 2 h[c]	(Gglean001243.1)			AA:Alanine, aspartate and glutamate metabolism	0	0	1000	0		6.3.1.1
g1180	Cytochrome b-c1 complex subunit Rieske, mitochondrial	1.5 h[c] + 2 feri[c] + qh2[c] <=> 2 fero[c] + q[c]	(Gglean001250.1)			EM:Oxidative phosphorylation	1	-1000	1000	0		1.10.2.2
g1181	xanthosine-5'-phosphate:L-glutamine amido-ligase (AMP-forming)	atp[c] + gln[c] + xmp[c] + h2o[c] -> amp[c] + gmp[c] + glu[c] + ppi[c] + 3 h[c]	(Gglean001251.1) or (Gglean003248.1)			NM:Purine metabolism	0	0	1000	0		6.3.5.2
g1182	L-isoleucine:tRNA(Ile) ligase (AMP-forming)	atp[c] + ile[c] + tRNA[c] -> amp[c] + iletrna[c] + ppi[c]	(Gglean001319.1) or (Gglean012336.1)			Aminoacyl-tRNA biosynthesis	0	0	1000	0		6.1.1.5
g1183	phenylpyruvate carboxy-lyase (phenylacetaldehyde-forming)	h[c] + ppyr[c] -> co2[c] + phal[c]	(Gglean001328.1) or (Gglean001791.1) or (Gglean009676.1) or (Gglean009676.1)			AA:Phenylalanine metabolism	0	0	1000	0		4.1.1.43
g1188	phenylethylalcohol:NAD+ oxidoreductase	2phetoh[m] + nad[m] <=> nadh[m] + phal[m] + h[m]	(Gglean001498.1) or (Gglean007017.1)			AA:Phenylalanine, tyrosine and tryptophan biosynthesis	1	-1000	1000	0		1.1.1.90
g1189	farnesyltranstransferase	3 h[c] + fmn[c] + nadp[c] -> nadph[c] + fmnh2[c]	(Gglean001555.1)			TP:Terpenoid backbone biosynthesis	0	0	1000	0		2.5.1.29
g1190	trans,trans-farnesyl-diphosphate:isopentenyl-diphosphate farnesyltranstransferase	fpp[n] + ippp[n] -> ppi[n] + ggpp[n] + h[n]	(Gglean002339.1)			TP:Terpenoid backbone biosynthesis	0	0	1000	0		2.5.1.29
g1191	endoglucanase	cellu[e] -> 13glucan[e]	(Gglean001574.1) or (Gglean001988.1) or (Gglean002806.1) or (Gglean004902.1) or (Gglean007150.1) or (Gglean011827.1) or (Gglean004840.1) or (Gglean008043.1) or (Gglean009558.1) or (Gglean010483.1) or (Gglean003925.1) or (Gglean011827.1) or (Gglean002409.1) or (Gglean002535.1) or (Gglean005512.1) or (Gglean009212.1) or (Gglean009353.1) or (Gglean012099.1)			CM:Starch and sucrose metabolism	0	0	1000	0		3.2.1.4
g1192	endoglucanase	cellu[c] -> 13glucan[c]	(Gglean004445.1)			CM:Starch and sucrose metabolism	0	0	1000	0		3.2.1.4
g1193	Aureobasidin A resistance protein	pins[p] + cerd[p] -> ispcerd[p] + dagly[p]	(Gglean001621.1)			LM:Sphingoglycolipid metabolism	0	0	1000	0		2.-.-.-
g1194	IPC synthase, mannosyl diphosphorylinositol ceramide synthase	pins[p] + cerebrin2[p] -> ipc[p]	(Gglean001621.1)			LM:Sphingolipid metabolism	0	0	1000	0		2.-.-.-
g1195	Aureobasidin A resistance protein	pins[p] + pcerd[p] -> isppcerd[p] + dagly[p]	(Gglean001621.1)			LM:Sphingoglycolipid metabolism	0	0	1000	0		2.-.-.-
g1196	glutaryl-CoA:(acceptor) 2,3-oxidoreductase (decarboxylating)	2 h[m] + fad[m] + gltcoa[m] -> co2[m] + fadh2[m] + c4dcoa[m]	(Gglean001624.1)			AA:Phenylalanine, tyrosine and tryptophan biosynthesis	0	0	1000	0		1.3.8.6
g1197	sterol esterase	ergstest[p] + h2o[p] -> egstr[p] + freefa[p]	(Gglean001662.1)			LM:Steroid biosynthesis	0	0	1000	0		3.1.1.13
g1198	Sterol esterase 1	ergstest[p] -> aaci[p] + egstr[p]	(Gglean001662.1)			LM:Steroid biosynthesis	0	0	1000	0		3.1.1.13
g1199	1,2-diacyl-sn-glycerol acylhydrolase	dagly[c] + h2o[c] -> magly[c] + freefa[c]	(Gglean001662.1) or (Gglean003447.1)			LM:Glycerolipid metabolism	0	0	1000	0		3.1.1.3
g1200	1,2-diacyl-sn-glycerol acylhydrolase	dagly[e] + h2o[e] -> magly[e] + freefa[e]	(Gglean003619.1) or (Gglean012314.1)			LM:Glycerolipid metabolism	0	0	1000	0		3.1.1.3
g1201	1,2-diacyl-sn-glycerol acylhydrolase	dagly[n] + h2o[n] -> magly[n] + freefa[n]	(Gglean009827.1)			LM:Glycerolipid metabolism	0	0	1000	0		3.1.1.3
g1202	triacylglycerol acylhydrolase	tagly[c] + h2o[c] -> dagly[c] + freefa[c]	(Gglean001662.1) or (Gglean003447.1)			LM:Glycerolipid metabolism	0	0	1000	0		3.1.1.3
g1203	triacylglycerol acylhydrolase	tagly[e] + h2o[e] -> dagly[e] + freefa[e]	(Gglean003619.1) or (Gglean012314.1)			LM:Glycerolipid metabolism	0	0	1000	0		3.1.1.3
g1204	triacylglycerol acylhydrolase	tagly[n] + h2o[n] -> dagly[n] + freefa[n]	(Gglean009827.1)			LM:Glycerolipid metabolism	0	0	1000	0		3.1.1.3
g1206	Branched-chain-amino-acid aminotransferase, cytosolic	glu[c] + 4m2ob[c] -> akg[c] + met[c]	(Gglean001795.1) or (Gglean007603.1) or (Gglean012859.1)			AA:Cysteine and methionine metabolism	0	0	1000	0		2.6.1.42;2.6.1.5;2.6.1.57
g1207	Branched-chain-amino-acid aminotransferase, cytosolic	glu[m] + 4m2ob[m] -> akg[m] + met[m]	(Gglean003869.1) or (Gglean008066.1)			AA:Cysteine and methionine metabolism	0	0	1000	0		2.6.1.42
g1212	Allantoicase	h2o[c] + att[c] <=> urdglyc[c] + urea[c]	(Gglean001834.1)			AA:histidine biosynthesis	1	-1000	1000	0		3.5.3.4
g1213	N-formyl-L-kynurenine amidohydrolase	fkyn[c] + h2o[c] -> kyn[c] + for[c] + h[c]	(Gglean001847.1) or (Gglean007359.1)			AA:Phenylalanine, tyrosine and tryptophan biosynthesis	0	0	1000	0		3.5.1.9
g1214	4-hydroxyphenoxyacetate:CoA ligase	4hpoa[c] + coa[c] + atp[c] -> 4hpoacoa[c] + ppi[c] + amp[c]	(Gglean001881.1)			SM:Penicillin biosynthesis	0	0	1000	0		6.2.1.30
g1215	phenoxyacetate:CoA ligase	3 h[c] + poa[c] + coa[c] + atp[c] -> poacoa[c] + ppi[c] + amp[c]	(Gglean001881.1)			SM:Penicillin biosynthesis	0	0	1000	0		6.2.1.30
g1216	phenylacetate:CoA ligase	pac[c] + coa[c] + atp[c] -> phaccoa[c] + ppi[c] + amp[c] + h[c]	(Gglean001881.1) or (Gglean013290.1) or (Gglean001997.1) or (Gglean006509.1) or (Gglean010193.1) or (Gglean002872.1)			SM:Penicillin biosynthesis	0	0	1000	0		6.2.1.30
g1217	2-hydroxyphenylacetate:CoA ligase	3 h[c] + 2hyoxplac[c] + coa[c] + atp[c] -> 2hphaccoa[c] + ppi[c] + amp[c]	(Gglean001881.1) or (Gglean013290.1) or (Gglean001997.1) or (Gglean006509.1) or (Gglean010193.1) or (Gglean002872.1)			SM:Penicillin biosynthesis	0	0	1000	0		6.2.1.30
g1218	hydrogen peroxide reductase (thioredoxin), mitochondrial	h2o2[m] + rthio[m] -> othio[m]	(Gglean001936.1)			Other	0	0	1000	0		1.11.1.15
g1219	hydrogen peroxide reductase (thioredoxin), mitochondrial	h2o2[c] + rthio[c] -> othio[c]	(Gglean012088.1)			Other	0	0	1000	0		1.11.1.15
g1220	sterol O-acyltransferase	dagly[p] + egstr[p] -> magly[p] + ergstest[p]	(Gglean001945.1)			LM:Steroid biosynthesis	0	0	1000	0		2.3.1.73
g1221	Deoxycytidylate deaminase	dctp[e] <=> nh3[e] + dutp[e]	(Gglean001980.1)			NM:Salvage pathways	1	-1000	1000	0		3.5.4.12
g1222	D-fructose-6-phosphate D-erythrose-4-phosphate-lyase (adding phosphate; acetyl-phosphate-forming)	f6p[c] + pi[c] -> e4p[c] + acpi[c] + h2o[c]	(Gglean002060.1)			CM:Pentose phosphate pathway	0	0	1000	0		4.1.2.22
g1223	D-xylulose 5-phosphate D-glyceraldehyde-3-phosphate-lyase (adding phosphate; acetyl-phosphate-forming)	x5p[c] + pi[c] -> t3p1[c] + acpi[c] + h2o[c]	(Gglean002060.1)			CM:Pentose phosphate pathway	0	0	1000	0		4.1.2.9		Process Biochem. 42;1050-1055 (2007)
g1224	Diphthine synthase	2achis[c] + sam[c] -> 2cmphis[c] + sah[c]	(Gglean002071.1)			AA:Methionine metabolism	0	0	1000	0		2.1.1.98
g1225	L-tyrosine:tRNA(Tyr) ligase (AMP-forming)	atp[c] + tyr[c] + tRNA[c] -> amp[c] + tyrtrna[c] + ppi[c]	(Gglean002110.1)			Aminoacyl-tRNA biosynthesis	0	0	1000	0		6.1.1.1
g1226	ATP diphosphate-lyase (cyclizing; 3',5'-cyclic-AMP-forming)	datp[n] -> 35cdamp[n] + ppi[n] + h[n]	(Gglean002117.1)			NM:Purine metabolism	0	0	1000	0		4.6.1.1
g1227	geranylgeranyl-diphosphate:isopentenyl-diphosphate transtransferase	ggpp[c] + ippp[c] -> poldp[c] + ppi[c]	(Gglean002148.1)			TP:Terpenoid backbone biosynthesis	0	0	1000	0		2.5.1.82
g1228	hexaprenyl pyrophosphate synthetase, mitochondrial	4hba[c] + nonap[c] -> 3nona4hb[c] + ppi[c]	(Gglean002148.1) or (Gglean006668.1)			CV:Quinone biosynthesis	0	0	1000	0		2.5.1.-
g1229	hexaprenyl pyrophosphate synthetase, mitochondrial	4hba[p] + nonap[p] -> 3nona4hb[p] + ppi[p]	(Gglean011035.1) or (Gglean012916.1)			CV:Quinone biosynthesis	0	0	1000	0		2.5.1.-
g1230	hexaprenyl pyrophosphate synthetase, mitochondrial	4hba[n] + nonap[n] -> 3nona4hb[n] + ppi[n]	(Gglean005171.1)			CV:Quinone biosynthesis	0	0	1000	0		2.5.1.-
g1231	1D-myo-inositol 1-phosphate phosphohydrolase	mi1p_D[m] + h2o[m] -> ins[m] + pi[m]	(Gglean002184.1)			CM:Inositol phosphate metabolism	0	0	1000	0		3.1.3.25
g1232	Dimethyladenosine transferase	2no6hp[n] + sam[n] -> 2no6mp[n] + sah[n]	(Gglean002211.1)			AA:histidine biosynthesis	0	0	1000	0		2.1.1.-
g1233	Phospholipid:diacylglycerol acyltransferase	dagly[c] + pc[c] -> tagly[c] + gppcli[c]	(Gglean002221.1)			LM:Glycerol metabolism (glycerolipid metabolism)	0	0	1000	0		2.3.1.158
g1234	dihydrolipoylprotein:NAD+ oxidoreductase	nad[m] + dhplys[m] -> nadh[m] + hplys[m] + h[m]	(Gglean002292.1)			AA:Glycine, serine and threonine metabolism	0	0	1000	0		1.8.1.4
g1235	L-arginine:tRNA(Arg) ligase (AMP-forming)	atp[c] + arg[c] + tRNA[c] -> amp[c] + argtrna[c] + ppi[c]	(Gglean002304.1)			Aminoacyl-tRNA biosynthesis	0	0	1000	0		6.1.1.19
g1236	L-cysteinylglycine dipeptidase	cgly[c] + h2o[c] -> gly[c] + cys[c]	(Gglean002461.1) or (Gglean006436.1)			OA:Glutathione metabolism	0	0	1000	0		3.4.11.2
g1237	5,6-dihydrouracil amidohydrolase	dhura[c] + h2o[c] -> cala[c]	(Gglean002468.1)			AA:beta-Alanine metabolism	0	0	1000	0		3.5.2.2
g1238	1-acylglycerol-3-phosphate acyltransferase	dagly[c] + acylacp[c] -> acp[c] + tagly[c]	(Gglean002572.1)			LM:Glycerolipid metabolism	0	0	1000	0		2.3.1.20
g1239	1-acylglycerol-3-phosphate O-acyltransferase	mogp[c] + acylacp[c] -> pa[c] + acp[c]	(Gglean002572.1)			LM:Glycerophospholipid metabolism	0	0	1000	0		2.3.1.51
g1240	cytochrome b5	nadh[m] + 2 ficytb5[m] -> nad[m] + 2 focytb5[m]	(Gglean002599.1) or (Gglean005021.1)			CM:Amino sugar and nucleotide sugar metabolism	0	0	1000	0		1.6.2.2
g1241	diamine transaminase	accoa[c] + sprmd[c] -> aspermd[c] + coa[c] + h[c]	(Gglean002656.1)			AA:Phenylalanine, tyrosine and tryptophan biosynthesis	0	0	1000	0		2.6.1.29
g1243	ethanol:NAD+ oxidoreductase	nad[m] + eth[m] <=> nadh[m] + acal[m] + h[m]	(Gglean013336.1) or (Gglean008003.1)			CM:Glycolysis / Gluconeogenesis	1	-1000	1000	0		1.1.1.1
g1244	Alpha-1,2 mannosyltransferase KTR1	2 gdpman[e] + bmachippol[e] -> 2 gdp[e] + amachippol[e]	(Gglean002694.1)			GM:Glycoprotein metabolism	0	0	1000	0		2.4.1.131
g1245	4-hydroxyphenylpyruvate:oxygen oxidoreductase (hydroxylating,decarboxylating)	4hppyr[c] + o2[c] -> co2[c] + hgentis[c]	(Gglean002762.1) or (Gglean004483.1)			AA:Phenylalanine, tyrosine and tryptophan biosynthesis	0	0	1000	0		1.13.11.27
g1246	Norsolorinic acid reductase	2 h[c] + nadph[c] + nor[c] -> nadp[c] + avn[c]	(Gglean002772.1)			XB:Xenobiotics Biodegradation and Metabolism	0	0	1000	0		1.1.1.-
g1247	phenylethylalcohol:NAD+ oxidoreductase	2phetoh[c] + nad[c] <=> nadh[c] + phal[c] + h[c]	(Gglean002772.1)			AA:Phenylalanine, tyrosine and tryptophan biosynthesis	1	-1000	1000	0		1.1.1.90
g1248	C-8 sterol isomerase	fest[c] <=> epst[c]	(Gglean002788.1)			LM:Sterol biosynthesis	1	-1000	1000	0		5.-.-.-
g1251	dihydroxy-acid dehydratase	dhmva[c] -> h2o[c] + oival[c]	(Gglean002804.1)			AA:Valine, leucine and isoleucine biosynthesis	0	0	1000	0		4.2.1.9
g1252	dihydroxy-acid dehydratase	dmvat[c] -> h2o[c] + omval[c]	(Gglean002804.1)			AA:Valine, leucine and isoleucine biosynthesis	0	0	1000	0		4.2.1.9
g1253	polyamine oxidase	aspermd[e] + o2[e] + h2o[e] -> aproa[e] + naps[e] + h2o2[e]	(Gglean002815.1)			AA:Phenylalanine, tyrosine and tryptophan biosynthesis	0	0	1000	0		1.5.3.11
g1254	polyamine oxidase	naps[e] + o2[e] -> aproa[e] + gabal[e] + h2o2[e]	(Gglean002815.1)			AA:Phenylalanine, tyrosine and tryptophan biosynthesis	0	0	1000	0		1.5.3.11
g1255	cyanate lyase	cyan[c] + h2o[c] -> cbm[c]	(Gglean002856.1)			EM:Nitrogen metabolism	0	0	1000	0		4.2.1.104
g1256	sn-glycero-3-phosphoethanolamine glycerophosphohydrolase	h[c] + gple[c] + h2o[c] -> gl3p[c] + etha[c]	(Gglean002882.1)			LM:Glycerophospholipid metabolism	0	0	1000	0		3.1.4.2;3.1.4.46
g1258	Cytochrome b-c1 complex subunit Rieske, mitochondrial	1.5 h[n] + 2 feri[n] + qh2[n] -> 2 fero[n] + q[n]	(Gglean002921.1)			EM:Oxidative phosphorylation	0	0	1000	0		1.10.2.2
g1259	Ubiquinol:ferricytochrome-c oxidoreductase	q6h2[n] + 2 feri[n] <=> q6[n] + 2 fero[n]	(Gglean002921.1)			EM:Oxidative Phosphorylation	1	-1000	1000	0		2.1.1.-
g1260	5-phospho-D-ribosylamine:glycine ligase (ADP-forming)	pram[c] + atp[c] + gly[c] <=> adp[c] + gar[c] + pi[c] + h[c]	(Gglean002935.1) or (Gglean006154.1)			NM:Purine metabolism	1	-1000	1000	0		6.3.4.13
g1261	Indole-3-acetamide amidohydrolase	iad[c] + h2o[c] -> nh3[c] + iaa[c]	(Gglean002962.1) or (Gglean004192.1) or (Gglean008271.1) or (Gglean005185.1) or (Gglean012183.1) or (Gglean004596.1) or (Gglean002894.1) or (Gglean004761.1) or (Gglean008419.1)			AA:Phenylalanine, tyrosine and tryptophan biosynthesis	0	0	1000	0		3.5.1.4
g1262	Indole-3-acetamide amidohydrolase	iad[m] + h2o[m] -> nh3[m] + iaa[m]	(Gglean009523.1) or (Gglean006167.1)			AA:Phenylalanine, tyrosine and tryptophan biosynthesis	0	0	1000	0		3.5.1.4
g1263	Phenylalanyl-tRNA synthetase alpha chain	phe[c] + tRNA[c] + atp[c] -> amp[c] + phetrna[c] + ppi[c]	(Gglean003027.1) or (Gglean011131.1) or (Gglean005417.1)			OT:tRNA synthesis	0	0	1000	0		6.1.1.20
g1264	catalase/peroxidase	2 h2o2[m] -> 2 h2o[m] + o2[m]	(Gglean003054.1)			AA:Phenylalanine metabolism:Tryptophan metabolism;EM:Methane metabolism	0	0	1000	0		1.11.1.6;1.11.1.12
g1265	glutathione:hydrogen-peroxide oxidoreductase;Glutathione peroxidase	h2o2[m] + 2 gsh[m] -> 2 h2o[m] + gssg[m]	(Gglean003054.1)			OA:Glutathione metabolism	0	0	1000	0		1.11.1.9
g1266	ethanol degradation IV	h2o2[m] + eth[m] -> 2 h2o[m] + acal[m]	(Gglean003054.1)			EM:Methane metabolism;AA	0	0	1000	0		1.11.1.6	MetaCyc
g1267	Nicotinamide N-methyltransferase	sam[c] + nicd[c] -> 1mncam[c] + sah[c]	(Gglean003067.1)			CV:NAD Biosynthesis	0	0	1000	0		2.1.1.1
g1268	oxaloacetate acetylhydrolase	oa[c] + h2o[c] -> ac[c] + oxal[c] + h[c]	(Gglean003100.1) or (Gglean001004.1)			CM:Tricarboxylic acid cycle and glyoxylate/dicarboxylate metabolism	0	0	1000	0		3.7.1.1
g1269	Spermine synthase	dsam[c] + sprmd[c] -> 5m5ta[c] + spere[c] + h[c]	(Gglean003101.1)			AA:Arginine metabolism	0	0	1000	0		2.5.1.22
g1270	Spermidine synthase	sam[c] + ptrsc[c] -> 5m5ta[c] + sprmd[c]	(Gglean003101.1)			AA:Arginine metabolism	0	0	1000	0		2.5.1.16
g1271	Dihydroxyacetone kinase 1	atp[c] + glyn[c] -> adp[c] + t3p2[c] + h[c]	(Gglean003142.1) or (Gglean001435.1)			CM:Glycerol metabolism (glycerolipid metabolism)	0	0	1000	0		2.7.1.29
g1272	D-arabinitol:NAD 4-oxidoreductase	aol[c] + nad[c] -> xul[c] + nadh[c] + h[c]	(Gglean003160.1) or (Gglean008264.1)			CM:Pentose and glucuronate interconversions	0	0	1000	0		1.1.1.11
g1273	D-arabitol dehydrogenase	aol[c] + nadp[c] -> xul[c] + nadph[c] + h[c]	(Gglean003160.1) or (Gglean008264.1)			CM:Pentose and glucuronate interconversions	0	0	1000	0		1.1.1.11
g1274	N-formyltyrosine oxidase	h[c] + 2 Nfortyr[c] + nadph[c] -> Nbfortyr[c] + nadp[c]	(Gglean003198.1)			AA:Tyrosine, Tryptophan, and Phenylalanine Metabolism	0	0	1000	0		1.6.2.4
g1275	ribonucleoside-triphosphate reductase (ATP)	atp[m] + othio[m] -> rthio[m] + datp[m]	(Gglean003210.1)			NM:Nucleotide Salvage Pathway	0	0	1000	0
g1276	ribonucleoside-triphosphate reductase (CTP)	ctp[m] + rthio[m] <=> othio[m] + dctp[m] + h2o[m]	(Gglean003210.1)			NM:Nucleotide Salvage Pathway	1	-1000	1000	0
g1277	ribonucleoside-triphosphate reductase (GTP)	gtp[m] + rthio[m] <=> othio[m] + dgtp[m] + h2o[m]	(Gglean003210.1)			NM:Nucleotide Salvage Pathway	1	-1000	1000	0
g1278	ribonucleoside-triphosphate reductase (UTP)	othio[m] + dutp[m] -> rthio[m] + utp[m]	(Gglean003210.1)			NM:Nucleotide Salvage Pathway	0	0	1000	0
g1279	alpha-1,6-mannosyltransferase	gdpman[c] + m2gul2ppol[c] -> gdp[c] + m3glu2ppol[c]	(Gglean003242.1)			LM:Lipid-linked oligosaccharide biosynthesis	0	0	1000	0		2.4.1.132
g1280	alpha-1,3-mannosyltransferase	gdpman[c] + mchippol[c] -> gdp[c] + m2gul2ppol[c]	(Gglean003242.1)			LM:Lipid-linked oligosaccharide biosynthesis	0	0	1000	0		2.4.1.132
g1281	pyridoxamine:oxygen oxidoreductase (deaminating)	nh3[c] + h2o2[c] + pdxal[c] <=> o2[c] + pdxam[c] + h2o[c]	(Gglean003288.1)			CV:Vitamin B6 metabolism	1	-1000	1000	0		1.4.3.5
g1282	pyridoxamine-5'-phosphate:oxygen oxidoreductase (deaminating)	o2[c] + pdxam5pi[c] + h2o[c] -> nh3[c] + h2o2[c] + plp[c]	(Gglean003288.1)			CV:Vitamin B6 metabolism	0	0	1000	0		1.4.3.5
g1283	Pyridoxamine 5'-phosphate oxidase	o2[c] + pdxi[c] <=> h2o2[c] + pdxal[c]	(Gglean003288.1)			CV:Pyridoxine (vitamin B6) metabolism	1	-1000	1000	0		1.4.3.5
g1284	pyridoxine 5-phosphate:oxygen oxidoreductase	o2[c] + pdxi5pi[c] -> h2o2[c] + plp[c]	(Gglean003288.1)			CV:Vitamin B6 metabolism	0	0	1000	0		1.4.3.5
g1285	Succinyl-CoA ligase [ADP-forming] subunit alpha, mitochondrial	5 h[m] + atp[m] + coa[m] + itacon[m] <=> adp[m] + itaccoa[m] + pi[m]	(Gglean003313.1 and Gglean006288.1)			CM:Citrate cycle (TCA cycle)	1	-1000	1000	0		6.2.1.5
g1286	Succinyl-CoA ligase [ADP-forming] subunit alpha, mitochondrial	5 h[c] + atp[c] + coa[c] + itacon[c] <=> adp[c] + itaccoa[c] + pi[c]	(Gglean006289.1)			CM:Citrate cycle (TCA cycle)	1	-1000	1000	0		6.2.1.5
g1289	ATP:uridine 5'-phosphotransferase	atp[c] + uri[c] -> adp[c] + ump[c] + h[c]	(Gglean003320.1)			NM:Pyrimidine metabolism	0	0	1000	0		2.7.1.48
g1290	GTP:uridine 5'-phosphotransferase	2 h[c] + gdp[c] + ump[c] <=> gtp[c] + uri[c]	(Gglean003320.1)			NM:Pyrimidine metabolism	1	-1000	1000	0		2.7.1.48
g1291	GTP:cytidine 5'-phosphotransferase	gtp[c] + cytd[c] -> cmp[c] + gdp[c] + 2 h[c]	(Gglean003320.1)			NM:Pyrimidine metabolism	0	0	1000	0		2.7.1.48
g1293	L-proline:tRNA(Pro) ligase (AMP-forming)	atp[c] + pro[c] + tRNA[c] -> amp[c] + protrna[c] + ppi[c]	(Gglean003335.1)			Aminoacyl-tRNA biosynthesis	0	0	1000	0		6.1.1.15
g1294	L-proline:tRNA(Pro) ligase (AMP-forming)	atp[n] + pro[n] + tRNA[n] -> amp[n] + protrna[n] + ppi[n]	(Gglean007587.1)			Aminoacyl-tRNA biosynthesis	0	0	1000	0		6.1.1.15
g1295	carbamoyl-phosphate:L-aspartate carbamoyltransferase	asp[p] + cap[p] -> caasp[p] + pi[p] + h[p]	(Gglean003355.1)			NM:Pyrimidine metabolism	0	0	1000	0		2.1.3.2
g1297	Glycerol dehydrogenase (NADP-dependent)	nadp[c] + gl[c] -> glyn[c] + nadph[c] + h[c]	(Gglean003463.1) or (Gglean003777.1) or (Gglean004678.1) or (Gglean006625.1) or (Gglean009395.1) or (Gglean010051.1) or (Gglean010699.1)			LM:Glycerolipid Metabolism	0	0	1000	0		1.1.1.156
g1298	D-arabinose:NAD+ 1-oxidoreductase	arab[c] + nad[c] -> dara14lac[c] + nadh[c] + h[c]	(Gglean003463.1) or (Gglean003777.1) or (Gglean006625.1) or (Gglean009395.1) or (Gglean010051.1) or (Gglean010699.1)			CM:Pentose and glucuronate interconversions	0	0	1000	0		1.1.1.116
g1299	D-arabinose:NADP+ 1-oxidoreductase	arab[c] + nadp[c] -> dara14lac[c] + nadph[c] + h[c]	(Gglean003463.1) or (Gglean003777.1) or (Gglean006625.1) or (Gglean009395.1) or (Gglean010051.1) or (Gglean010699.1) or (Gglean004678.1) or (Gglean005774.1)			CM:Pentose and glucuronate interconversions	0	0	1000	0		1.1.1.117
g1300	D-sorbitol dehydrogenase (acceptor)	sot[m] + nad[m] -> h[c] + sor[m] + nadh[m]	(Gglean012983.1)			CM:Fructose and mannose metabolism	0	0	1000	0		1.1.99.21
g1301	L-iditol:NAD+ 2-oxidoreductase	idol[m] + nad[m] -> sor[m] + nadh[m] + h[m]	(Gglean012983.1)			CM:Fructose and mannose metabolism	0	0	1000	0		1.1.1.14
g1302	L-aspartate:2-oxoglutarate aminotransferase	glu[m] + oa[m] <=> akg[m] + asp[m]	(Gglean003471.1) or (Gglean009864.1) or (Gglean003471.1) or (Gglean009864.1) or (Gglean003471.1) or (Gglean009864.1) or (Gglean003691.1)			AA:Alanine, aspartate and glutamate metabolism	1	-1000	1000	0		2.6.1.1
g1309	L-tryptophan -tRNA(Trp) ligase (AMP-forming)	atp[c] + trp[c] + tRNA[c] -> amp[c] + trptrna[c] + ppi[c]	(Gglean003511.1)			Aminoacyl-tRNA biosynthesis	0	0	1000	0		6.1.1.2
g1310	L-tryptophan -tRNA(Trp) ligase (AMP-forming)	atp[m] + trp[m] + tRNA[m] -> amp[m] + trptrna[m] + ppi[m]	(Gglean006685.1)			Aminoacyl-tRNA biosynthesis	0	0	1000	0		6.1.1.2
g1311	L-leucine:tRNA(Leu) ligase (AMP-forming)	atp[c] + leu[c] + tRNA[c] -> amp[c] + leutrna[c] + ppi[c]	(Gglean003524.1)			Aminoacyl-tRNA biosynthesis	0	0	1000	0		6.1.1.4
g1312	1-acyl-sn-glycero-3-phosphoethanolamine aldehydohydrolase	lpe[c] + h2o[c] -> freefa[c] + gple[c]	(Gglean003545.1)			LM:Glycerophospholipid metabolism	0	0	1000	0		3.1.1.5
g1313	Anthranilate synthase component 1	chor[c] -> 4hba[c] + pyr[c]	(Gglean003567.1) or (Gglean003084.1)			CV:Quinone biosynthesis	0	0	1000	0		4.1.3.27
g1314	formaldehyde:NAD+ oxidoreductase	2 fald[c] + h2o[c] <=> for[c] + meth[c]	(Gglean003577.1) or (Gglean003578.1)			EM:Methane metabolism	1	-1000	1000	0		1.2.98.1
g1315	D-mannitol:NADP+ 2-oxidoreductase	h[m] + dfru[m] + nadph[m] <=> mnt[m] + nadp[m]	(Gglean003668.1) or (Gglean005254.1) or (Gglean012090.1)			CM:Fructose and mannose metabolism	1	-1000	1000	0		1.1.1.138
g1317	oxalate carboxy-lyase	h[c] + oxal[c] <=> co2[c] + for[c]	(Gglean010037.1) or (Gglean011712.1)			CM:Tricarboxylic acid cycle and glyoxylate/dicarboxylate metabolism	1	-1000	1000	0		4.1.1.2
g1320	O-Methylsterigmatocystin oxidoreductase	2 o2[p] + 2 h[p] + 2 nadph[p] + omst[p] -> h2o[p] + co2[p] + 2 nadp[p] + meth[p] + afb1[p]	(Gglean003920.1)			XB:Xenobiotics Biodegradation and Metabolism	0	0	1000	0		1.14.1.-
g1321	O-Methylsterigmatocystin oxidoreductase	o2[p] + 3 h[p] + nadph[p] + dhomst[p] -> h2o[p] + nadp[p] + afb2[p]	(Gglean003920.1)			XB:Xenobiotics Biodegradation and Metabolism	0	0	1000	0		1.14.1.-
g1322	O-Methylsterigmatocystin oxidoreductase	o2[p] + 3 h[p] + nadph[p] + dhomst[p] -> h2o[p] + nadp[p] + afg2[p]	(Gglean003920.1)			XB:Xenobiotics Biodegradation and Metabolism	0	0	1000	0		1.14.1.-
g1323	O-Methylsterigmatocystin oxidoreductase	o2[p] + 3 h[p] + nadph[p] + omst[p] -> nadp[p] + eth[p] + afg1[p]	(Gglean003920.1)			XB:Xenobiotics Biodegradation and Metabolism	0	0	1000	0		1.14.1.-
g1324	10-formyltetrahydrofolate:L-methionyl-tRNA N-formyltransferase	fthf[m] + mettrna[m] -> fmettrna[m] + thf[m] + h[m]	(Gglean003971.1)			CV:Folate biosynthesis	0	0	1000	0		2.1.2.9
g1329	cellobiose dehydrogenase	cellb15lac[p] + h2o2[p] <=> cellob[p] + o2[p]	(Gglean003984.1)			CM:Starch and sucrose metabolism	1	-1000	1000	0		1.1.99.18
g1330	cellobiose dehydrogenase	cellb15lac[e] + h2o2[e] <=> cellob[e] + o2[e]	(Gglean004695.1)			CM:Starch and sucrose metabolism	1	-1000	1000	0		1.1.99.18
g1331	ATP:dgmp phosphotransferase	adp[c] + dgdp[c] <=> atp[c] + dgmp[c]	(Gglean004089.1)			NM:Purine metabolism	1	-1000	1000	0		2.7.4.8
g1332	ATP:gmp phosphotransferase	atp[c] + gmp[c] <=> adp[c] + gdp[c]	(Gglean004089.1)			NM:Purine metabolism	1	-1000	1000	0		2.7.4.8
g1334	7,8-dihydropteroate:L-glutamate ligase (ADP-forming)	atp[m] + glu[m] + dhpt[m] -> adp[m] + dhf[m] + pi[m] + h[m]	(Gglean004174.1)			CV:Folate biosynthesis	0	0	1000	0		6.3.2.12;17
g1353	peroxisomal fatty-acyl coenzyme A oxidase	c100coa[m] + o2[m] -> c10dcoa[m] + h2o2[m]	(Gglean004439.1) or (Gglean011046.1)			OT:Peroxisomal beta oxidation (even)	0	0	1000	0		1.3.3.6
g1354	peroxisomal fatty-acyl coenzyme A oxidase	c120coa[m] + o2[m] -> c12dcoa[m] + h2o2[m]	(Gglean004439.1) or (Gglean011046.1)			OT:Peroxisomal beta oxidation (even)	0	0	1000	0		1.3.3.6
g1355	peroxisomal fatty-acyl coenzyme A oxidase	c140coa[m] + o2[m] -> c14dcoa[m] + h2o2[m]	(Gglean004439.1) or (Gglean011046.1)			OT:Peroxisomal beta oxidation (even)	0	0	1000	0		1.3.3.6
g1356	peroxisomal fatty-acyl coenzyme A oxidase	c160coa[m] + o2[m] -> c16dcoa[m] + h2o2[m]	(Gglean004439.1) or (Gglean011046.1)			OT:Peroxisomal beta oxidation (even)	0	0	1000	0		1.3.3.6
g1357	peroxisomal fatty-acyl coenzyme A oxidase	c180coa[m] + o2[m] -> c18dcoa[m] + h2o2[m]	(Gglean004439.1) or (Gglean011046.1)			OT:Peroxisomal beta oxidation (even)	0	0	1000	0		1.3.3.6
g1364	Endopolygalacturonase (extracellular)	Pectin[e] <=> galunt[e]	(Gglean004452.1) or (Gglean009604.1) or (Gglean011123.1)			CM:Alternate Carbon Metabolism	1	-1000	1000	0		3.2.1.15
g1365	D-xylose xylohydrolase	xylan[e] + h2o[e] -> xyl[e]	(Gglean004699.1) or (Gglean008459.1) or (Gglean000568.1) or (Gglean005529.1) or (Gglean008661.1) or (Gglean003332.1) or (Gglean004899.1) or (Gglean004972.1) or (Gglean012136.1) or (Gglean011107.1) or (Gglean012806.1) or (Gglean002540.1)			CM:Starch and sucrose metabolism	0	0	1000	0		3.2.1.37
g1366	D-xylose xylohydrolase	xylan[c] + h2o[c] -> xyl[c]	(Gglean010514.1)			CM:Starch and sucrose metabolism	0	0	1000	0		3.2.1.37
g1368	lactaldehyde:NADP+ oxidoreductase	h[c] + mgxl[c] + nadph[c] -> lald[c] + nadp[c]	(Gglean004775.1) or (Gglean007127.1)			CM:Pyruvate metabolism	0	0	1000	0		1.1.1.283
g1369	Inositolphosphorylceramide-B C-26 hydroxylase	nadh[r] + pcerd[r] + o2[r] -> cerd[r] + nadp[r]	(Gglean004782.1)			LM:Sphingoglycolipid metabolism	0	0	1000	0		1.-.-.-
g1370	ATP:guanosine 5'-phosphotransferase	atp[c] + gsn[c] -> adp[c] + gmp[c] + h[c]	(Gglean004833.1)			NM:Purine metabolism	0	0	1000	0		2.7.1.73
g1371	ATP:inosine 5'-phosphotransferase	atp[c] + inos[c] -> adp[c] + imp[c] + h[c]	(Gglean004833.1)			NM:Purine metabolism	0	0	1000	0		2.7.1.73
g1372	acetyl-CoA:L-homoserine O-acetyltransferase	hser[c] + accoa[c] <=> oahser[c] + coa[c]	(Gglean012201.1) or (Gglean004852.1) or (Gglean002835.1)			AA:Cysteine and methionine metabolism	1	-1000	1000	0		2.3.1.31
g1373	alpha-amylase	glycogen[c] + h2o[c] -> dglc[c]	(Gglean004959.1)			CM:Starch and sucrose metabolism	0	0	1000	0		3.2.1.1
g1374	alpha-amylase	glycogen[e] + h2o[e] -> dglc[e]	(Gglean011272.1)			CM:Starch and sucrose metabolism	0	0	1000	0		3.2.1.1
g1375	1,4-alpha-D-glucan glucanohydrolase	star[c] + h2o[c] -> dglc[c]	(Gglean004959.1)			CM:Starch and sucrose metabolism	0	0	1000	0		3.2.1.1
g1376	1,4-alpha-D-glucan glucanohydrolase	star[e] + h2o[e] -> dglc[e]	(Gglean011272.1)			CM:Starch and sucrose metabolism	0	0	1000	0		3.2.1.1
g1377	C-22 sterol desaturase (NAD)	nad[m] + ergtrol[m] <=> ergtetrol[m] + o2[m] + nadh[m]	(Gglean005021.1) or (Gglean008675.1)			CM:Amino sugar and nucleotide sugar metabolism	1	-1000	1000	0		1.6.2.2
g1378	L-citrulline:L-aspartate ligase (AMP-forming)	atp[c] + asp[c] + citr[c] <=> 2 h[c] + amp[c] + argsucc[c] + ppi[c]	(Gglean005033.1)			AA:Arginine and proline metabolism	1	-1000	1000	0		6.3.4.5
g1379	Dihydroxyacetone phosphate acyltransferase 1	acoa[m] + at3p2[m] -> coa[m] + t3p2[m]	(Gglean005161.1)			LM:Glycerol metabolism (glycerolipid metabolism)	0	0	1000	0		2.3.1.42
g1380	glycerol-3-phosphate acyltransferase	acylacp[m] + glycmop[m] -> mogp[m] + acp[m]	(Gglean005161.1)			LM:Glycerophospholipid metabolism	0	0	1000	0		2.3.1.15
g1381	glycerol-3-phosphate acyltransferase	t3p2[m] + acylacp[m] -> at3p2[m] + acp[m]	(Gglean005161.1)			LM:Glycerophospholipid metabolism	0	0	1000	0		2.3.1.15
g1382	Protein required for ubiquinone (Coenzyme Q) biosynthesis	2nommb[m] + o2[m] -> 3demq9[m]	(Gglean005180.1)			CV:Ubiquinone and other terpenoid-quinone biosynthesis	0	0	1000	0		1.14.13.-
g1383	Ubiquinone biosynthesis methyltransferase COQ5, mitochondrial	2nona6mb[m] + sam[m] -> 2nommb[m] + sah[m]	(Gglean005180.1)			CV:Quinone biosynthesis	0	0	1000	0		2.1.1.-
g1384	2-octaprenyl-3-methyl-6-methoxy-1,4-benzoquinol hydroxylase	h[m] + 2p3m6mb[m] + o2[m] + nadph[m] -> 2pmhmb[m] + nadp[m] + h2o[m]	(Gglean005180.1)			CV:Ubiquinone and other terpenoid-quinone biosynthesis	0	0	1000	0		1.14.13.-
g1385	tartrate dehydrogenase	2h3oxoh[c] + nadh[c] <=> nad[c] + tartrate[c] + h[c]	(Gglean005189.1) or (Gglean011462.1)			CM:Tricarboxylic acid cycle and glyoxylate/dicarboxylate metabolism	1	-1000	1000	0		1.1.1.93
g1386	lysophospholipase/phospholipase B	pc[e] -> 2 freefa[e] + gpc[e]	(Gglean005236.1)			LM:Glycerophospholipid metabolism	0	0	1000	0		3.1.1.5
g1387	lysophospholipase/phospholipase B	lpchol[e] -> freefa[e] + gpc[e]	(Gglean005236.1)			LM:Glycerophospholipid metabolism	0	0	1000	0		3.1.1.5
g1388	Lysophospholipase 3	lpchol[e] -> aaci[e] + gppcli[e]	(Gglean005236.1)			LM:Phospholipid biosynthesis	0	0	1000	0		3.1.1.5
g1389	L-serine:tRNA(Ser) ligase (AMP-forming)	atp[m] + ser[m] + tRNA[m] -> amp[m] + sertrna[m] + ppi[m]	(Gglean005243.1)			Aminoacyl-tRNA biosynthesis	0	0	1000	0		6.1.1.11
g1390	acetyl-CoA:propanoyl-CoA 2-C-acetyltransferase; 2-methylacetoacetyl-CoA thiolase	2mlaacoa[m] + coa[m] -> accoa[m] + ppacoa[m]	(Gglean005289.1) or (Gglean007129.1) or (Gglean008407.1) or (Gglean011531.1)			AA:Valine, leucine and isoleucine degradation	0	0	1000	0		2.3.1.16
g1399	beta-D-mannan hydrolases	mannan[e] + h2o[e] -> man[e]	(Gglean005347.1) or (Gglean009314.1)			CM:Fructose and mannose metabolism	0	0	1000	0		3.2.1.78
g1400	beta-D-mannan hydrolases	mannan[v] + h2o[v] -> man[v]	(Gglean003509.1) or (Gglean011103.1)			CM:Fructose and mannose metabolism	0	0	1000	0		3.2.1.78
g1401	beta-D-mannan hydrolases	mannan[c] + h2o[c] -> man[c]	(Gglean005347.1) or (Gglean003509.1) or (Gglean009314.1) or (Gglean006190.1) or (Gglean011103.1) or (Gglean006228.1)			CM:Fructose and mannose metabolism	0	0	1000	0		3.2.1.78
g1402	Chitin synthase 1	udpacgal[p] -> udp[p] + chit[p]	(Gglean005351.1) or (Gglean008988.1)			AA:Glutamate metabolism (aminosugars metabolism)	0	0	1000	0		2.4.1.16
g1403	acetyl-CoA:oxaloacetate C-acetyltransferase (thioester-hydrolysing)	cit[m] + coa[m] + h[m] <=> accoa[m] + oa[m] + h2o[m]	(Gglean005389.1) or (Gglean011708.1)			CM:Tricarboxylic acid cycle and glyoxylate/dicarboxylate metabolism	1	-1000	1000	0		2.3.3.1
g1404	N-carbamoyl-beta-alanine amidohydrolase	h[m] + cala[m] + h2o[m] -> co2[m] + nh3[m] + bala[m]	(Gglean005403.1) or (Gglean002529.1) or (Gglean005403.1)			AA:beta-Alanine metabolism	0	0	1000	0		3.5.1.6
g1405	Ribose-phosphate pyrophosphokinase 1	h[c] + prpp[c] + amp[c] <=> atp[c] + r5p[c]	(Gglean005419.1)			AA:histidine biosynthesis	1	-1000	1000	0		2.7.6.1
g1406	Ribose-phosphate pyrophosphokinase 1	h[m] + prpp[m] + amp[m] <=> atp[m] + r5p[m]	(Gglean007463.1)			AA:histidine biosynthesis	1	-1000	1000	0		2.7.6.1
g1407	Ribose-phosphate pyrophosphokinase 1	h[n] + prpp[n] + amp[n] <=> atp[n] + r5p[n]	(Gglean011547.1)			AA:histidine biosynthesis	1	-1000	1000	0		2.7.6.1
g1408	phenylacetaldehyde:NAD+ oxidoreductase	nad[c] + phal[c] + h2o[c] <=> nadh[c] + pac[c] + 2 h[c]	(Gglean005441.1)			AA:Phenylalanine metabolism	1	-1000	1000	0		1.2.1.5
g1409	(2S,3R)-3-hydroxybutane-1,2,3-tricarboxylate pyruvate-lyase (succinate-forming)	micit[m] <=> pyr[m] + succ[m]	(Gglean009711.1) or (Gglean005611.1)			CM:Propanoate metabolism	1	-1000	1000	0		4.1.3.30
g1410	aldehyde dehydrogenase (isoamyl alcohol, NADP)	h[c] + 3mbald[c] + nadph[c] -> iamoh[c] + nadp[c]	(Gglean005619.1) or (Gglean008387.1) or (Gglean008428.1) or (Gglean012173.1)			CM:Complex Alcohol Metabolism	0	0	1000	0		1.1.1.2
g1411	glycerol:NADP+ oxidoreductase	nadp[c] + gl[c] -> h[c] + glyal[c] + nadph[c]	(Gglean005619.1) or (Gglean008387.1) or (Gglean008428.1) or (Gglean012173.1)			LM:Glycerolipid metabolism	0	0	1000	0		1.1.1.2
g1412	ethanol:NADP+ oxidoreductase	nadp[c] + eth[c] -> nadph[c] + acal[c] + h[c]	(Gglean005619.1) or (Gglean008387.1) or (Gglean008428.1) or (Gglean012173.1) or (Gglean003777.1) or (Gglean004678.1) or (Gglean005774.1) or (Gglean006625.1) or (Gglean009395.1) or (Gglean010051.1) or (Gglean010699.1) or (Gglean003463.1)			CM:Glycolysis / Gluconeogenesis	0	0	1000	0		1.1.1.2
g1413	aldehyde dehydrogenase (2-phenylethanol, NADP)	h[c] + nadph[c] + phal[c] -> 2phetoh[c] + nadp[c]	(Gglean005619.1) or (Gglean008387.1) or (Gglean008428.1) or (Gglean012173.1)			CM:Complex Alcohol Metabolism	0	0	1000	0		1.1.1.2
g1414	aldehyde dehydrogenase (2-methylbutanol, NADP)	h[c] + 2mbald[c] + nadph[c] -> 2mbtoh[c] + nadp[c]	(Gglean005619.1) or (Gglean008387.1) or (Gglean008428.1) or (Gglean012173.1) or (Gglean003777.1) or (Gglean004678.1) or (Gglean006625.1) or (Gglean009395.1) or (Gglean010051.1) or (Gglean010699.1)			CM:Complex Alcohol Metabolism	0	0	1000	0		1.1.1.2
g1415	p-cumic alcohol:NAD+ oxidoreductase	nad[m] + betald[m] + h2o[m] -> 2 h[m] + nadh[m] + glybet[m]	(Gglean007235.1)			AA:Glycine, serine and threonine metabolism	0	0	1000	0		1.2.1.8
g1416	Phosphoacetylglucosamine mutase	ga6p[c] <=> gam1p[c]	(Gglean005727.1)			AA:Glutamate metabolism (aminosugars metabolism)	1	-1000	1000	0		5.4.2.3
g1417	5-methyltetrahydropteroyltri-L-glutamate:L-homocysteine S-methyltransferase	5mthglu[c] + hcys[c] <=> met[c] + thglu[c]	(Gglean005735.1) or (Gglean004400.1)			AA:Cysteine and methionine metabolism	1	-1000	1000	0		2.1.1.14
g1418	enoyl-CoA hydratase	c10dcoa[m] + h2o[m] <=> c10hcoa[m]	(Gglean005750.1) or (Gglean012424.1) or (Gglean000041.1)			LM:Mitochondrial beta oxidation (even)	1	-1000	1000	0		4.2.1.17
g1427	enoyl-CoA hydratase	4 h[m] + c12dcoa[m] + h2o[m] <=> c12hcoa[m]	(Gglean005750.1) or (Gglean012424.1) or (Gglean009600.1) or (Gglean000041.1)			LM:Mitochondrial beta oxidation (even)	1	-1000	1000	0		4.2.1.17
g1428	enoyl-CoA hydratase	4 h[c] + c12dcoa[c] + h2o[c] <=> c12hcoa[c]	(Gglean010003.1)			LM:Mitochondrial beta oxidation (even)	1	-1000	1000	0		4.2.1.17
g1429	enoyl-CoA hydratase	c14dcoa[m] + h2o[m] <=> c14hcoa[m]	(Gglean005750.1) or (Gglean012424.1) or (Gglean009600.1) or (Gglean000041.1)			LM:Mitochondrial beta oxidation (even)	1	-1000	1000	0		4.2.1.17
g1430	enoyl-CoA hydratase	c14dcoa[c] + h2o[c] <=> c14hcoa[c]	(Gglean010003.1)			LM:Mitochondrial beta oxidation (even)	1	-1000	1000	0		4.2.1.17
g1431	enoyl-CoA hydratase	c161coa[m] + h2o[m] <=> c16hcoa[m]	(Gglean005750.1) or (Gglean012424.1) or (Gglean009600.1) or (Gglean000041.1)			LM:Mitochondrial beta oxidation (even)	1	-1000	1000	0		4.2.1.17
g1432	enoyl-CoA hydratase	c161coa[c] + h2o[c] <=> c16hcoa[c]	(Gglean010003.1)			LM:Mitochondrial beta oxidation (even)	1	-1000	1000	0		4.2.1.17
g1433	enoyl-CoA hydratase	c18dcoa[m] + h2o[m] <=> c18hcoa[m]	(Gglean005750.1) or (Gglean012424.1) or (Gglean009600.1) or (Gglean000041.1)			LM:Mitochondrial beta oxidation (even)	1	-1000	1000	0		4.2.1.17
g1434	enoyl-CoA hydratase	c18dcoa[c] + h2o[c] <=> c18hcoa[c]	(Gglean010003.1)			LM:Mitochondrial beta oxidation (even)	1	-1000	1000	0		4.2.1.17
g1435	enoyl-CoA hydratase	c4dcoa[m] + h2o[m] <=> c4hcoa[m]	(Gglean005750.1) or (Gglean012424.1) or (Gglean009600.1) or (Gglean000041.1)			LM:Mitochondrial beta oxidation (even)	1	-1000	1000	0		4.2.1.17
g1436	enoyl-CoA hydratase	c6dcoa[m] + h2o[m] <=> c6hcoa[m]	(Gglean005750.1) or (Gglean012424.1) or (Gglean009600.1) or (Gglean000041.1)			LM:Mitochondrial beta oxidation (even)	1	-1000	1000	0		4.2.1.17
g1437	enoyl-CoA hydratase	c6dcoa[c] + h2o[c] <=> c6hcoa[c]	(Gglean010003.1)			LM:Mitochondrial beta oxidation (even)	1	-1000	1000	0		4.2.1.17
g1438	enoyl-CoA hydratase	c8dcoa[m] + h2o[m] <=> c8hcoa[m]	(Gglean005750.1) or (Gglean012424.1) or (Gglean009600.1) or (Gglean000041.1)			LM:Mitochondrial beta oxidation (even)	1	-1000	1000	0		4.2.1.17
g1439	enoyl-CoA hydratase	c8dcoa[c] + h2o[c] <=> c8hcoa[c]	(Gglean010003.1)			LM:Mitochondrial beta oxidation (even)	1	-1000	1000	0		4.2.1.17
g1444	Acyl-CoA desaturase 1	c180coa[p] + o2[p] -> c181coa[p]	(Gglean005941.1)			LM:Fatty acid biosynthesis	0	0	1000	0		1.14.19.1
g1445	Acyl-CoA desaturase 1	c180coa[m] + o2[m] -> c181coa[m]	(Gglean009793.1)			LM:Fatty acid biosynthesis	0	0	1000	0		1.14.19.1
g1446	stearoyl-CoA 9-desaturase	h[p] + nadh[p] + o2[p] + c160acp[p] -> nad[p] + c161acp[p] + 2 h2o[p]	(Gglean005941.1)			LM:Fatty acid biosynthesis	0	0	1000	0		1.14.19.1
g1450	stearoyl-CoA 9-desaturase	h[p] + nadh[p] + o2[p] + hdelacp[p] -> nad[p] + heceacp[p] + 2 h2o[p]	(Gglean005941.1)			LM:Fatty acid biosynthesis	0	0	1000	0		1.14.19.1
g1451	stearoyl-CoA 9-desaturase	h[m] + nadh[m] + o2[m] + hdelacp[m] -> nad[m] + heceacp[m] + 2 h2o[m]	(Gglean009793.1)			LM:Fatty acid biosynthesis	0	0	1000	0		1.14.19.1
g1452	glutamate 5-kinase	atp[m] + glu[m] -> adp[m] + glup[m]	(Gglean005945.1)			AA:Arginine and Proline Metabolism	0	0	1000	0		2.7.2.11
g1453	Mannosyl phosphorylinositol ceramide synthase regulatory protein CSG2	gdpman[p] + ispcerd[p] -> mispdc[p]	(Gglean005990.1)			LM:Sphingoglycolipid metabolism	0	0	1000	0		2.4.-.-
g1454	Mannosyl phosphorylinositol ceramide synthase regulatory protein CSG2	gdpman[p] + isppcerd[p] -> misppc[p]	(Gglean005990.1)			LM:Sphingoglycolipid metabolism	0	0	1000	0		2.4.-.-
g1456	Protein required for ubiquinone (Coenzyme Q) biosynthesis	2nommb[n] + o2[n] -> 3demq9[n]	(Gglean006097.1)			CV:Ubiquinone and other terpenoid-quinone biosynthesis	0	0	1000	0		2.7.-.-
g1457	Ubiquinone biosynthesis methyltransferase COQ5, mitochondrial	2nona6mb[n] + sam[n] -> 2nommb[n] + sah[n]	(Gglean006097.1)			CV:Quinone biosynthesis	0	0	1000	0		2.1.1.-
g1458	hexaprenyldihydroxybenzoate methyltransferase, mitochondrial	3demq9[n] + sam[n] -> sah[n] + qh2[n]	(Gglean006097.1)			CV:Quinone biosynthesis	0	0	1000	0		2.1.1.114
g1459	spermidine:(acceptor) oxidoreductase	sprmd[c] + o2[c] + h2o[c] -> daprp[c] + gabal[c] + h2o2[c]	(Gglean006102.1)			AA:Arginine and proline metabolism	0	0	1000	0		1.5.99.6
g1460	Deoxyhypusine synthase	sprmd[c] + q-9[c] -> daprp[c] + qh2[c]	(Gglean006102.1)			AA:Arginine metabolism	0	0	1000	0		2.5.1.46
g1461	maltose alpha-D-glucosylmutase	tre[m] <=> mlt[m]	(Gglean006177.1)			CM:Starch and sucrose metabolism	1	-1000	1000	0		5.4.99.16
g1462	5'-methylthioribose-1-phosphate isomerase	5mdr1p[c] -> 5mdru1p[c]	(Gglean006197.1)			AA:Cysteine and methionine metabolism	0	0	1000	0		5.3.1.23
g1464	gamma-glutamyltranspeptidase	h2o[e] + gsh[e] -> cgly[e] + glu[e]	(Gglean006215.1)			OA:Glutathione metabolism	0	0	1000	0		2.3.2.2
g1465	gamma-glutamyltranspeptidase	h2o[c] + gsh[c] -> cgly[c] + glu[c]	(Gglean000123.1)			OA:Glutathione metabolism	0	0	1000	0		2.3.2.2
g1466	L-methionine:tRNAMet ligase (AMP-forming)	atp[c] + met[c] + tRNA[c] -> amp[c] + mettrna[c] + ppi[c]	(Gglean006217.1)			Aminoacyl-tRNA biosynthesis	0	0	1000	0		6.1.1.10
g1467	sulfhydryl oxidase	4 cys[e] + o2[e] -> 2 L-cysn[e] + 2 h2o[e]	(Gglean006229.1)			AA:Cysteine and methionine metabolism	0	0	1000	0		1.8.1.6
g1468	ATP:dCMP phosphotransferase	adp[c] + dcdp[c] <=> atp[c] + dcmp[c] + h[c]	(Gglean006328.1)			NM:Pyrimidine metabolism	1	-1000	1000	0		2.7.4.14
g1470	Uridylate kinase	atp[c] + dump[c] <=> adp[c] + dudp[c]	(Gglean006328.1)			NM:Salvage pathways	1	-1000	1000	0		2.7.4.-
g1471	Diacylglycerol O-acyltransferase 1	acoa[c] + dagly[c] -> coa[c] + tagly[c] + 4 h[c]	(Gglean006342.1)			LM:Glycerol metabolism (glycerolipid metabolism)	0	0	1000	0		2.3.1.20
g1472	1-acylglycerol-3-phosphate acyltransferase	dagly[c] + acylacp[c] -> acp[c] + tagly[c]	(Gglean006342.1)			LM:Glycerolipid metabolism	0	0	1000	0		2.3.1.20
g1473	1-acylglycerol-3-phosphate O-acyltransferase	mogp[c] + acylacp[c] -> pa[c] + acp[c]	(Gglean006342.1)			LM:Glycerolipid metabolism	0	0	1000	0		2.3.1.51
g1474	ethylnitronate:oxygen 2-oxidoreductase (nitrite-forming)	h[c] + ethn[c] + o2[c] + nadh[c] -> acal[c] + hno2[c] + nad[c] + h2o[c]	(Gglean006352.1) or (Gglean010005.1) or (Gglean001633.1)			EM:Nitrogen metabolism	0	0	1000	0		1.13.12.16
g1475	ethylnitronate:oxygen 2-oxidoreductase (nitrite-forming)	h[m] + ethn[m] + o2[m] + nadh[m] -> acal[m] + hno2[m] + nad[m] + h2o[m]	(Gglean005841.1) or (Gglean006271.1)			EM:Nitrogen metabolism	0	0	1000	0		1.13.12.16
g1476	Glycerol-3-phosphate dehydrogenase [NAD+] 1	h[c] + nadh[c] + t3p2[c] -> nad[c] + gl3p[c]	(Gglean006384.1)			LM:Glycerol metabolism (glycerolipid metabolism)	0	0	1000	0		1.1.1.8
g1478	6,7-dimethyl-8-(1-D-ribityl)lumazine:6,7-dimethyl-8-(1-D-ribityl)lumazine 2,3-butanediyltransferase	2 dmlr[c] -> a6rp[c] + vb2[c] + h[c]	(Gglean006506.1)			CV:Riboflavin metabolism	0	0	1000	0		2.5.1.9
g1479	riboflavin synthase	db4p[c] + a6rp[c] -> dmlr[c] + pi[c] + 2 h2o[c]	(Gglean006506.1)			CV:Riboflavin metabolism	0	0	1000	0		2.5.1.78
g1480	phosphatidate phosphatase	mogp[p] + h2o[p] -> magly[p] + pi[p] + 2 h[p]	(Gglean006588.1)			LM:Glycerolipid metabolism	0	0	1000	0		3.1.3.4
g1481	1,2-diacyl-sn-glycerol 3-phosphate phosphohydrolase	pa[p] + h2o[p] -> dagly[p] + pi[p] + 2 h[p]	(Gglean006588.1)			LM:Glycerolipid metabolism	0	0	1000	0		3.1.3.4
g1482	Adenosine deaminase	ad[c] -> nh3[c] + hyxn[c]	(Gglean006627.1)			NM:Salvage pathways	0	0	1000	0		3.5.4.4
g1483	Inositol-1,4,5-trisphosphate 5-phosphatase 3	pmis35p[n] -> pinsp[n] + pi[n]	(Gglean006642.1) or (Gglean002630.1)			LM:Phospholipid biosynthesis	0	0	1000	0		3.1.3.36
g1484	Inositol-1,4,5-trisphosphate 5-phosphatase 3	d45pi[n] -> pins4p[n] + pi[n]	(Gglean006642.1)			LM:Phospholipid biosynthesis	0	0	1000	0		3.1.3.36
g1485	Inositol-1,4,5-trisphosphate 5-phosphatase 3	pins4p[n] -> pins[n] + pi[n]	(Gglean006642.1)			LM:Phospholipid biosynthesis	0	0	1000	0		3.1.3.36
g1486	Inositol-1,4,5-trisphosphate 5-phosphatase 3	pinsp[n] -> pins[n] + pi[n]	(Gglean006642.1)			LM:Phospholipid biosynthesis	0	0	1000	0		3.1.3.36
g1487	Aldehyde dehydrogenase [NAD(P)+] 1	h2o[c] + nad[c] + acal[c] -> 2 h[c] + nadh[c] + ac[c]	(Gglean006667.1) or (Gglean007854.1) or (Gglean009666.1) or (Gglean011248.1) or (Gglean012080.1) or (Gglean013276.1) or (Gglean006667.1) or (Gglean007854.1) or (Gglean009666.1) or (Gglean011248.1) or (Gglean012080.1) or (Gglean013276.1)			AA:Phenylalanine, tyrosine, and tryptophan biosynthesis (aromatic amino acids)	0	0	1000	0		1.2.1.5
g1489	thymidine:phosphate deoxy-alpha-D-ribosyltransferase	dr1p[c] + thy[c] <=> pi[c] + dt[c]	(Gglean006726.1)			NM:Pyrimidine metabolism	1	-1000	1000	0		2.4.2.4
g1491	adenosine:phosphate alpha-D-ribosyltransferase	r1p[c] + ad[c] <=> adn[c] + pi[c]	(Gglean006726.1)			NM:Purine metabolism	1	-1000	1000	0		2.4.2.1
g1492	guanosine:orthophosphate ribosyltransferase	r1p[c] + gn[c] <=> gsn[c] + pi[c]	(Gglean006726.1)			NM:Purine metabolism	1	-1000	1000	0		2.4.2.1
g1493	inosine:phosphate alpha-D-ribosyltransferase	inos[c] + pi[c] -> r1p[c] + hyxn[c]	(Gglean006726.1)			NM:Purine metabolism	0	0	1000	0		2.4.2.1
g1494	nicotinate D-ribonucleoside:orthophosphate ribosyltransferase	h[c] + r1p[c] + nica[c] <=> nar[c] + pi[c]	(Gglean006726.1)			NM:Purine metabolism	1	-1000	1000	0		2.4.2.1
g1495	proline racemase	pro[c] -> D-proline[c]	(Gglean006738.1)			AA:Arginine and proline metabolism	0	0	1000	0		5.1.1.4
g1496	CDP-diacylglycerol--glycerol-3-phosphate 3-phosphatidyltransferase	cdpdg[c] + gl3p[c] -> cmp[c] + pgp[c]	(Gglean006758.1)			LM:Phospholipid biosynthesis	0	0	1000	0		2.7.8.5
g1497	CDP-diacylglycerol:phosphatidylglycerol 3-phosphatidyltransferase	cdpdg[c] + pg[c] -> cmp[c] + cl[c] + 2 h[c]	(Gglean006758.1)			LM:Glycerophospholipid metabolism	0	0	1000	0		2.7.8.41
g1498	thiamin diphosphate phosphohydrolase	thdp[c] + h2o[c] -> pi[c] + thmp[c] + 2 h[c]	(Gglean006801.1)			CV:Thiamine metabolism	0	0	1000	0		3.6.1.15
g1502	Lysophospholipase NTE1	pc[p] -> aaci[p] + gppcli[p]	(Gglean006976.1)			LM:Phospholipid biosynthesis	0	0	1000	0		3.1.1.5
g1503	glycine:lipoylprotein oxidoreductase (decarboxylating and acceptor-aminomethylating)	gly[m] + hplys[m] <=> co2[m] + hpsamlys[m]	(Gglean006977.1)			AA:Glycine, serine and threonine metabolism	1	-1000	1000	0		1.4.4.2
g1508	sarcosine:oxygen oxidoreductase (demethylating)	o2[m] + sarc[m] + h2o[m] -> fald[m] + gly[m] + h2o2[m]	(Gglean007078.1)			AA:Glycine, serine and threonine metabolism	0	0	1000	0		1.5.3.1
g1509	C-4 methylsterol oxidase	mzymst[p] + 3 o2[p] -> inzy1[p]	(Gglean007085.1)			LM:Sterol biosynthesis	0	0	1000	0		1.14.13.72
g1510	C-4 methyl sterol oxidase	h[p] + nadph[p] + epst[p] + o2[p] -> ergod[p] + nadp[p] + 2 h2o[p]	(Gglean007085.1)			LM:Steroid biosynthesis	0	0	1000	0		1.14.13.72
g1519	3-hydroxyacoa dehydrogenase	c10hcoa[m] + nad[m] -> c10ocoa[m] + nadh[m] + h[m]	(Gglean007097.1) or (Gglean005022.1)			LM:Mitochondrial beta oxidation (even)	0	0	1000	0		1.1.1.35
g1520	3-hydroxyacoa dehydrogenase	c12hcoa[m] + nad[m] -> c12ocoa[m] + nadh[m] + h[m]	(Gglean007097.1) or (Gglean005022.1)			LM:Mitochondrial beta oxidation (even)	0	0	1000	0		1.1.1.35
g1521	3-hydroxyacoa dehydrogenase	c14hcoa[m] + nad[m] -> c14ocoa[m] + nadh[m] + h[m]	(Gglean007097.1) or (Gglean005022.1)			LM:Mitochondrial beta oxidation (even)	0	0	1000	0		1.1.1.35
g1522	3-hydroxyacoa dehydrogenase	c16hcoa[m] + nad[m] -> c16ocoa[m] + nadh[m] + h[m]	(Gglean007097.1) or (Gglean005022.1)			LM:Mitochondrial beta oxidation (even)	0	0	1000	0		1.1.1.35
g1523	3-hydroxyacoa dehydrogenase	c18hcoa[m] + nad[m] -> c18ocoa[m] + nadh[m] + h[m]	(Gglean007097.1) or (Gglean005022.1)			LM:Mitochondrial beta oxidation (even)	0	0	1000	0		1.1.1.35
g1524	3-hydroxyacoa dehydrogenase	c4hcoa[m] + nad[m] -> aaccoa[m] + nadh[m] + h[m]	(Gglean007097.1) or (Gglean005022.1)			LM:Mitochondrial beta oxidation (even)	0	0	1000	0		1.1.1.35
g1525	3-hydroxyacoa dehydrogenase	c8hcoa[m] + nad[m] -> c8ocoa[m] + nadh[m] + h[m]	(Gglean007097.1) or (Gglean005022.1)			LM:Mitochondrial beta oxidation (even)	0	0	1000	0		1.1.1.35
g1526	3-hydroxyacoa dehydrogenase	c6hcoa[m] + nad[m] -> c6ocoa[m] + nadh[m] + h[m]	(Gglean007097.1)			LM:Mitochondrial beta oxidation (even)	0	0	1000	0		1.1.1.35
g1527	alpha-D-glucose 1-phosphate 1,6-phosphomutase	g1p[c] <=> dg6p[c]	(Gglean007135.1) or (Gglean002263.1)			CM:Galactose metabolism	1	-1000	1000	0		5.4.2.2
g1528	phosphoglucomutase	r1p[c] <=> r5p[c]	(Gglean007135.1) or (Gglean002263.1)			CM:Pentose phosphate pathway	1	-1000	1000	0		5.4.2.2
g1533	delta-1-pyrroline-5-carboxylate dehydrogenase	glugsal[c] + nadp[c] + h2o[c] -> glu[c] + nadph[c] + 2 h[c]	(Gglean007255.1)			AA:Arginine and proline metabolism	0	0	1000	0		1.5.1.12
g1534	delta-1-pyrroline-5-carboxylate dehydrogenase	nad[c] + hpro[c] -> phc[c] + nadh[c] + 2 h[c]	(Gglean007255.1)			AA:Arginine and proline metabolism	0	0	1000	0		1.5.1.12
g1535	L-aminoadipate-semialdehyde dehydrogenase	atp[c] + ama[c] + nadh[c] -> amp[c] + amasa[c] + nad[c] + ppi[c]	(Gglean007375.1)			AA:Lysine metabolism	0	0	1000	0		1.2.1.31
g1536	L-aminoadipate-semialdehyde dehydrogenase	atp[c] + ama[c] + nadph[c] -> amp[c] + amasa[c] + nadp[c] + ppi[c]	(Gglean007375.1)			AA:Lysine metabolism	0	0	1000	0		1.2.1.31
g1539	Ferrocytochrome-c:hydrogen-peroxide oxidoreductase	h2o2[m] + 2 h[m] + 2 fero[m] -> 2 feri[m] + 2 h2o[m]	(Gglean007398.1) or (Gglean010967.1)			EM:Oxidative Phosphorylation	0	0	1000	0		1.11.1.5
g1540	delta-1-pyrroline-5-carboxylate dehydrogenase	nad[e] + hpro[e] -> phc[e] + nadh[e] + 2 h[e]	(Gglean007413.1)			AA:Arginine and proline metabolism	0	0	1000	0		1.5.1.12
g1541	L-proline:NADP+ 5-oxidoreductase	2 h[e] + p5c[e] + nadph[e] -> pro[e] + nadp[e]	(Gglean007413.1)			AA:Arginine and proline metabolism	0	0	1000	0		1.5.1.2
g1542	Alpha-1,2 mannosyltransferase KTR1	2 gdpman[m] + bmachippol[m] -> 2 gdp[m] + amachippol[m]	(Gglean007422.1)			GM:Glycoprotein metabolism	0	0	1000	0		2.4.1.131
g1543	aconitase, mitochondrial	2mcit[m] -> micit[m]	(Gglean007425.1)			OT:Anaplerotic reactions	0	0	1000	0		4.2.1.79
g1544	(2S,3R)-3-hydroxybutane-1,2,3-tricarboxylate hydro-lyase	micit[x] <=> 2maco[x] + h2o[x]	(Gglean007460.1)			CM:Propanoate metabolism	1	-1000	1000	0		4.2.1.99
g1545	(2S,3R)-3-hydroxybutane-1,2,3-tricarboxylate pyruvate-lyase (succinate-forming)	micit[x] <=> pyr[x] + succ[x]	(Gglean007460.1)			CM:Propanoate metabolism	1	-1000	1000	0		4.1.3.30
g1546	Isocitrate lyase	icit[x] <=> succ[x] + glx[x]	(Gglean007460.1)			CM:Glyoxylate and dicarboxylate metabolism	1	-1000	1000	0		4.1.3.1
g1547	L-serine hydro-lyase [adding 1-C-(indol-3-yl)glycerol 3-phosphate; L-tryptophan and glyceraldehyde-3-phosphate-forming]	igp[c] + ser[c] -> t3p1[c] + trp[c] + h2o[c]	(Gglean007491.1) or (Gglean003084.1)			AA:Phenylalanine, tyrosine and tryptophan biosynthesis	0	0	1000	0		4.2.1.20
g1549	acetyl-CoA:oxaloacetate C-acetyltransferase [(pro-S)-carboxymethyl-forming, ADP-phosphorylating]	atp[c] + cit[c] + coa[c] -> adp[c] + accoa[c] + oa[c] + pi[c]	(Gglean007568.1)			CM:Tricarboxylic acid cycle and glyoxylate/dicarboxylate metabolism	0	0	1000	0		2.3.3.8
g1550	acetyl-CoA:oxaloacetate C-acetyltransferase [(pro-S)-carboxymethyl-forming, ADP-phosphorylating]	atp[m] + cit[m] + coa[m] -> adp[m] + accoa[m] + oa[m] + pi[m]	(Gglean007923.1)			CM:Tricarboxylic acid cycle and glyoxylate/dicarboxylate metabolism	0	0	1000	0		2.3.3.8
g1551	ATP:adenylylsulfate 3'-phosphotransferase	aps[c] + atp[c] <=> paps[c] + adp[c] + h[c]	(Gglean007573.1)			EM:Sulfur metabolism	1	-1000	1000	0		2.7.1.25
g1552	(S)-4-amino-5-oxopentanoate 4,5-aminomutase	4a5op[c] -> amievul[c]	(Gglean007625.1)			CV:Porphyrin and chlorophyll metabolism	0	0	1000	0		5.4.3.8
g1553	phenylacetate 2-hydroxylase	h[m] + pac[m] + o2[m] + nadph[m] -> 2hyoxplac[m] + nadp[m] + h2o[m]	(Gglean002750.1) or (Gglean010774.1)			AA:Phenylalanine metabolism	0	0	1000	0		1.14.13.-		Physiological Engineering Aspects of Penicillin chrysogenum, J. Nielsen, World Scientific, 1997
g1554	phenylacetate 2-hydroxylase	h[p] + pac[p] + o2[p] + nadph[p] -> 2hyoxplac[p] + nadp[p] + h2o[p]	(Gglean007630.1)			AA:Phenylalanine metabolism	0	0	1000	0		1.14.13.-		Physiological Engineering Aspects of Penicillin chrysogenum, J. Nielsen, World Scientific, 1997
g1555	phenoxyacetate 4-hydroxylase	poa[m] + o2[m] + nadph[m] -> 4hpoa[m] + nadp[m] + h2o[m]	(Gglean002750.1) or (Gglean010774.1)			AA:Phenylalanine metabolism	0	0	1000	0		1.14.13.-
g1556	phenoxyacetate 4-hydroxylase	poa[p] + o2[p] + nadph[p] -> 4hpoa[p] + nadp[p] + h2o[p]	(Gglean007630.1)			AA:Phenylalanine metabolism	0	0	1000	0		1.14.13.-
g1557	S-aminomethyldihydrolipoylprotein:(6S)-tetrahydrofolate aminomethyltransferase (ammonia-forming)	h[m] + hpsamlys[m] + thf[m] <=> dhplys[m] + metthf[m] + nh3[m]	(Gglean007757.1)			AA:Glycine, serine and threonine metabolism	1	-1000	1000	0		2.1.2.10
g1558	sphinganine:NADP+ 3-oxidoreductase	dhsph(C19:1)[p] + nadph[p] <=> nadp[p] + sph(C19:1)[p]	(Gglean007799.1)			LM:Sphingolipid metabolism	1	-1000	1000	0		1.1.1.102
g1559	sphinganine:NADP+ 3-oxidoreductase	dhsph(C20)[p] + nadph[p] <=> nadp[p] + sph(C20)[p]	(Gglean007799.1)			LM:Sphingolipid metabolism	1	-1000	1000	0		1.1.1.102
g1560	1-phosphatidyl-D-myo-inositol inositolphosphohydrolase	mi1p_D[c] + dagly[c] + 2 h[c] -> pins[c] + h2o[c]	(Gglean007842.1)			LM:Glycerophospholipid metabolism	0	0	1000	0		3.1.4.3;4.6.1.13
g1561	S-adenosyl-L-methionine:phosphatidyl-N-methylethanolamine N-methyltransferase	sam[c] + pmme[c] -> sah[c] + pdme[c] + h[c]	(Gglean007886.1)			LM:Glycerophospholipid metabolism	0	0	1000	0		2.1.1.71
g1562	S-adenosyl-L-methionine:phosphatidyl-N-dimethylethanolamine N-methyltransferase	sam[c] + pdme[c] -> sah[c] + pc[c]	(Gglean007886.1)			LM:Glycerophospholipid metabolism	0	0	1000	0		2.1.1.71
g1563	Methylene-fatty-acyl-phospholipid synthase	sam[p] + ptmeeta[p] -> sah[p] + pdme[p]	(Gglean007886.1)			LM:Phospholipid biosynthesis	0	0	1000	0		2.1.1.16
g1564	acoa dehydrogenase	h[c] + fad[c] + c100coa[c] -> fadh2[c] + c10dcoa[c]	(Gglean007890.1) or (Gglean012082.1)			LM:Mitochondrial beta oxidation (even)	0	0	1000	0		1.3.99.3
g1565	acoa dehydrogenase	h[m] + fad[m] + c100coa[m] -> fadh2[m] + c10dcoa[m]	(Gglean002520.1) or (Gglean000586.1) or (Gglean004457.1) or (Gglean004439.1) or (Gglean011046.1)			LM:Mitochondrial beta oxidation (even)	0	0	1000	0		1.3.99.3
g1566	acoa dehydrogenase	h[c] + fad[c] + c120coa[c] -> fadh2[c] + c12dcoa[c]	(Gglean007890.1) or (Gglean012082.1)			LM:Mitochondrial beta oxidation (even)	0	0	1000	0		1.3.99.3
g1567	acoa dehydrogenase	h[m] + fad[m] + c120coa[m] -> fadh2[m] + c12dcoa[m]	(Gglean002520.1) or (Gglean000586.1) or (Gglean004457.1) or (Gglean004439.1) or (Gglean011046.1)			LM:Mitochondrial beta oxidation (even)	0	0	1000	0		1.3.99.3
g1568	acoa dehydrogenase	h[c] + fad[c] + c140coa[c] -> fadh2[c] + c14dcoa[c]	(Gglean007890.1) or (Gglean012082.1)			LM:Mitochondrial beta oxidation (even)	0	0	1000	0		1.3.99.3
g1569	acoa dehydrogenase	h[m] + fad[m] + c140coa[m] -> fadh2[m] + c14dcoa[m]	(Gglean002520.1) or (Gglean000586.1) or (Gglean004457.1) or (Gglean004439.1) or (Gglean011046.1)			LM:Mitochondrial beta oxidation (even)	0	0	1000	0		1.3.99.3
g1570	acoa dehydrogenase	h[c] + fad[c] + c160coa[c] -> fadh2[c] + c16dcoa[c]	(Gglean007890.1) or (Gglean012082.1)			LM:Mitochondrial beta oxidation (even)	0	0	1000	0		1.3.99.3
g1571	acoa dehydrogenase	h[m] + fad[m] + c160coa[m] -> fadh2[m] + c16dcoa[m]	(Gglean002520.1) or (Gglean000586.1) or (Gglean004457.1) or (Gglean004439.1) or (Gglean011046.1)			LM:Mitochondrial beta oxidation (even)	0	0	1000	0		1.3.99.3
g1572	acoa dehydrogenase	h[c] + fad[c] + c180coa[c] -> fadh2[c] + c18dcoa[c]	(Gglean007890.1) or (Gglean012082.1)			LM:Mitochondrial beta oxidation (even)	0	0	1000	0		1.3.99.3
g1573	acoa dehydrogenase	h[m] + fad[m] + c180coa[m] -> fadh2[m] + c18dcoa[m]	(Gglean002520.1) or (Gglean000586.1) or (Gglean004457.1) or (Gglean004439.1) or (Gglean011046.1)			LM:Mitochondrial beta oxidation (even)	0	0	1000	0		1.3.99.3
g1574	acoa dehydrogenase	fad[c] + c40coa[c] -> fadh2[c] + c4dcoa[c]	(Gglean007890.1) or (Gglean012082.1)			LM:Mitochondrial beta oxidation (even)	0	0	1000	0		1.3.99.3
g1575	acoa dehydrogenase	fad[m] + c40coa[m] -> fadh2[m] + c4dcoa[m]	(Gglean002520.1) or (Gglean000586.1) or (Gglean004457.1)			LM:Mitochondrial beta oxidation (even)	0	0	1000	0		1.3.99.3
g1576	acoa dehydrogenase	h[c] + fad[c] + c60coa[c] -> fadh2[c] + c6dcoa[c]	(Gglean007890.1) or (Gglean012082.1)			LM:Mitochondrial beta oxidation (even)	0	0	1000	0		1.3.99.3
g1577	acoa dehydrogenase	h[m] + fad[m] + c60coa[m] -> fadh2[m] + c6dcoa[m]	(Gglean002520.1) or (Gglean000586.1) or (Gglean004457.1) or (Gglean003005.1) or (Gglean006888.1)			LM:Mitochondrial beta oxidation (even)	0	0	1000	0		1.3.99.3
g1578	acoa dehydrogenase	h[c] + fad[c] + c80coa[c] -> fadh2[c] + c8dcoa[c]	(Gglean007890.1) or (Gglean012082.1)			LM:Mitochondrial beta oxidation (even)	0	0	1000	0		1.3.99.3
g1579	acoa dehydrogenase	h[m] + fad[m] + c80coa[m] -> fadh2[m] + c8dcoa[m]	(Gglean002520.1) or (Gglean000586.1) or (Gglean004457.1) or (Gglean004439.1) or (Gglean011046.1)			LM:Mitochondrial beta oxidation (even)	0	0	1000	0		1.3.99.3
g1596	delta-1-pyrroline-5-carboxylate dehydrogenase	glugsal[m] + nadp[m] + h2o[m] -> glu[m] + nadph[m] + 2 h[m]	(Gglean007952.1)			AA:Arginine and proline metabolism	0	0	1000	0		1.5.1.12
g1598	delta-1-pyrroline-5-carboxylate dehydrogenase	nad[m] + hpro[m] -> phc[m] + nadh[m] + 2 h[m]	(Gglean007952.1)			AA:Arginine and proline metabolism	0	0	1000	0		1.5.1.12
g1599	ATP:AMP phosphotransferase	2 adp[m] <=> amp[m] + atp[m] + h[m]	(Gglean007986.1)			NM:Purine metabolism	1	-1000	1000	0		2.7.4.3
g1600	5'-methylthioribulose-1-phosphate dehydratase	5mdru1p[c] -> 5m23dp[c]	(Gglean008015.1)			AA:Cysteine and methionine metabolism	0	0	1000	0		4.2.1.109
g1601	S-methyl-5-thio-D-ribulose-1-phosphate hydro-lyase	sm5thr1p[c] -> ms23dpp[c] + h2o[c]	(Gglean008015.1)			AA:Cysteine and methionine metabolism	0	0	1000	0		4.2.1.109
g1602	Sterol-4-alpha-carboxylate 3-dehydrogenase, decarboxylating	inmmo1[c] -> co2[c] + inmmo2[c]	(Gglean008054.1)			LM:Sterol biosynthesis	0	0	1000	0		1.1.1.170
g1603	Sterol-4-alpha-carboxylate 3-dehydrogenase, decarboxylating	inzy1[c] -> co2[c] + inzy2[c]	(Gglean008054.1)			LM:Sterol biosynthesis	0	0	1000	0		1.1.1.170
g1604	glucosyltransferase	dolpglc[p] + m8glu2ppol[p] -> dolp[p] + glum9glu2ppol[p]	(Gglean008057.1)			GM:Lipid-linked oligosaccharide biosynthesis	0	0	1000	0		2.4.1.267
g1607	L-aspartate:tRNA(Asp) ligase (AMP-forming)	atp[m] + asp[m] + tRNA[m] -> amp[m] + asptrna[m] + ppi[m]	(Gglean008070.1)			Aminoacyl-tRNA biosynthesis	0	0	1000	0		6.1.1.12
g1608	L-aspartate:tRNA(Asp) ligase (AMP-forming)	atp[c] + asp[c] + tRNA[c] -> amp[c] + asptrna[c] + ppi[c]	(Gglean012532.1) or (Gglean002385.1)			Aminoacyl-tRNA biosynthesis	0	0	1000	0		6.1.1.12
g1609	2-octaprenyl-6-methoxyphenol hydroxylase	2p6mph[m] + o2[m] -> 2p6mbz[m] + h2o[m]	(Gglean008077.1)			CV:Ubiquinone and other terpenoid-quinone biosynthesis	0	0	1000	0		1.14.13.-
g1610	L-alanine:tRNA(Ala) ligase (AMP-forming)	atp[c] + ala[c] + tRNA[c] -> amp[c] + alatrna[c] + ppi[c]	(Gglean008110.1)			Aminoacyl-tRNA biosynthesis	0	0	1000	0		6.1.1.7
g1611	citrate oxaloacetate-lyase (forming acetate from the pro-S carboxymethyl group of citrate)	cit[c] -> oa[c] + ac[c]	(Gglean008143.1)			CM:Tricarboxylic acid cycle and glyoxylate/dicarboxylate metabolism	0	0	1000	0		4.1.3.6
g1612	citrate oxaloacetate-lyase (forming acetate from the pro-S carboxymethyl group of citrate)	cit[m] -> oa[m] + ac[m]	(Gglean007923.1)			CM:Tricarboxylic acid cycle and glyoxylate/dicarboxylate metabolism	0	0	1000	0		4.1.3.6
g1613	L-threonine:tRNA(Thr) ligase (AMP-forming)	atp[m] + thr[m] + tRNA[m] -> amp[m] + thrtrna[m] + ppi[m]	(Gglean008204.1)			Aminoacyl-tRNA biosynthesis	0	0	1000	0		6.1.1.3
g1614	L-threonine:tRNA(Thr) ligase (AMP-forming)	atp[c] + thr[c] + tRNA[c] -> amp[c] + thrtrna[c] + ppi[c]	(Gglean009221.1)			Aminoacyl-tRNA biosynthesis	0	0	1000	0		6.1.1.3
g1615	carbamoyl-phosphate:L-aspartate carbamoyltransferase	asp[c] + cap[c] <=> caasp[c] + pi[c] + h[c]	(Gglean008324.1)			NM:Pyrimidine metabolism	1	-1000	1000	0		2.1.3.2
g1616	Probable hydrolase NIT2	aapptri[c] + 2 h2o[c] -> ala[c] + nh3[c]	(Gglean008364.1)			OA:Cyanoamino acid metabolism	0	0	1000	0		3.5.5.1
g1617	Probable hydrolase NIT2	2 h2o[c] + acybut[c] -> glu[c] + nh3[c]	(Gglean008364.1)			OA:Cyanoamino acid metabolism	0	0	1000	0		3.5.5.1
g1618	(S)-2-methylbutanoyl-CoA:acceptor 2,3-oxidoreductase	h[m] + mbcoa[m] + fad[m] -> mcrocoa[m] + fadh2[m]	(Gglean008382.1)			AA:Valine, leucine and isoleucine degradation	0	0	1000	0		1.3.99.2
g1619	2-methylpropanoyl-CoA:(acceptor) 2,3-oxidoreductase	h[m] + fad[m] + ibcoa[m] -> macrcoa[m] + fadh2[m]	(Gglean008382.1)			AA:Valine, leucine and isoleucine degradation	0	0	1000	0		1.3.99.2
g1621	cytidine aminohydrolase	h[c] + cytd[c] + h2o[c] -> uri[c] + nh3[c]	(Gglean008450.1)			NM:Pyrimidine metabolism	0	0	1000	0		3.5.4.5
g1623	2-methyl-3-oxopropanoate:NAD+ oxidoreductase (CoA-propanoylating)	mmshy[m] + nad[m] + coa[m] -> co2[m] + nadh[m] + ppacoa[m]	(Gglean008553.1)			AA:Valine, leucine and isoleucine degradation	0	0	1000	0		1.2.1.27
g1624	AMP deaminase	h2o[c] + amp[c] -> r5p[c] + ad[c]	(Gglean008607.1)			NM:Salvage pathways	0	0	1000	0		3.5.4.6
g1625	Thioredoxin reductase 1	nadph[m] + othio[m] -> nadp[m] + trddt[m]	(Gglean003210.1)			NM:Pyrimidine metabolism	0	0	1000	0		1.8.1.9
g1626	succinate:(acceptor) oxidoreductase	fadh2[c] + fum[c] -> fad[c] + succ[c] + h[c]	(Gglean008739.1) or (Gglean011415.1)			CM:Tricarboxylic acid cycle and glyoxylate/dicarboxylate metabolism	0	0	1000	0		1.3.99.1
g1627	D-glyceraldehyde-3-phosphate aldose-ketose-isomerase	t3p2[c] <=> t3p1[c]	(Gglean008940.1) or (Gglean010089.1)			CM:Glycolysis / Gluconeogenesis	1	-1000	1000	0		5.3.1.1
g1628	1D-myo-inositol 1-phosphate phosphohydrolase	mi1p_D[c] + h2o[c] -> ins[c] + pi[c]	(Gglean008969.1) or (Gglean002760.1)			CM:Inositol phosphate metabolism	0	0	1000	0		3.1.3.25
g1638	[ACP]acetyltransferase	acp[c] + acoa[c] <=> coa[c] + acylacp[c]	(Gglean008981.1)			LM:Fatty acid transfer reactions	1	-1000	1000	0		2.3.1.38
g1641	acyl-ACP-hydrolase	acylacp[c] + h2o[c] -> freefa[c] + acp[c]	(Gglean008981.1)			LM:Fatty acid transfer reactions	0	0	1000	0		2.3.1.86
g1669	nucleoside triphosphatase	dgtp[c] + 3 h2o[c] -> dg[c] + 3 pi[c] + 3 h[c]	(Gglean009043.1)			NM:Pyrimidine metabolism	0	0	1000	0		3.6.1.15
g1670	nucleoside triphosphatase	gtp[c] + 3 h2o[c] -> gsn[c] + 3 pi[c] + 3 h[c]	(Gglean009043.1)			NM:Pyrimidine metabolism	0	0	1000	0		3.6.1.15
g1675	long-chain-fatty-acid-CoA ligase	atp[c] + coa[c] + freefa[c] -> amp[c] + ppi[c] + acoa[c]	(Gglean009117.1) or (Gglean010476.1)			LM:Fatty acid transfer reactions	0	0	1000	0		6.2.1.3
g1676	long-chain-fatty-acid-CoA ligase	atp[m] + coa[m] + freefa[m] -> amp[m] + ppi[m] + acoa[m]	(Gglean001943.1)			LM:Fatty acid transfer reactions	0	0	1000	0		6.2.1.3
g1695	Probable phosphatidylinositol-4-phosphate 5-kinase MSS4	h[n] + pins4p[n] + atp[n] -> d45pi[n] + adp[n]	(Gglean009134.1)			LM:Phospholipid biosynthesis	0	0	1000	0		2.7.1.68
g1696	ATP:L-ribulose 5-phosphotransferase	atp[c] + rbl_L[c] -> adp[c] + lrl5p[c] + h[c]	(Gglean009176.1)			CM:Pentose and glucuronate interconversions	0	0	1000	0		2.7.1.16
g1697	Riboflavin synthase alpha chain	db4p[c] + a6rp[c] -> d8rl[c] + pi[c] + 2 h2o[c]	(Gglean009181.1) or (Gglean006506.1)			CV:Riboflavin metabolism	0	0	1000	0		2.5.1.9
g1698	5-diphosphoinositol-1,2,3,4,6-pentakisphosphate diphosphohydrolase	h2o[n] + ppmi12346p[n] -> minohp[n] + pi[n] + h[n]	(Gglean009187.1)			LM:Phospholipid Metabolism	0	0	1000	0		2.7.4.21;24
g1699	diphosphoinositol-1,3,4,6-tetrakisphosphate diphosphohydrolase	h2o[n] + ppmi1346p[n] -> mi13456p[n] + pi[n] + h[n]	(Gglean009187.1)			LM:Phospholipid Metabolism	0	0	1000	0		2.7.4.21;24
g1700	1,3-beta-D-glucan-UDP glucosyltransferase	udpg[c] -> udp[c] + 13glucan[c]	(Gglean009216.1)			CM:Starch and sucrose metabolism	0	0	1000	0		2.4.1.34
g1701	1,3-beta-D-glucan-UDP glucosyltransferase	udpg[e] -> udp[e] + 13glucan[e]	(Gglean000384.1) or (Gglean003087.1) or (Gglean009695.1) or (Gglean000447.1) or (Gglean003252.1)			CM:Starch and sucrose metabolism	0	0	1000	0		2.4.1.34
g1705	chitinase	2 chit[e] + h2o[e] -> chib[e]	(Gglean009359.1) or (Gglean010858.1) or (Gglean012519.1) or (Gglean008829.1)			CM:Amino sugar and nucleotide sugar metabolism	0	0	1000	0		3.2.1.14
g1706	xylitol:NADP+ oxidoreductase	h[c] + xyl[c] + nadph[c] <=> nadp[c] + xol[c]	(Gglean009395.1) or (Gglean010699.1) or (Gglean012000.1) or (Gglean003463.1) or (Gglean003777.1) or (Gglean006625.1) or (Gglean010051.1) or (Gglean004678.1) or (Gglean005774.1)			CM:Pentose and glucuronate interconversions	1	-1000	1000	0		1.1.1.21
g1707	L-serine hydro-lyase (adding homocysteine; L-cystathionine-forming)	hcys[c] + ser[c] -> llct[c] + h2o[c]	(Gglean009492.1)			AA:Glycine, serine and threonine metabolism	0	0	1000	0		4.2.1.22
g1708	phosphatidylinositol glycan	pe[p] + magluappli[p] -> pplmagluappli[p]	(Gglean009504.1)			GM:glycosylphosphatidylinositol (GPI) biosynthesis	0	0	1000	0		2.7.-.-
g1710	L-asparagine:tRNA(Asn) ligase (AMP-forming)	atp[n] + asn[n] + tRNA[n] -> amp[n] + asntrna[n] + ppi[n]	(Gglean009588.1)			Aminoacyl-tRNA biosynthesis	0	0	1000	0		6.1.1.22
g1711	L-asparagine:tRNA(Asn) ligase (AMP-forming)	atp[c] + asn[c] + tRNA[c] -> amp[c] + asntrna[c] + ppi[c]	(Gglean002047.1)			Aminoacyl-tRNA biosynthesis	0	0	1000	0		6.1.1.22
g1712	(S)-3-hydroxy-3-methylglutaryl-CoA hydro-lyase (trans-3-methylglutaconyl-CoA-forming)	hmgcoa[m] <=> mgcoa[m] + h2o[m]	(Gglean009600.1)			AA:Valine, leucine and isoleucine degradation	1	-1000	1000	0		4.2.1.18
g1713	3-Methyl-2-oxopentanoate decarboxylase	h[c] + omval[c] -> 2mbald[c] + co2[c]	(Gglean009676.1)			CM:Complex Alcohol Metabolism	0	0	1000	0		4.1.1.1
g1714	L-homoserine:NAD+ oxidoreductase	h[m] + aspsa[m] + nadh[m] -> hser[m] + nad[m]	(Gglean009746.1)			AA:Glycine, serine and threonine metabolism	0	0	1000	0		1.1.1.3
g1715	ATP:4-amino-2-methyl-5-phosphomethylpyrimidine phosphotransferase	h[c] + 4ampm[c] + atp[c] -> ahmpp[c] + adp[c]	(Gglean009757.1)			CV:Thiamine metabolism	0	0	1000	0		2.7.4.7
g1716	Sphingolipid C4-hydroxylase SUR2	h[p] + nadph[p] + o2[p] + sph[p] -> nadp[p] + psph[p] + h2o[p]	(Gglean009809.1)			LM:Sphingoglycolipid metabolism	0	0	1000	0		1.-.-.-
g1717	prephenate:NAD+ oxidoreductase(decarboxylating)	nad[c] + phen[c] -> 4hppyr[c] + co2[c] + nadh[c]	(Gglean009814.1)			AA:Phenylalanine, tyrosine and tryptophan biosynthesis	0	0	1000	0		1.3.1.12
g1720	3-oxoacyl-[acyl-carrier-protein] synthase	c140acp[c] + malacp[c] -> co2[c] + 3omacp[c] + acp[c]	(Gglean012710.1) or (Gglean009961.1)			LM:Fatty acid elongation in cytosol (even)	0	0	1000	0		2.3.1.41
g1721	3-oxoacyl-[acyl-carrier-protein] synthase	c180acp[c] + malacp[c] -> co2[c] + 3osacp[c] + acp[c]	(Gglean012710.1) or (Gglean009961.1)			LM:Fatty acid elongation in cytosol (even)	0	0	1000	0		2.3.1.41
g1729	Thymidylate synthase	metthf[c] + dump[c] -> dtmp[c] + dhf[c]	(Gglean009990.1)			NM:Pyrimidine metabolism	0	0	1000	0		2.1.1.45
g1730	5-formyltetrahydrofolate cyclo-ligase	3 h[m] + fthf[m] + atp[m] -> mthf[m] + adp[m] + pi[m]	(Gglean009994.1)			CV:Folate biosynthesis	0	0	1000	0		6.3.3.2
g1731	ATP:D-tagatose-6-phosphate 1-phosphotransferase	h[c] + adp[c] + tag16p[c] <=> atp[c] + tag6p[c]	(Gglean010018.1)			CM:Galactose metabolism	1	-1000	1000	0		2.7.1.11
g1732	Phosphofructokinase 1	atp[c] + s7p[c] -> adp[c] + s17bp[c] + h[c]	(Gglean010018.1)			CM:Glycolysis / Gluconeogenesis	0	0	1000	0		2.7.1.11
g1733	UDP phosphohydrolase	udp[m] + h2o[m] -> ump[m] + pi[m] + 2 h[m]	(Gglean010064.1)			NM:Pyrimidine metabolism	0	0	1000	0		3.6.1.6
g1734	UDP phosphohydrolase	udp[c] + h2o[c] -> ump[c] + pi[c] + 2 h[c]	(Gglean003249.1)			NM:Pyrimidine metabolism	0	0	1000	0		3.6.1.6
g1735	serine C-palmitoyltransferase	ser[m] + c180coa[m] -> dhsph(C20)[m] + co2[m] + coa[m]	(Gglean010137.1) or (Gglean009217.1)			LM:Sphingolipid metabolism	0	0	1000	0		2.3.1.50
g1736	serine C-palmitoyltransferase	ser[m] + hececoa[m] -> dhsph(C19:1)[m] + co2[m] + coa[m]	(Gglean010137.1) or (Gglean009217.1)			LM:Sphingolipid metabolism	0	0	1000	0		2.3.1.50
g1737	GDP:D-mannose-1-phosphate guanylyltransferase	h[c] + man1p[c] + gdp[c] <=> gdpman[c] + pi[c]	(Gglean010231.1)			CM:Fructose and mannose metabolism	1	-1000	1000	0		2.7.7.22
g1738	ubiquinone biosynthesis methyltransferase	2p6mbz[m] + sam[m] -> 2p3m6mb[m] + sah[m] + h[m]	(Gglean010235.1)			CV:Ubiquinone and other terpenoid-quinone biosynthesis	0	0	1000	0		2.1.1.201
g1739	S-methyl-5'-thioadenosine:phosphate-S-methyl-5-thio-alpha-D-ribosyl-transferase	5m5ta[c] + pi[c] <=> sm5thr1p[c] + ad[c]	(Gglean010275.1)			AA:Cysteine and methionine metabolism	1	-1000	1000	0		2.4.2.28
g1740	5'-methylthioadenosine phosphorylase	5m5ta[c] + pi[c] -> 5mdr1p[c] + ad[c]	(Gglean010275.1)			AA:Methionine Metabolism	0	0	1000	0		2.4.2.28
g1741	purine-nucleoside phosphorylase	h[c] + r1p[c] + nicd[c] -> nnr[c] + pi[c]	(Gglean010275.1) or (Gglean006726.1)			CV:NAD Biosynthesis	0	0	1000	0		2.4.2.28
g1742	N6-(1,2-dicarboxyethyl)AMP AMP-lyase (fumarate-forming)	amp[c] + fum[c] <=> asuc[c]	(Gglean010299.1)			NM:Purine metabolism	1	-1000	1000	0		4.3.2.2
g1745	2,5-Diamino-6-hydroxy-4-(5-phosphoribosylamino)-pyrimidine 2-aminohydrolase	d6rp5p[c] + h2o[c] -> a6rp5p[c] + nh3[c]	(Gglean010349.1)			CV:Riboflavin Metabolism	0	0	1000	0		3.5.4.26
g1746	Glutamine-dependent NAD(+) synthetase	atp[c] + nh3[c] + dmnad[c] -> amp[c] + nad[c] + ppi[c] + 2 h[c]	(Gglean010506.1)			CV:NAD biosynthesis	0	0	1000	0		6.3.5.1
g1747	Glycerol kinase	atp[c] + gl[c] -> adp[c] + gl3p[c] + h[c]	(Gglean010517.1)			LM:Glycerol metabolism (glycerolipid metabolism)	0	0	1000	0		2.7.1.30
g1749	L-lactate dehydrogenase (cytochrome)	2 feri[e] + llac[e] -> pyr[e] + 2 h[e] + 2 fero[e]	(Gglean010575.1)			CM:Pyruvate metabolism	0	0	1000	0		1.1.2.3
g1750	N6-(L-1,3-dicarboxypropyl)-L-lysine:NAD+ oxidoreductase (L-lysine-forming)	h[c] + akg[c] + lys[c] + nadh[c] <=> sacp[c] + nad[c] + h2o[c]	(Gglean010591.1) or (Gglean006014.1)			AA:Lysine metabolism	1	-1000	1000	0		1.5.1.7
g1751	N-(5-phospho-D-ribosyl)anthranilate:pyrophosphate phosphoribosyl-transferase	prpp[c] + an[c] -> npran[c] + ppi[c] + h[c]	(Gglean010632.1) or (Gglean003084.1)			AA:Phenylalanine, tyrosine and tryptophan biosynthesis	0	0	1000	0		2.4.2.18
g1752	ribonucleoside-triphosphate reductase	atp[c] + trddt[c] -> datp[c] + othio[c] + h2o[c]	(Gglean010782.1)			NM:Pyrimidine metabolism	0	0	1000	0		1.17.4.2
g1753	ribonucleoside-triphosphate reductase	ctp[c] + trddt[c] -> dctp[c] + othio[c] + h2o[c]	(Gglean010782.1)			NM:Pyrimidine metabolism	0	0	1000	0		1.17.4.2
g1754	ribonucleoside-triphosphate reductase	gtp[c] + trddt[c] -> dgtp[c] + othio[c] + h2o[c]	(Gglean010782.1)			NM:Pyrimidine metabolism	0	0	1000	0		1.17.4.2
g1755	ribonucleoside-triphosphate reductase	utp[c] + trddt[c] -> dutp[c] + othio[c] + h2o[c]	(Gglean010782.1)			NM:Pyrimidine metabolism	0	0	1000	0		1.17.4.2
g1757	Biotin synthase	atp[m] + h2s[m] + 2 nad[m] + dtb[m] <=> amp[m] + 2 nadh[m] + bt[m] + ppi[m]	(Gglean010919.1)			CV:Pantothenate and CoA metabolism	1	-1000	1000	0		2.8.1.6
g1758	succinate-semialdehyde:NADP+ oxidoreductase	nadp[m] + succsal[m] + h2o[m] -> nadph[m] + succ[m] + 3 h[m]	(Gglean012094.1)			OA:Glutamate and glutamine metabolism	0	0	1000	0		1.2.1.16
g1759	glutathione oxidoreductase	h[c] + nadph[c] + gssg[c] -> nadp[c] + 2 gsh[c]	(Gglean010996.1)			OA:Glutamate and glutamine metabolism	0	0	1000	0		1.8.1.7
g1760	glutathione peroxidase, mitochondria	2 gsh[m] + h2o2[m] -> gssg[m] + 2 h2o[m]	(Gglean010997.1)			OA:Glutamate and glutamine metabolism	0	0	1000	0
g1761	glutathione oxidoreductase	h[m] + nadph[m] + gssg[m] -> nadp[m] + 2 gsh[m]	(Gglean010997.1)			OA:Glutamate and glutamine metabolism	0	0	1000	0
g1762	L-serine:pyruvate aminotransferase	ser[c] + pyr[c] -> 3hpyr[c] + ala[c]	(Gglean011038.1)			AA:Alanine, aspartate and glutamate metabolism	0	0	1000	0		2.6.1.44
g1763	L-glutamine amidohydrolase	gln[e] + h2o[e] -> glu[e] + nh3[e]	(Gglean011062.1)			AA:Alanine, aspartate and glutamate metabolism	0	0	1000	0		3.5.1.2		J. Al. Sci. 6;1389-1395 (2006)
g1765	1D-myo-inositol-3-phosphate lyase (isomerizing)	dg6p[c] <=> mi3p[c]	(Gglean011177.1)			CM:Inositol phosphate metabolism	1	-1000	1000	0		5.5.1.4
g1766	2,5-Diamino-6-hydroxy-4-(5-phosphoribosylamino)-pyrimidine 2-aminohydrolase	d6rp5p[n] + h2o[n] -> a6rp5p[n] + nh3[n]	(Gglean011199.1)			CV:Riboflavin Metabolism	0	0	1000	0		3.5.4.26
g1768	Putative mitochondrial carnitine O-acetyltransferase	acrn[c] + coa[c] -> accoa[c] + cati[c]	(Gglean011239.1)			AA:Alanine and aspartate metabolism	0	0	1000	0		2.3.1.7
g1773	O-acetylcarnitine mitochondrial membrane transport	accoa[c] + car[c] <=> acar[c] + coa[c]	(Gglean011503.1)			LM:Fatty acid transfer reactions	1	-1000	1000	0		2.3.1.7
g1774	carnitine O-acetyltransferase	car[c] + c100coa[c] <=> coa[c] + c100car[c]	(Gglean011503.1)			LM:Fatty acid transfer reactions	1	-1000	1000	0		2.3.1.7
g1775	carnitine O-acetyltransferase	car[c] + c40coa[c] <=> coa[c] + c40car[c]	(Gglean011503.1)			LM:Fatty acid transfer reactions	1	-1000	1000	0		2.3.1.7
g1776	carnitine O-acetyltransferase	car[c] + c60coa[c] <=> coa[c] + c60car[c]	(Gglean011503.1)			LM:Fatty acid transfer reactions	1	-1000	1000	0		2.3.1.7
g1777	carnitine O-acetyltransferase	car[c] + c80coa[c] <=> coa[c] + c80car[c]	(Gglean011503.1)			LM:Fatty acid transfer reactions	1	-1000	1000	0		2.3.1.7
g1788	ammonium-hydroxide:NADP+ oxidoreductase	5 h[c] + 3 nadph[c] + hno2[c] -> 3 nadp[c] + nh3[c] + 2 h2o[c]	(Gglean011600.1)			EM:Nitrogen metabolism	0	0	1000	0		1.7.1.4
g1789	5'-nucleotidase (CMP)	h2o[n] + cmp[n] -> cytd[n] + pi[n]	(Gglean011639.1)			NM:Nucleotide Salvage Pathway	0	0	1000	0
g1790	5'-nucleotidase (UMP)	h2o[n] + ump[n] -> pi[n] + uri[n]	(Gglean011639.1)			NM:Nucleotide Salvage Pathway	0	0	1000	0
g1791	O-acetylserine sulfhydrylase	h2s[c] + oahser[c] -> ac[c] + hcys[c]	(Gglean011718.1) or (Gglean013515.1)			AA:Methionine metabolism	0	0	1000	0		2.5.1.47
g1792	1,4-alpha-glucan branching enzyme	glcgly[c] -> glycogen[c] + glycogenin[c]	(Gglean011738.1)			CM:Starch and sucrose metabolism	0	0	1000	0		2.4.1.18
g1793	homoisocitrate hydro-lyase	b124tc[c] + h2o[c] <=> hicit[c]	(Gglean011743.1)			AA:Lysine metabolism	1	-1000	1000	0		4.2.1.36
g1794	10-formyltetrahydrofolate:5'-phosphoribosyl-5-amino-4-imidazolecarboxamide formyltransferase	prfica[c] + thf[c] <=> fthf[c] + aicar[c]	(Gglean011778.1)			Purine metabolism	1	-1000	1000	0		2.1.2.3
g1795	L-glutamate:NADP+ oxidoreductase (transaminating)	h[c] + akg[c] + gln[c] + nadph[c] -> 2 glu[c] + nadp[c]	(Gglean011780.1)			AA:Alanine, aspartate and glutamate metabolism	0	0	1000	0		1.4.1.13
g1796	ATP:AMP phosphotransferase	amp[c] + atp[c] + h[c] -> 2 adp[c]	(Gglean011783.1)			NM:Purine metabolism	0	0	1000	0		2.7.4.3
g1797	Dolichyl-phosphate-mannose--protein mannosyltransferase 1	dolmanp[p] -> dolp[p] + mannan[p]	(Gglean012577.1) or (Gglean011829.1) or (Gglean008606.1)			GM:Glycoprotein metabolism	0	0	1000	0		2.4.1.109
g1800	Glycylpeptide N-tetradecanoyltransferase	glp[c] + c140coa[c] -> tglp[c] + coa[c] + h[c]	(Gglean011996.1)			OT:Proteins, peptides and amino acids metabolism	0	0	1000	0		2.3.1.97
g1801	5,6,7,8-tetrahydrofolate:NADP+ oxidoreductase	nadp[m] + dhf[m] <=> nadph[m] + fots[m]	(Gglean012018.1)			CV:Folate biosynthesis	1	-1000	1000	0		1.5.1.3
g1802	5,6,7,8-tetrahydrofolate:NADP+ oxidoreductase	h[m] + nadph[m] + dhf[m] <=> nadp[m] + thf[m]	(Gglean012018.1)			CV:Folate biosynthesis	1	-1000	1000	0		1.5.1.3
g1803	alpha-1,3-glucosyltransferase	dolpglc[p] + glum9glu2ppol[p] -> dolp[p] + glu2m9glu2ppol[p]	(Gglean012122.1)			GM:Lipid-linked oligosaccharide biosynthesis	0	0	1000	0		2.4.1.265
g1804	penicillin amidase	bzpl[c] + h2o[c] -> 6ampenc[c] + pac[c]	(Gglean012152.1)			SM:Penicillin biosynthesis	0	0	1000	0		3.5.1.11
g1805	acoa:6-APA acyltransferase	phaccoa[c] + 6ampenc[c] -> bzpl[c] + coa[c] + h[c]	(Gglean012152.1)			SM:Penicillin biosynthesis	0	0	1000	0		2.3.1.164
g1806	penicillin amidase	pmpl[c] + h2o[c] -> 6ampenc[c] + poa[c]	(Gglean012152.1)			SM:Penicillin biosynthesis	0	0	1000	0		3.5.1.11
g1807	acoa:6-APA acyltransferase	ipN[c] + 2hphaccoa[c] + h2o[c] -> 2hbpl[c] + coa[c] + ama[c]	(Gglean012152.1)			SM:Penicillin biosynthesis	0	0	1000	0		2.3.1.164
g1808	acoa:6-APA acyltransferase	ipN[c] + 4hpoacoa[c] + h2o[c] -> 4hpmpl[c] + coa[c] + ama[c]	(Gglean012152.1)			SM:Penicillin biosynthesis	0	0	1000	0		2.3.1.164		Physiological Engineering Aspects of Penicillin chrysogenum, J. Nielsen, World Scientific, 1997
g1809	acoa:6-APA acyltransferase	ipN[c] + c60coa[c] + h2o[c] -> hnpl[c] + coa[c] + ama[c]	(Gglean012152.1)			SM:Penicillin biosynthesis	0	0	1000	0		2.3.1.164
g1810	acoa:6-APA acyltransferase	ipN[c] + c80coa[c] + h2o[c] -> ocpl[c] + coa[c] + ama[c]	(Gglean012152.1)			SM:Penicillin biosynthesis	0	0	1000	0		2.3.1.164
g1811	isopenicillin N amidohydrolase	ipN[c] + h2o[c] -> 6ampenc[c] + ama[c]	(Gglean012152.1)			SM:Penicillin biosynthesis	0	0	1000	0		2.3.1.164		Physiological Engineering Aspects of Penicillin chrysogenum, J. Nielsen, World Scientific, 1997
g1812	acoa:isopenicillin N N-acyltransferase	ipN[c] + phaccoa[c] + h2o[c] -> ama[c] + coa[c] + bzpl[c] + h[c]	(Gglean012152.1)			SM:Penicillin biosynthesis	0	0	1000	0		2.3.1.164
g1813	acoa:6-APA acyltransferase	ipN[c] + poacoa[c] + h2o[c] -> pmpl[c] + coa[c] + ama[c]	(Gglean012152.1)			SM:Penicillin biosynthesis	0	0	1000	0		2.3.1.164
g1814	Pyruvate dehydrogenase E1 component subunit alpha, mitochondrial	limie[m] + pyr[m] <=> co2[m] + adlie[m]	(Gglean012210.1 and Gglean007026.1) or (Gglean011586.1)			CM:Glycolysis / Gluconeogenesis	1	-1000	1000	0		1.2.4.1
g1815	Glycosylphosphatidylinositol-alpha 1,4 mannosyltransferase I	dolmanp[p] + gluappli[p] -> dolp[p] + magluappli[p]	(Gglean012260.1)			GM:glycosylphosphatidylinositol (GPI) biosynthesis	0	0	1000	0		2.4.1.-
g1816	35-cyclic nucleotide phosphodiesterase	35cdamp[n] + h2o[n] -> damp[n] + h[n]	(Gglean012338.1) or (Gglean004943.1)			NM:Purine metabolism	0	0	1000	0		3.1.4.17
g1817	L-histidine:tRNA(his) ligase (AMP-forming)	atp[c] + his[c] + tRNA[c] -> amp[c] + histrna[c] + ppi[c]	(Gglean012352.1)			Aminoacyl-tRNA biosynthesis	0	0	1000	0		6.1.1.21
g1818	adenosine 3',5'-bisphosphate,sulfite:oxidized-thioredoxin oxidoreductase (3'-phosphoadenosine-5'-phosphosulfate -forming)	paps[c] + trddt[c] <=> pap[c] + slfi[c] + othio[c]	(Gglean012503.1)			EM:Sulfur metabolism	1	-1000	1000	0		1.8.4.8
g1819	Protein required for ubiquinone (Coenzyme Q) biosynthesis	2nommb[c] + o2[c] -> 3demq9[c]	(Gglean012521.1)			CV:Ubiquinone and other terpenoid-quinone biosynthesis	0	0	1000	0
g1820	Ubiquinone biosynthesis methyltransferase COQ5, mitochondrial	2nona6mb[c] + sam[c] -> 2nommb[c] + sah[c]	(Gglean012521.1)			CV:Quinone biosynthesis	0	0	1000	0		2.1.1.-
g1821	hexaprenyldihydroxybenzoate methyltransferase, mitochondrial	3demq9[c] + sam[c] -> sah[c] + qh2[c]	(Gglean012521.1)			CV:Quinone biosynthesis	0	0	1000	0		2.1.1.114
g1822	hexaprenyldihydroxybenzoate methyltransferase, mitochondrial	3demq9[m] + sam[m] -> sah[m] + qh2[m]	(Gglean006097.1) or (Gglean005180.1)			CV:Quinone biosynthesis	0	0	1000	0		2.1.1.114
g1823	Uroporphyrinogen-III C-methyltransferase	sam[c] + upgiii[c] -> sah[c] + shcr[c]	(Gglean012547.1)			CV:Porphyrin metabolism	0	0	1000	0		2.1.1.107
g1824	S-adenosyl-L-methionine:uroporphyrinogen-III C-methyltransferase	sam[c] + upgiii[c] -> sah[c] + precor[c]	(Gglean012547.1) or (Gglean011511.1)			CV:Porphyrin and chlorophyll metabolism	0	0	1000	0		2.1.1.107
g1825	ADP:sulfate adenylyltransferase	aps[m] + pi[m] -> adp[m] + slf[m]	(Gglean012590.1)			EM:Sulfur metabolism	0	0	1000	0		2.7.7.5
g1826	tRNA pseudouridine synthase 3	r5p[n] + ura[n] <=> psd5p[n] + h2o[n]	(Gglean012699.1)			NM:Pyrimidine metabolism	1	-1000	1000	0		5.4.99.-
g1827	UDPglucose:dolichyl-phosphate beta-D-glucosyltransferase	udpg[m] + dolp[m] -> udp[m] + dolpglc[m]	(Gglean012704.1)			GM:N-Glycan biosynthesis	0	0	1000	0		2.4.1.117
g1828	Acyl carrier protein, mitochondrial	nadh[c] + q-9[c] -> nad[c] + qh2[c]	(Gglean012710.1)			CV:Mitochondrial type II fatty acid synthase	0	0	1000	0		2.3.1.41
g1829	Acyl carrier protein, mitochondrial	nadh[m] + q-9[m] -> nad[m] + qh2[m]	(Gglean000315.1) or (Gglean003222.1)			CV:Mitochondrial type II fatty acid synthase	0	0	1000	0		1.6.5.9
g1830	carbamoyl-phosphate:L-aspartate carbamoyltransferase	asp[m] + cap[m] -> caasp[m] + pi[m] + h[m]	(Gglean012757.1)			NM:Pyrimidine metabolism	0	0	1000	0		2.1.3.2
g1831	squalene,hydrogen-donor:oxygen oxidoreductase (2,3-epoxidizing)	3 h[c] + nadp[c] + o2[c] + sql[c] -> s23e[c] + nadph[c] + h2o[c]	(Gglean012819.1)			LM:Steroid biosynthesis	0	0	1000	0		1.14.99.7
g1832	UTP:ammonia ligase (ADP-forming)	atp[c] + nh3[c] + utp[c] -> adp[c] + ctp[c] + pi[c] + 3 h[c]	(Gglean012821.1)			NM:Pyrimidine metabolism	0	0	1000	0		6.3.4.2
g1833	heme A farnesyltransferase	hemeb[p] -> hemeo[p]	(Gglean012916.1)			CV:Porphyrin and chlorophyll metabolism	0	0	1000	0		2.5.1.-
g1834	squalene synthase	2 fpp[c] + nadph[c] -> nadp[c] + 2 ppi[c] + sql[c] + h[c]	(Gglean012948.1)			LM:Steroid biosynthesis	0	0	1000	0		2.5.1.21
g1835	Squalene synthetase	2 fpp[c] -> ppi[c] + psqldp[c] + 2 h[c]	(Gglean012948.1)			LM:Sterol biosynthesis	0	0	1000	0		2.5.1.21
g1836	Squalene synthetase	h[c] + nadph[c] + psqldp[c] -> nadp[c] + ppi[c] + sql[c]	(Gglean012948.1)			LM:Sterol biosynthesis	0	0	1000	0		2.5.1.21
g1837	Folylpolyglutamate synthase	atp[c] + glu[c] + thf[c] <=> adp[c] + pi[c] + thfglu[c] + h[c]	(Gglean012958.1)			CV:Folate metabolism	1	-1000	1000	0		6.3.2.17
g1838	Phosphatidylinositol 4-kinase PIK1	h[c] + pins[c] + atp[c] -> pins4p[c] + adp[c]	(Gglean012971.1) or (Gglean013135.1) or (Gglean006610.1)			LM:Phospholipid biosynthesis	0	0	1000	0		2.7.1.67
g1839	Pyruvate kinase 1	h[c] + adp[c] + pep[c] <=> atp[c] + pyr[c]	(Gglean013006.1)			CM:Glycolysis / Gluconeogenesis	1	-1000	1000	0		2.7.1.40
g1843	D-tagatose 1,6-bisphosphate D-glyceraldehyde-3-phosphate-lyase (glycerone-phosphate-forming)	t3p1[c] + t3p2[c] <=> tag16p[c]	(Gglean002382.1) or (Gglean013039.1)			CM:Galactose metabolism	1	-1000	1000	0		4.1.2.40
g1844	propanoyl-CoA:carbon-dioxide ligase (ADP-forming)	atp[c] + co2[c] + ppacoa[c] + h2o[c] -> mmcoa_S[c] + adp[c] + pi[c] + 2 h[c]	(Gglean013074.1)			CM:Propanoate metabolism	0	0	1000	0		6.4.1.3
g1845	(S)-methylmalonyl-CoA carboxy-lyase (propanoyl-CoA-forming)	h[c] + mmcoa_S[c] <=> co2[c] + ppacoa[c]	(Gglean013074.1)			CM:Propanoate metabolism	1	-1000	1000	0		4.1.1.41
g1846	L-glutamine:tRNA(Gln) ligase (AMP-forming)	atp[c] + gln[c] + tRNA[c] -> amp[c] + glntrna[c] + ppi[c]	(Gglean013077.1)			Aminoacyl-tRNA biosynthesis	0	0	1000	0		6.1.1.18
g1847	L-glutamine:tRNA(Gln) ligase (AMP-forming)	atp[m] + gln[m] + tRNA[m] -> amp[m] + glntrna[m] + ppi[m]	(Gglean002188.1)			Aminoacyl-tRNA biosynthesis	0	0	1000	0		6.1.1.18
g1848	CTP:phosphatidate cytidyltransferase	ctp[c] + pa[c] + h[c] <=> cdpdg[c] + ppi[c]	(Gglean013102.1) or (Gglean006428.1)			LM:Glycerophospholipid metabolism	1	-1000	1000	0		2.7.7.41
g1849	cellulose 1,4-beta-cellobiosidase	6 cellu[e] -> 2 dglc[e] + 2 cellob[e]	(Gglean013111.1) or (Gglean000100.1) or (Gglean000699.1) or (Gglean002720.1) or (Gglean002555.1) or (Gglean006175.1)			CM:Starch and sucrose metabolism	0	0	1000	0		3.2.1.91
g1850	ethanolamine oxidase	etha[c] + o2[c] + h2o[c] -> glal[c] + nh3[c] + h2o2[c]	(Gglean013148.1) or (Gglean001594.1) or (Gglean006131.1)			LM:Glycerophospholipid metabolism	0	0	1000	0		1.4.3.21
g1851	aminoacetone:oxygen oxidoreductase(deaminating)	amac[c] + o2[c] + h2o[c] -> nh3[c] + h2o2[c] + mgxl[c]	(Gglean006183.1) or (Gglean001594.1) or (Gglean006131.1) or (Gglean013148.1) or (Gglean002551.1) or (Gglean008540.1)			AA:Glycine, serine and threonine metabolism	0	0	1000	0		1.4.3.4;1.4.3.21
g1852	sulfur dioxygenase	o2[c] + s[c] + h2o[c] -> slfi[c] + h[c]	(Gglean013168.1)			EM:Sulfur metabolism	0	0	1000	0		1.13.11.18
g1853	glycolate:NAD+ oxidoreductase	nad[p] + glya[p] <=> nadh[p] + glx[p] + h[p]	(Gglean013185.1)			CM:Tricarboxylic acid cycle and glyoxylate/dicarboxylate metabolism	1	-1000	1000	0		1.1.1.26;1.1.1.29
g1855	Methylcrotonoyl-CoA carboxylase	atp[m] + mcrcoa[m] + hco3[m] -> h[m] + pi[m] + adp[m] + mgcoa[m]	(Gglean013192.1)			AA:Valine, leucine and isoleucine degradation	0	0	1000	0		6.4.1.4
g1856	ceramide synthase	c181coa[p] + psph(C18)[p] -> cerb1b[p] + coa[p]	(Gglean013211.1)			LM:Sphingolipid metabolism	0	0	1000	0		2.3.1.24
g1857	ceramide synthase	c181coa[p] + psph(C20)[p] -> cerb1d[p] + coa[p]	(Gglean013211.1)			LM:Sphingolipid metabolism	0	0	1000	0		2.3.1.24
g1858	ceramide synthase	c181coa[p] + sph(C18)[p] -> cerb2b[p] + coa[p]	(Gglean013211.1)			LM:Sphingolipid metabolism	0	0	1000	0		2.3.1.24
g1859	ceramide synthase	c181coa[p] + sph(C19:1)[p] -> cereb2[p] + coa[p]	(Gglean013211.1)			LM:Sphingolipid metabolism	0	0	1000	0		2.3.1.24
g1860	ceramide synthase	c181coa[p] + sph(C20)[p] -> cerb2d[p] + coa[p]	(Gglean013211.1)			LM:Sphingolipid metabolism	0	0	1000	0		2.3.1.24
g1861	Sphingosine N-acyltransferase LAC1	lcacoa[p] + psph[p] -> pcerd[p] + coa[p]	(Gglean013211.1)			LM:Sphingolipid metabolism	0	0	1000	0		2.3.1.24
g1862	Sphingosine N-acyltransferase LAC1	lcacoa[p] + sph[p] -> cerd[p] + coa[p]	(Gglean013211.1)			LM:Sphingolipid metabolism	0	0	1000	0		2.3.1.24
g1865	glycolaldehyde:NAD+ oxidoreductase	glal[c] + nad[c] + h2o[c] <=> glya[c] + nadh[c] + 2 h[c]	(Gglean013276.1) or (Gglean006667.1) or (Gglean007854.1) or (Gglean009666.1) or (Gglean011248.1) or (Gglean012080.1) or (Gglean008660.1) or (Gglean010108.1)			CM:Pyruvate metabolism	1	-1000	1000	0		1.2.1.3
g1866	glycolaldehyde:NAD+ oxidoreductase	glal[m] + nad[m] + h2o[m] <=> glya[m] + nadh[m] + 2 h[m]	(Gglean004044.1)			CM:Pyruvate metabolism	1	-1000	1000	0		1.2.1.3
g1867	acetaldehyde:NAD+ oxidoreductase	nad[m] + acal[m] + h2o[m] -> nadh[m] + ac[m] + 2 h[m]	(Gglean004044.1)			CM:Pyruvate metabolism	0	0	1000	0		1.2.1.3
g1868	aldehyde dehydrogenase (NAD+)	nad[c] + propanal[c] + h2o[c] <=> nadh[c] + ppa[c] + 2 h[c]	(Gglean013276.1) or (Gglean006667.1) or (Gglean007854.1) or (Gglean009666.1) or (Gglean011248.1) or (Gglean012080.1) or (Gglean008660.1) or (Gglean010108.1)			AA:Cysteine and methionine metabolism	1	-1000	1000	0		1.2.1.3
g1869	aldehyde dehydrogenase (NAD+)	nad[m] + propanal[m] + h2o[m] <=> nadh[m] + ppa[m] + 2 h[m]	(Gglean004044.1)			AA:Cysteine and methionine metabolism	1	-1000	1000	0		1.2.1.3
g1870	NAD-dependent aldehyde dehydrogenase	lald[c] + nad[c] + h2o[c] <=> llac[c] + nadh[c] + 2 h[c]	(Gglean013276.1) or (Gglean006667.1) or (Gglean007854.1) or (Gglean009666.1) or (Gglean011248.1) or (Gglean012080.1) or (Gglean008660.1) or (Gglean010108.1)			AA:beta-Alanine metabolism	1	-1000	1000	0		1.2.1.3
g1871	NAD-dependent aldehyde dehydrogenase	lald[m] + nad[m] + h2o[m] <=> llac[m] + nadh[m] + 2 h[m]	(Gglean004044.1)			AA:beta-Alanine metabolism	1	-1000	1000	0		1.2.1.3
g1872	(S)-lactaldehyde:NAD+ oxidoreductase	lald[c] + nad[c] + h2o[c] -> lac[c] + nadh[c] + 2 h[c]	(Gglean013276.1) or (Gglean006667.1) or (Gglean007854.1) or (Gglean009666.1) or (Gglean011248.1) or (Gglean012080.1) or (Gglean008660.1) or (Gglean010108.1)			CM:Pyruvate metabolism	0	0	1000	0		1.2.1.3
g1873	(S)-lactaldehyde:NAD+ oxidoreductase	lald[m] + nad[m] + h2o[m] -> lac[m] + nadh[m] + 2 h[m]	(Gglean004044.1)			CM:Pyruvate metabolism	0	0	1000	0		1.2.1.3
g1874	S-(hydroxymethyl)glutathione dehydrogenase	nad[c] + fald[c] + gsh[c] <=> nadh[c] + fgt[c] + h[c]	(Gglean013336.1)			CM:Pyruvate metabolism	1	-1000	1000	0		1.1.1.284
g1877	dihydroxy-acid dehydratase	dhmva[m] -> h2o[m] + oival[m]	(Gglean013371.1) or (Gglean012144.1)			AA:Valine, leucine and isoleucine biosynthesis	0	0	1000	0		4.2.1.9
g1878	hydroxymethylbilane hydro-lyase(cyclizing)	hmtb[c] -> upgiii[c] + h2o[c]	(Gglean013456.1)			CV:Porphyrin and chlorophyll metabolism	0	0	1000	0		4.2.1.75
g1879	UDP-glucose:ergosterol glucosyltransferase	udp[n] + ergst3glc[n] -> udpg[n] + egstr[n]	(Gglean013479.1)			LM:Sterol Metabolism	0	0	1000	0		2.4.1.173
g1880	propanoate:CoA ligase (AMP-forming)	atp[m] + coa[m] + ppa[m] -> amp[m] + ppi[m] + ppacoa[m] + h[m]	(Gglean013486.1)			CM:Propanoate metabolism	0	0	1000	0		6.2.1.17
g1004	NADh-ubiquinone oxidoreductase	h[n] + nadh[n] + q[n] <=> nad[n] + qh2[n]	(Gglean011734.1) or (Gglean003114.1) or (Gglean000410.1)			EM:Oxidative phosphorylation	1	-1000	1000	0		1.6.5.3
g1005	NADh-ubiquinone oxidoreductase	5 h[m] + nadh[m] + q[m] -> nad[m] + qh2[m] + 4 h[c]	(Gglean008332.1 and Gglean005747.1 and Gglean002048.1 and Gglean009607.1 and Gglean010577.1 and Gglean005239.1 and Gglean001129.1 and Gglean003922.1 and Gglean003875.1 and Gglean008200.1) or (Gglean010120.1) or (Gglean003222.1) or (Gglean000315.1) or (Gglean001129.1 and Gglean008332.1 and Gglean005239.1 and Gglean011288.1 and Gglean010577.1 and Gglean003875.1) or (Gglean013597.1)			EM:Oxidative phosphorylation	0	0	1000	0		1.6.5.3;1.6.99.3
g0577	Succinate dehydrogenase (ubiquinone)	succ[m] + q[m] <=> fum[m] + qh2[m]	(Gglean006665.1) or (Gglean007172.1 and Gglean008249.1)			CM:Citrate cycle;EM:Oxidative phosphorylation	1	-1000	1000	0		1.3.5.1;4
g1883	ubiquinol-cytochrome-c reductase (complex III)	2 h[m] + qh2[m] + 2 feri[m] -> 4 h[c] + q[m] + 2 fero[m]	(Gglean006431.1 and Gglean001250.1 and Gglean002559.1 and Gglean011024.1)			EM:Oxidative phosphorylation	0	0	1000	0		1.10.2.2
g1881	Cytochrome c oxidase subunit 1	0.5 o2[m] + 6 h[m] + 2 fero[m] -> h2o[m] + 4 h[c] + 2 feri[m]	(Gglean003046.1 and Gglean000468.1 and Gglean007398.1) or (Gglean003424.1)			EM:Oxidative phosphorylation	0	0	1000	0		1.9.3.1
g1622	ATP synthase complex, mitochondrial	3.88 h[c] + pi[m] + adp[m] -> h2o[m] + 3.88 h[m] + atp[m]	(Gglean008500.1 and Gglean000391.1 and Gglean011317.1 and Gglean000413.1 and Gglean005406.1 and Gglean009209.1) or (Gglean007235.1) or (Gglean008330.1 and Gglean008273.1 and Gglean008295.1 and Gglean011317.1 and Gglean008329.1 and Gglean008500.1 and Gglean000391.1) or (Gglean009040.1) or (Gglean007258.1) or (Gglean011317.1 and Gglean008330.1) or (Gglean012386.1 and Gglean003523.1 and Gglean005339…			EM:Oxidative phosphorylation	0	0	1000	0		3.6.3.14
g1884	H+-exporting ATPase	h2o[c] + atp[c] + 3 h[c] -> pi[c] + adp[c] + 4 h[e]	(Gglean011394.1) or (Gglean011763.1) or (Gglean011394.1) or (Gglean011763.1) or (Gglean011394.1) or (Gglean011763.1) or (Gglean011394.1) or (Gglean011763.1) or (Gglean011394.1) or (Gglean011763.1) or (Gglean001838.1) or (Gglean007738.1) or (Gglean011424.1) or (Gglean013490.1)			EM:Oxidative phosphorylation	0	0	1000	0		3.6.3.6
g0719	Inorganic diphosphatase	h2o[c] + ppi[c] -> h[c] + 2 pi[c]	(Gglean008720.1)			EM:Oxidative phosphorylation	0	0	1000	0		3.6.1.1
g1903	ADP/ATP/phosphate mitochondrial shuttle	adp[c] + atp[m] + pi[c] + h[c] + h2o[m] -> adp[m] + atp[c] + pi[m] + h[m] + h2o[c]	(Gglean004607.1)			Transport, mitochondrial membrane	0	0	1000	0		2.A.29.1.7	TCDB
g0242	alternative oxidase	0.5 o2[m] + qh2[m] -> h2o[m] + q[m]	(Gglean002197.1)			EM:Energy metabolism	0	0	1000	0		1.10.3.11
g0578	Succinate dehydrogenase (ubiquinone)	succ[p] + q[p] -> fum[p] + qh2[p]	(Gglean001035.1 and Gglean004265.1)			CM:Citrate cycle;EM:Oxidative phosphorylation	0	0	1000	0		1.3.5.1;4
g1006	NADh-ubiquinone oxidoreductase	h[c] + nadh[c] + q[c] -> nad[c] + qh2[c]	(Gglean008333.1 and Gglean009485.1 and Gglean011288.1 and Gglean009322.1 and Gglean008308.1) or (Gglean013597.1) or (Gglean008333.1 and Gglean009485.1) or (Gglean001129.1 and Gglean005239.1 and Gglean011288.1 and Gglean010577.1 and Gglean003875.1 and Gglean008332.1 and Gglean008333.1 and Gglean009485.1 and Gglean001932.1) or (Gglean003222.1)			EM:Oxidative phosphorylation	0	0	1000	0		1.6.5.3
g1885	Cu2+-exporting ATPase	h2o[c] + atp[c] + cu[c] -> h[c] + pi[c] + adp[c] + cu[e]	(Gglean008255.1) or (Gglean008795.1) or (Gglean008815.1) or (Gglean006317.1) or (Gglean002692.1) or (Gglean010192.1) or (Gglean013080.1)			EM:Oxidative phosphorylation	0	0	1000	0		3.6.3.4
g1886	H+/K+-exchanging ATPase	h2o[c] + atp[c] + k[e] -> pi[c] + adp[c] + h[e] + k[c]	(Gglean012612.1) or (Gglean013080.1) or (Gglean002692.1) or (Gglean010192.1)			EM:Oxidative phosphorylation	0	0	1000	0		3.6.3.10
g1887	Na+-exporting ATPase	h2o[c] + atp[c] + na[c] -> h[c] + pi[c] + adp[c] + na[e]	(Gglean000471.1) or (Gglean000911.1) or (Gglean012069.1) or (Gglean000471.1) or (Gglean000911.1) or (Gglean012069.1) or (Gglean000471.1) or (Gglean000911.1) or (Gglean012069.1) or (Gglean000471.1) or (Gglean000911.1) or (Gglean012069.1) or (Gglean000471.1) or (Gglean000911.1) or (Gglean012069.1) or (Gglean002692.1) or (Gglean010192.1) or (Gglean013080.1)			EM:Energy metabolism	0	0	1000	0		3.6.3.7
g1888	Phospholipid-translocating ATPase	h2o[m] + atp[m] + pa[m] -> h[m] + pi[m] + adp[m] + pa[c]	(Gglean010070.1) or (Gglean011999.1) or (Gglean005601.1) or (Gglean010070.1) or (Gglean011795.1)			LM:Lipid Metabolism	0	0	1000	0		3.6.3.1
g1889	Phospholipid-translocating ATPase	h2o[m] + atp[m] + pe[m] -> h[m] + pi[m] + adp[m] + pe[c]	(Gglean010070.1) or (Gglean011999.1) or (Gglean005601.1) or (Gglean010070.1) or (Gglean011795.1)			LM:Lipid Metabolism	0	0	1000	0		3.6.3.1
g1890	Phospholipid-translocating ATPase	h2o[m] + atp[m] + pg[m] -> h[c] + pi[m] + adp[m] + pg[c]	(Gglean010070.1) or (Gglean011999.1) or (Gglean005601.1) or (Gglean010070.1) or (Gglean011795.1)			LM:Lipid Metabolism	0	0	1000	0		3.6.3.1
g1891	Phospholipid-translocating ATPase	h2o[m] + atp[m] + ps[m] -> h[c] + pi[m] + adp[m] + ps[c]	(Gglean010070.1) or (Gglean011999.1) or (Gglean005601.1) or (Gglean010070.1) or (Gglean011795.1)			LM:Lipid Metabolism	0	0	1000	0		3.6.3.1
g1892	Ca2+-transporting ATPase	h2o[c] + atp[c] + ca[e] -> h[c] + pi[c] + adp[c] + ca[c]	(Gglean001672.1) or (Gglean006462.1) or (Gglean000471.1) or (Gglean000911.1) or (Gglean012069.1) or (Gglean000471.1) or (Gglean000911.1) or (Gglean012069.1) or (Gglean000471.1) or (Gglean000911.1) or (Gglean012069.1) or (Gglean002387.1) or (Gglean002705.1) or (Gglean002387.1) or (Gglean002705.1) or (Gglean002387.1) or (Gglean002705.1) or (Gglean002387.1) or (Gglean002705.1) or (Gglean002387.1) or…			EM:Oxidative phosphorylation	0	0	1000	0		3.6.3.8
g1894	choline sulfate sulfohydrolase	chols[c] + h2o[c] -> cln[c] + slf[c] + h[c]	(Gglean000119.1)			EM:Sulfur metabolism	0	0	1000	0		3.1.6.6
g1895	Urea active transporter	urea[e] <=> urea[c]	(Gglean001863.1) or (Gglean006730.1) or (Gglean008178.1)			Transport, extracellular	1	-1000	1000	0		2.A.21.6.1
g1896	Acetate plasma membrane transport	ac[e] <=> ac[c]	(Gglean012655.1)			Transport, extracellular	1	-1000	1000	0		2.A.96.1.3
g1897	acetylcarnitine/carnitine mitochondrial shuttle	acar[c] + car[m] -> acar[m] + car[c]	(Gglean001797.1)			Transport, mitochondrial membrane	0	0	1000	0		2.A.29.8.4
g1898	acetyl-CoA transporter	accoa[m] <=> accoa[c]	(Gglean012372.1)			Transport, mitochondrial membrane	1	-1000	1000	0		2.A.1.25.1	TCDB
g1899	Cis-aconitate transporter	aco[m] <=> aco[c]	(Gglean004632.1) or (Gglean005927.1)			Transport, mitochondrial membrane	1	-1000	1000	0		2.A.29.2.6/2.A.29.7.3
g1900	Mitochondrial carnitine carrier	acrn[c] + cati[m] -> cati[c] + acrn[m]	(Gglean001797.1)			Transport, mitochondrial	0	0	1000	0		2.A.29.8.4
g1901	Purine-cytosine permease	ad[e] <=> ad[c]	(Gglean005207.1) or (Gglean006275.1) or (Gglean007943.1) or (Gglean008236.1) or (Gglean009116.1)			Transport, extracellular	1	-1000	1000	0		2.A.1.40.1;2.A.39.2.4
g1902	alpha-D-glucose permease	adglc[e] -> adglc[c]	(Gglean013316.1) or (Gglean001784.1) or (Gglean004185.1) or (Gglean006398.1) or (Gglean000517.1) or (Gglean008180.1) or (Gglean013053.1) or (Gglean005469.1) or (Gglean011842.1) or (Gglean013104.1) or (Gglean002581.1) or (Gglean004185.1) or (Gglean006781.1) or (Gglean008426.1) or (Gglean009142.1) or (Gglean011864.1) or (Gglean006966.1) or (Gglean009390.1) or (Gglean010643.1)			Transport, extracellular	0	0	1000	0		2.A.1.1.58;73
g1904	Mitochondrial 2-oxodicarboxylate carrier	aka[m] -> aka[c]	(Gglean000238.1) or (Gglean008411.1)			Transport, mitochondrial membrane	0	0	1000	0		2.A.29.2.8
g1906	2-oxoglutarate transporter	akg[c] <=> akg[m]	(Gglean004632.1) or (Gglean000238.1) or (Gglean008411.1)			Transport, mitochondrial membrane	1	-1000	1000	0		2.A.29.2.6
g1907	L-alanine permease	ala[e] <=> ala[c]	(Gglean006448.1) or (Gglean005514.1) or (Gglean006273.1) or (Gglean006354.1) or (Gglean011305.1) or (Gglean013044.1) or (Gglean000603.1) or (Gglean010359.1) or (Gglean010724.1) or (Gglean007919.1) or (Gglean008337.1) or (Gglean011633.1)			Transport, extracellular	1	-1000	1000	0		2.A.3.10.3;13;14;22/2.A.3.1.2/2.A.18.4.2
g1908	Allantoin permease	alltn[e] -> alltn[c]	(Gglean001490.1)			Transport, extracellular	0	0	1000	0		2.A.39.3.1
g1909	Adenosine 5'-monophosphate transporter	amp[e] -> amp[c]	(Gglean001490.1)			Transport, extracellular	0	0	1000	0		2.A.39.3.1
g1910	D-arabinose transporter	arab[e] <=> arab[c]	(Gglean002581.1) or (Gglean006781.1) or (Gglean008426.1) or (Gglean009142.1) or (Gglean011864.1) or (Gglean001784.1) or (Gglean004185.1) or (Gglean006398.1) or (Gglean013316.1)			Transport, extracellular	1	-1000	1000	0		2.A.1.1.57;58
g1911	L-arginine transporter	arg[c] <=> arg[m]	(Gglean008314.1)			Transport, mitochondrial membrane	1	-1000	1000	0		2.A.29.9.1
g1912	L-arginine permease	arg[e] <=> arg[c]	(Gglean006448.1) or (Gglean008337.1) or (Gglean005514.1) or (Gglean006273.1) or (Gglean006354.1) or (Gglean000603.1) or (Gglean001441.1) or (Gglean001873.1) or (Gglean003136.1) or (Gglean006273.1) or (Gglean008337.1) or (Gglean013044.1) or (Gglean011305.1) or (Gglean013044.1) or (Gglean008314.1)			Transport, extracellular	1	-1000	1000	0		2.A.3.10.3;13;14;22/2.A.3.1.2/2.A.18.4.2
g1913	L-asparagine permease	asn[e] <=> asn[c]	(Gglean005514.1) or (Gglean006273.1) or (Gglean006354.1) or (Gglean011305.1) or (Gglean013044.1) or (Gglean000603.1) or (Gglean000603.1) or (Gglean001873.1) or (Gglean003136.1) or (Gglean006448.1) or (Gglean008337.1) or (Gglean000603.1) or (Gglean008337.1) or (Gglean007919.1) or (Gglean011633.1) or (Gglean007919.1) or (Gglean008337.1) or (Gglean011633.1)			Transport, extracellular	1	-1000	1000	0		2.A.3.10.3;13;14;22/2.A.3.1.2/2.A.18.4.2
g1914	Mitochondrial aspartate-glutamate transporter AGC1	asp[m] <=> asp[c]	(Gglean012862.1)			Transport, mitochondrial	1	-1000	1000	0		2.A.29.14.4
g1915	L-aspartate permease	asp[e] <=> asp[c]	(Gglean005514.1) or (Gglean006273.1) or (Gglean006354.1) or (Gglean011305.1) or (Gglean013044.1) or (Gglean000603.1) or (Gglean000603.1) or (Gglean001873.1) or (Gglean003136.1) or (Gglean006448.1) or (Gglean008337.1) or (Gglean007919.1) or (Gglean011633.1) or (Gglean007919.1) or (Gglean008337.1) or (Gglean011633.1)			Transport, extracellular	1	-1000	1000	0		2.A.3.10.3;13;14;22/2.A.3.1.2/2.A.18.4.2
g1916	ADP/ATP transporter	atp[c] + adp[e] -> adp[c] + atp[e]	(Gglean009347.1)			Transport, plasma membrane	0	0	1000	0		2.A.29.17.1
g1917	AMP/ATP transporter	atp[c] + amp[e] -> amp[c] + atp[e]	(Gglean009347.1)			Transport, plasma membrane	0	0	1000	0		2.A.29.17.1
g1919	allantoate permease	att[c] <=> att[e]	(Gglean000520.1) or (Gglean007014.1)			Transport, plasma membrane	1	-1000	1000	0		2.A.39.3.10	TCDB
g1920	Benzoylamine transporter	bamn[c] <=> bamn[e]	(Gglean001863.1) or (Gglean006730.1) or (Gglean008178.1) or (Gglean001863.1) or (Gglean006730.1)			Transport, plasma membrane	1	-1000	1000	0		2.A.21.6.1;2
g1921	MFS monosaccharide transporter	bdfru[e] <=> bdfru[c]	(Gglean003549.1) or (Gglean001784.1) or (Gglean004185.1) or (Gglean006398.1) or (Gglean013316.1) or (Gglean000517.1) or (Gglean013053.1) or (Gglean005469.1) or (Gglean008180.1) or (Gglean011842.1) or (Gglean013053.1) or (Gglean007430.1) or (Gglean002581.1) or (Gglean006781.1) or (Gglean008426.1) or (Gglean009142.1) or (Gglean011864.1)			Transport, extracellular	1	-1000	1000	0		2.A.1.1.33;51;57;58;73/2.A.1.2.45
g1922	beta-D-glucose permease	bdglc[e] -> bdglc[c]	(Gglean013316.1) or (Gglean001784.1) or (Gglean004185.1) or (Gglean006398.1) or (Gglean000517.1) or (Gglean008180.1) or (Gglean013053.1) or (Gglean013104.1) or (Gglean000517.1) or (Gglean005469.1) or (Gglean008180.1) or (Gglean011842.1) or (Gglean002581.1) or (Gglean004185.1) or (Gglean006781.1) or (Gglean008426.1) or (Gglean009142.1) or (Gglean011864.1) or (Gglean006966.1) or (Gglean009390.1) or…			Transport, extracellular	0	0	1000	0		2.A.1.1.33;51;57;58;73/2.A.1.2.45
g1923	MFS monosaccharide transporter	bgal[e] -> bgal[c]	(Gglean001784.1) or (Gglean004185.1) or (Gglean006398.1) or (Gglean013316.1) or (Gglean000517.1) or (Gglean008180.1) or (Gglean013053.1) or (Gglean000517.1) or (Gglean005469.1) or (Gglean008180.1) or (Gglean011842.1) or (Gglean013053.1) or (Gglean000517.1) or (Gglean008180.1) or (Gglean000517.1) or (Gglean008180.1) or (Gglean011842.1) or (Gglean003549.1) or (Gglean002581.1) or (Gglean006781.1) or…			Transport, extracellular	0	0	1000	0		2.A.1.1.33
g1924	Beta-L-Arabinoside transporter	blaras[e] <=> blaras[c]	(Gglean000517.1) or (Gglean008180.1) or (Gglean013053.1)			Transport, extracellular	1	-1000	1000	0		2.A.1.1.73
g1925	decanoyl-CoA	c100coa[c] <=> c100coa[m]	(Gglean008199.1)			Transport, mitochondrial	1	-1000	1000	0		3.A.1.203.7
g1926	laurate transporter	c120[e] <=> c120[c]	(Gglean010623.1)			Transport, peroxisomal membrane	1	-1000	1000	0		4.C.1.1.5	TCDB
g1927	lauroyl-CoA	c120coa[c] <=> c120coa[m]	(Gglean008199.1)			Transport, mitochondrial	1	-1000	1000	0		3.A.1.203.7
g1928	myristate transporter	c140[e] <=> c140[c]	(Gglean010623.1)			Transport, peroxisomal membrane	1	-1000	1000	0		4.C.1.1.5	TCDB
g1929	myristoyl-CoA	c140coa[c] <=> c140coa[m]	(Gglean008199.1)			Transport, mitochondrial	1	-1000	1000	0		3.A.1.203.7
g1930	palmitate transporter	c160[e] <=> c160[c]	(Gglean010623.1)			Transport, peroxisomal membrane	1	-1000	1000	0		4.C.1.1.5	TCDB
g1931	palmitoyl-CoA	c160coa[c] <=> c160coa[m]	(Gglean008199.1)			Transport, mitochondrial	1	-1000	1000	0		3.A.1.203.7
g1932	hexadecenoate transporter	c161[e] <=> c161[c]	(Gglean010623.1)			Transport, peroxisomal membrane	1	-1000	1000	0		4.C.1.1.5	TCDB
g1933	stearate transporter	c180[e] <=> c180[c]	(Gglean010623.1)			Transport, peroxisomal membrane	1	-1000	1000	0		4.C.1.1.5	TCDB
g1934	stearoyl-CoA	c180coa[c] <=> c180coa[m]	(Gglean008199.1)			Transport, mitochondrial	1	-1000	1000	0		3.A.1.203.7
g1935	Oleic acid transporter	c181[e] <=> c181[c]	(Gglean010623.1)			Transport, peroxisomal membrane	1	-1000	1000	0		4.C.1.1.5	TCDB
g1936	Linoleate transporter	c182[e] <=> c182[c]	(Gglean010623.1)			Transport, peroxisomal membrane	1	-1000	1000	0		4.C.1.1.5	TCDB
g1937	Octadecatrienoic acid transporter	c183[e] <=> c183[c]	(Gglean010623.1)			Transport, peroxisomal membrane	1	-1000	1000	0		4.C.1.1.5	TCDB
g1938	hexanoate transporter	c60[e] <=> c60[c]	(Gglean010623.1)			Transport, peroxisomal membrane	1	-1000	1000	0		4.C.1.1.5	TCDB
g1939	hexanoyl-CoA	c60coa[c] <=> c60coa[m]	(Gglean008199.1)			Transport, mitochondrial	1	-1000	1000	0		3.A.1.203.7
g1940	octanoate transporter	c80[e] <=> c80[c]	(Gglean010623.1)			Transport, peroxisomal membrane	1	-1000	1000	0		4.C.1.1.5	TCDB
g1941	octanoyl-CoA	c80coa[c] <=> c80coa[m]	(Gglean008199.1)			Transport, mitochondrial	1	-1000	1000	0		3.A.1.203.7
g1942	Mitochondrial carnitine/acylcarnitine carrier protein	car[c] <=> car[m]	(Gglean001797.1)			Transport, mitochondrial membrane	1	-1000	1000	0		2.A.29.8.1;2;3;4
g1943	decanoylcarnitine/carnitine mitochondrial shuttle	car[m] + c100car[c] -> car[c] + c100car[m]	(Gglean001797.1)			Transport, mitochondrial membrane	0	0	1000	0		2.A.29.8.4
g1944	lauroylcarnitine/carnitine mitochondrial shuttle	car[m] + c120car[c] -> car[c] + c120car[m]	(Gglean001797.1)			Transport, mitochondrial membrane	0	0	1000	0		2.A.29.8.4
g1945	myristoylcarnitine/carnitine mitochondrial shuttle	car[m] + c140car[c] -> car[c] + c140car[m]	(Gglean001797.1)			Transport, mitochondrial membrane	0	0	1000	0		2.A.29.8.4
g1946	palmitoylcarnitine/carnitine mitochondrial shuttle	car[m] + c160car[c] -> car[c] + c160car[m]	(Gglean001797.1)			Transport, mitochondrial membrane	0	0	1000	0		2.A.29.8.4
g1947	hexadecenoylcarnitine/carnitine mitochondrial shuttle	car[m] + c161car[c] -> car[c] + c161car[m]	(Gglean001797.1)			Transport, mitochondrial membrane	0	0	1000	0		2.A.29.8.4
g1948	stearoylcarnitine/carnitine mitochondrial shuttle	car[m] + c180car[c] -> car[c] + c180car[m]	(Gglean001797.1)			Transport, mitochondrial membrane	0	0	1000	0		2.A.29.8.4
g1949	octadecadienoyl/carnitine mitochondrial shuttle	car[m] + c182car[c] -> car[c] + c182car[m]	(Gglean001797.1)			Transport, mitochondrial membrane	0	0	1000	0		2.A.29.8.4
g1950	octadecatrienoyl/carnitine mitochondrial shuttle	car[m] + c183car[c] -> car[c] + c183car[m]	(Gglean001797.1)			Transport, mitochondrial membrane	0	0	1000	0		2.A.29.8.4
g1951	eicosanoyl/carnitine mitochondrial shuttle	car[m] + c200car[c] -> car[c] + c200car[m]	(Gglean001797.1)			Transport, mitochondrial membrane	0	0	1000	0		2.A.29.8.4
g1952	Docosanoyl/carnitine mitochondrial shuttle	car[m] + c220car[c] -> car[c] + c220car[m]	(Gglean001797.1)			Transport, mitochondrial membrane	0	0	1000	0		2.A.29.8.4
g1953	Tetracosanoyl/carnitine mitochondrial shuttle	car[m] + c240car[c] -> car[c] + c240car[m]	(Gglean001797.1)			Transport, mitochondrial membrane	0	0	1000	0		2.A.29.8.4
g1954	butyrylcarnitine/carnitine mitochondrial shuttle	car[m] + c40car[c] -> car[c] + c40car[m]	(Gglean001797.1)			Transport, mitochondrial membrane	0	0	1000	0		2.A.29.8.4
g1955	hexanoylcarnitine/carnitine mitochondrial shuttle	car[m] + c60car[c] -> car[c] + c60car[m]	(Gglean001797.1)			Transport, mitochondrial membrane	0	0	1000	0		2.A.29.8.4
g1956	octanoylcarnitine/carnitine mitochondrial shuttle	car[m] + c80car[c] -> car[c] + c80car[m]	(Gglean001797.1)			Transport, mitochondrial membrane	0	0	1000	0		2.A.29.8.4
g1966	General amino acid permease AGP2	cati[e] <=> cati[c]	(Gglean007919.1) or (Gglean011633.1)			Transport, extracellular	1	-1000	1000	0		2.A.3.10.19	TCDB
g1967	CDP-choline transporter	cdpcln[c] <=> cdpcln[e]	(Gglean005396.1)			Transport, plasma membrane	1	-1000	1000	0		2.A.3.4.1
g1968	cellobiose permease	cellob[e] <=> cellob[c]	(Gglean003512.1) or (Gglean005639.1) or (Gglean005845.1) or (Gglean006338.1) or (Gglean008996.1) or (Gglean010183.1) or (Gglean011747.1) or (Gglean012104.1) or (Gglean000517.1) or (Gglean008180.1) or (Gglean013053.1) or (Gglean000517.1) or (Gglean008180.1)			Transport, extracellular	1	-1000	1000	0		2.A.1.1.10;11;73
g1972	Citrate transport protein	cit[c] <=> cit[m]	(Gglean004632.1) or (Gglean005927.1) or (Gglean008558.1) or (Gglean005927.1)			Transport, mitochondrial	1	-1000	1000	0		2.A.29.2.3;6
g1973	Choline transporter	cln[c] <=> cln[e]	(Gglean005396.1)			Transport, plasma membrane	1	-1000	1000	0		2.A.3.4.1
g1974	CoA transporter (mitochondrial)	coa[c] <=> coa[m]	(Gglean003771.1)			Transport, Mitochondrial	1	-1000	1000	0		2.A.29.12.4	TCDB
g1975	Cytidine 5'-triphosphate transporter	ctp[e] <=> ctp[c]	(Gglean008177.1)			Transport, extracellular	1	-1000	1000	0		2.A.41.2.7	TCDB
g1976	L-cysteine permease	cys[c] <=> cys[e]	(Gglean006448.1) or (Gglean008337.1) or (Gglean005514.1) or (Gglean006273.1) or (Gglean006354.1) or (Gglean011305.1) or (Gglean013044.1) or (Gglean007919.1) or (Gglean008337.1) or (Gglean011633.1)			Transport, extracellular	1	-1000	1000	0		2.A.3.10.3;13;14;22/2.A.3.1.2/2.A.18.4.2
g1977	6-phospho-D-gluconate transporter	d6pgc[e] <=> d6pgc[c]	(Gglean002233.1) or (Gglean003508.1) or (Gglean005639.1) or (Gglean005845.1) or (Gglean006338.1) or (Gglean008996.1) or (Gglean011747.1) or (Gglean012104.1) or (Gglean003512.1) or (Gglean005845.1) or (Gglean006338.1)			Transport, extracellular	1	-1000	1000	0		2.A.1.1.10;11;73
g1978	Amino acid permease (Dicarboxylic amino acid permease)	dasp[e] <=> dasp[c]	(Gglean005514.1) or (Gglean006273.1) or (Gglean006354.1) or (Gglean011305.1) or (Gglean013044.1) or (Gglean000603.1) or (Gglean000603.1) or (Gglean001873.1) or (Gglean003136.1) or (Gglean006448.1) or (Gglean008337.1) or (Gglean000603.1) or (Gglean008337.1) or (Gglean007919.1) or (Gglean011633.1) or (Gglean007919.1) or (Gglean008337.1) or (Gglean011633.1)			Transport, extracellular	1	-1000	1000	0		2.A.3.10.14;
g1979	D-fruktose permease	dfru[e] <=> dfru[c]	(Gglean013053.1) or (Gglean013104.1) or (Gglean000517.1) or (Gglean005469.1) or (Gglean008180.1) or (Gglean011842.1) or (Gglean003549.1) or (Gglean001784.1) or (Gglean004185.1) or (Gglean006398.1) or (Gglean013316.1) or (Gglean000517.1) or (Gglean008180.1) or (Gglean013053.1) or (Gglean000517.1) or (Gglean008180.1) or (Gglean000517.1) or (Gglean008180.1) or (Gglean011842.1) or (Gglean007430.1) or…			Transport, extracellular	1	-1000	1000	0		2.A.1.1.33;51;57;58;73/2.A.1.2.45
g1980	Deoxyribose transporter	doris[c] <=> doris[e]	(Gglean002581.1) or (Gglean006781.1) or (Gglean008426.1) or (Gglean009142.1) or (Gglean011864.1) or (Gglean001784.1) or (Gglean004185.1) or (Gglean006398.1) or (Gglean013316.1)			Transport, plasma membrane	1	-1000	1000	0		2.A.1.1.57;58
g1981	Iron transport multicopper oxidase FET3	fe[e] <=> fe[c]	(Gglean004923.1) or (Gglean004850.1)			Transport, extracellular	1	-1000	1000	0		9.A.10.1.1
g1983	GABA-specific permease	gaba[c] <=> gaba[e]	(Gglean005009.1)			Transport, plasma membrane	1	-1000	1000	0		2.A.3.4.2;2.A.3.4.3
g1984	D-galactose permease	gal[e] <=> gal[c]	(Gglean013053.1) or (Gglean013104.1) or (Gglean000517.1) or (Gglean005469.1) or (Gglean008180.1) or (Gglean011842.1) or (Gglean001784.1) or (Gglean004185.1) or (Gglean006398.1) or (Gglean013316.1) or (Gglean000517.1) or (Gglean008180.1) or (Gglean011842.1) or (Gglean003549.1) or (Gglean002581.1) or (Gglean006781.1) or (Gglean008426.1) or (Gglean009142.1) or (Gglean011864.1)			Transport, extracellular	1	-1000	1000	0		2.A.1.1.33;51;57;58;73/2.A.1.2.45
g1985	D-galactonate transporter	galnt[e] <=> galnt[c]	(Gglean002581.1) or (Gglean006781.1) or (Gglean008426.1) or (Gglean009142.1) or (Gglean011864.1) or (Gglean001784.1) or (Gglean004185.1) or (Gglean006398.1) or (Gglean013316.1)			Transport, extracellular	1	-1000	1000	0		2.A.1.1.57;58
g1986	GDP-mannose importer	gdpman[e] -> gdpman[c]	(Gglean006040.1)			Transport, extracellular	0	0	1000	0		2.A.7.13.2	TCDB
g1987	D-gluconate transporter	glcnt[e] <=> glcnt[c]	(Gglean001784.1) or (Gglean004185.1) or (Gglean006398.1) or (Gglean013316.1)			Transport, extracellular	1	-1000	1000	0		2.A.1.1.23	TCDB
g1988	Amino acid permease (Dicarboxylic amino acid permease)	gln[e] <=> gln[c]	(Gglean005514.1) or (Gglean006273.1) or (Gglean006354.1) or (Gglean011305.1) or (Gglean013044.1) or (Gglean000603.1) or (Gglean000603.1) or (Gglean001873.1) or (Gglean003136.1) or (Gglean006448.1) or (Gglean008337.1) or (Gglean000603.1) or (Gglean008337.1) or (Gglean007919.1) or (Gglean011633.1) or (Gglean007919.1) or (Gglean008337.1) or (Gglean011633.1)			Transport, extracellular	1	-1000	1000	0		2.A.3.10.14;19
g1989	Amino acid permease (Dicarboxylic amino acid permease)	glu[e] <=> glu[c]	(Gglean005514.1) or (Gglean006273.1) or (Gglean006354.1) or (Gglean011305.1) or (Gglean013044.1) or (Gglean000603.1) or (Gglean000603.1) or (Gglean008337.1) or (Gglean007919.1) or (Gglean011633.1) or (Gglean007919.1) or (Gglean008337.1) or (Gglean011633.1) or (Gglean006448.1) or (Gglean008337.1) or (Gglean000603.1) or (Gglean003136.1) or (Gglean006354.1) or (Gglean000517.1) or (Gglean008180.1) or…			Transport, extracellular	1	-1000	1000	0		2.A.3.10.13;14;19
g1990	glutamate uniporter	glu[m] <=> glu[c]	(Gglean012862.1)			Transport, Mitochondrial	1	-1000	1000	0		2.A.29.14.4
g1991	Neutral aliphatic amino acid permease	gly[e] <=> gly[c]	(Gglean005514.1) or (Gglean006273.1) or (Gglean006354.1) or (Gglean011305.1) or (Gglean013044.1) or (Gglean000603.1) or (Gglean010359.1) or (Gglean010724.1) or (Gglean010359.1) or (Gglean010724.1) or (Gglean007919.1) or (Gglean011633.1) or (Gglean007919.1) or (Gglean008337.1) or (Gglean011633.1) or (Gglean006448.1) or (Gglean008337.1)			Transport, extracellular	1	-1000	1000	0		2.A.3.10.14;
g1992	Glycerophosphocholine transporter	glypcln[e] <=> glypcln[c]	(Gglean005396.1)			Transport, plasma membrane	1	-1000	1000	0		2.A.3.4.1
g1993	Purine-cytosine permease	gn[e] <=> gn[c]	(Gglean005207.1) or (Gglean006275.1) or (Gglean007943.1) or (Gglean008236.1) or (Gglean009116.1)			Transport, extracellular	1	-1000	1000	0		2.A.1.40.1;2.A.39.2.4
g1994	Mitochondrial GTP/GDP exchanger	gtp[c] + gdp[m] -> gdp[c] + gtp[m]	(Gglean011744.1)			Transport, Mitochondrial	0	0	1000	0		2.A.29.21.1
g1995	K+:H+?antiporter	h[c] + k[e] -> h[e] + k[c]	(Gglean013016.1)			Transport, plasma membrane	0	0	1000	0		2.A.37.4.1
g1996	K+/H+?antiporters	h[c] + k[n] <=> h[n] + k[c]	(Gglean008852.1)			Transport, Nuclear	1	-1000	1000	0		2.A.97.1.4
g1997	Na+/H+ Exchanger	h[c] + na[e] <=> h[e] + na[c]	(Gglean000173.1) or (Gglean010826.1) or (Gglean006176.1)			Transport, plasma membrane	1	-1000	1000	0		2.A.36.4.1;2.A.36.1.12
g1998	Vitamin H:H symporter	h[e] + bt[e] <=> h[c] + bt[c]	(Gglean005651.1)			Transport, extracellular	1	-1000	1000	0		2.A.1.14.19
g1999	D-glucose transporter	h[e] + dglc[e] -> h[c] + dglc[c]	(Gglean002581.1) or (Gglean004185.1) or (Gglean006781.1) or (Gglean008426.1) or (Gglean009142.1) or (Gglean011864.1) or (Gglean002581.1) or (Gglean006781.1) or (Gglean008426.1) or (Gglean009142.1) or (Gglean011864.1) or (Gglean001784.1) or (Gglean004185.1) or (Gglean006398.1) or (Gglean013316.1) or (Gglean006966.1) or (Gglean009390.1) or (Gglean010643.1)			Transport, extracellular	0	0	1000	0		2.A.1.1.33;39;58
g2000	Glycerol:H symporter	h[e] + gl[e] <=> h[c] + gl[c]	(Gglean000517.1) or (Gglean008180.1) or (Gglean013053.1) or (Gglean000517.1) or (Gglean008180.1) or (Gglean011842.1) or (Gglean000517.1) or (Gglean008180.1) or (Gglean000517.1) or (Gglean008180.1) or (Gglean011842.1) or (Gglean013053.1) or (Gglean009011.1)			Transport, extracellular	1	-1000	1000	0		2.A.1.1.73;2.A.50.1.1
g2001	General amino acid permease AGP1	ile[e] <=> ile[c]	(Gglean005514.1) or (Gglean006273.1) or (Gglean006354.1)			Transport, extracellular	1	-1000	1000	0		2.A.3.10.22
g2002	Myo-inositol transporter 1	ins[e] -> ins[c]	(Gglean011044.1)			Transport, extracellular	0	0	1000	0		2.A.1.1.8
g2003	Potassium ion transporter	h[e] + k[e] -> h[c] + k[c]	(Gglean001071.1) or (Gglean001071.1) or (Gglean005051.1) or (Gglean002227.1)			Transport, extracellular	0	0	1000	0		2.A.38.2.3	TCDB
g2004	General amino acid permease AGP1	leu[e] <=> leu[c]	(Gglean006354.1) or (Gglean005514.1) or (Gglean006273.1) or (Gglean006354.1)			Transport, extracellular	1	-1000	1000	0		2.A.3.10.22
g2005	General amino-acid permease GAP1	lys[e] <=> lys[c]	(Gglean005514.1) or (Gglean006273.1) or (Gglean006354.1) or (Gglean001873.1)			Transport, extracellular	1	-1000	1000	0		2.A.3.10.22
g2006	Maltose permease MAL31	mal[e] <=> mal[c]	(Gglean005845.1) or (Gglean006338.1) or (Gglean011747.1)			Transport, extracellular	1	-1000	1000	0		2.A.1.1.10;11
g2007	General amino acid permease AGP1	met[e] <=> met[c]	(Gglean006354.1) or (Gglean005514.1) or (Gglean006273.1) or (Gglean006354.1)			Transport, extracellular	1	-1000	1000	0		2.A.3.10.22
g2008	Arginine permease	orn[e] <=> orn[c]	(Gglean001873.1) or (Gglean003136.1) or (Gglean005514.1) or (Gglean006273.1) or (Gglean006354.1)			Transport, extracellular	1	-1000	1000	0		2.A.3.10.4;17;22
g2009	General amino acid permease AGP1	phe[e] <=> phe[c]	(Gglean006354.1) or (Gglean005514.1) or (Gglean006273.1) or (Gglean006354.1) or (Gglean006273.1)			Transport, extracellular	1	-1000	1000	0		2.A.3.10.22
g2010	Inorganic phosphate transporter	pi[e] <=> pi[c]	(Gglean007492.1) or (Gglean004098.1) or (Gglean012626.1)			Transport, extracellular	1	-1000	1000	0		2.A.47.2.3/ 2.A.1.9.2
g2011	Carboxylic acid transporter protein homolog	pyr[e] <=> pyr[c]	(Gglean013114.1)			Transport, extracellular	1	-1000	1000	0		2.A.1.12.2
g2012	S-adenosylmethionine permease SAM3	sam[e] -> sam[c]	(Gglean006354.1)			Transport, extracellular	0	0	1000	0		2.A.3.10.22
g2013	General amino acid permease AGP1	ser[e] <=> ser[c]	(Gglean006354.1) or (Gglean011305.1) or (Gglean005514.1) or (Gglean006273.1) or (Gglean006354.1) or (Gglean000603.1)			Transport, extracellular	1	-1000	1000	0		2.A.3.10.22
g2014	Transport of spermidine, extracellular	sprmd[e] -> sprmd[c]	(Gglean007919.1) or (Gglean011633.1) or (Gglean001863.1) or (Gglean006730.1) or (Gglean008178.1) or (Gglean005514.1) or (Gglean006273.1) or (Gglean006354.1) or (Gglean005457.1) or (Gglean007807.1) or (Gglean006354.1)			Transport, extracellular	0	0	1000	0		2.A.3.10.3;13;14;22/2.A.3.1.2/2.A.18.4.2
g2015	General amino acid permease AGP1	thr[e] <=> thr[c]	(Gglean006448.1) or (Gglean008337.1) or (Gglean005514.1) or (Gglean006273.1) or (Gglean006354.1) or (Gglean011305.1) or (Gglean013044.1) or (Gglean007919.1) or (Gglean011633.1) or (Gglean007919.1) or (Gglean008337.1) or (Gglean011633.1)			Transport, extracellular	1	-1000	1000	0		2.A.3.10.3;13;14;22/2.A.3.1.2/2.A.18.4.2
g2016	Leu/Val/Ile amino-acid permease	trp[e] <=> trp[c]	(Gglean006354.1) or (Gglean005514.1) or (Gglean006273.1) or (Gglean006354.1) or (Gglean006273.1) or (Gglean006354.1)			Transport, extracellular	1	-1000	1000	0		2.A.3.10.22
g2017	General amino acid permease AGP1	tyr[e] <=> tyr[c]	(Gglean006354.1) or (Gglean005514.1) or (Gglean006273.1) or (Gglean006354.1) or (Gglean006273.1) or (Gglean006354.1)			Transport, extracellular	1	-1000	1000	0		2.A.3.10.22
g2018	H2O transporter	h2o[e] <=> h2o[c]	(Gglean000272.1) or (Gglean002384.1) or (Gglean004236.1) or (Gglean004327.1) or (Gglean004407.1) or (Gglean006574.1) or (Gglean011648.1)			Transport, extracellular	1	-1000	1000	0		1.A.8.6.2
g2021	Amino acid permease	his[e] <=> his[c]	(Gglean005514.1) or (Gglean006273.1) or (Gglean006354.1) or (Gglean011305.1) or (Gglean013044.1) or (Gglean007919.1) or (Gglean011633.1) or (Gglean007919.1) or (Gglean008337.1) or (Gglean011633.1) or (Gglean006448.1) or (Gglean008337.1)			Transport, extracellular	1	-1000	1000	0		2.A.3.10.14;19
g2022	Hisamine transporter	hisan[c] <=> hisan[e]	(Gglean001863.1) or (Gglean006730.1) or (Gglean008178.1) or (Gglean001863.1) or (Gglean006730.1)			Transport, plasma membrane	1	-1000	1000	0		2.A.21.6.1	TCDB
g2023	nitrate permease	hno3[e] <=> hno3[c]	(Gglean012659.1)			Transport, plasma membrane	1	-1000	1000	0		2.A.1.8.5
g2026	Isocitrate transporter	icit[e] <=> icit[c]	(Gglean005927.1)			Transport, extracellular	1	-1000	1000	0		2.A.29.7.3
g2027	Isomaltose H+ symporter	imlt[e] <=> imlt[c]	(Gglean003512.1) or (Gglean005845.1) or (Gglean006338.1) or (Gglean002233.1) or (Gglean003508.1) or (Gglean005639.1) or (Gglean005845.1) or (Gglean006338.1) or (Gglean008996.1) or (Gglean011747.1) or (Gglean012104.1)			Transport, extracellular	1	-1000	1000	0		2.A.1.1.11	TCDB
g2028	Myo-inositol transporter	ins[c] <=> ins[e]	(Gglean006540.1) or (Gglean011044.1)			Transport, plasma membrane	1	-1000	1000	0		2.A.1.1.63;2.A.1.1.8
g2031	(R)-lactate transporter	lac[e] <=> lac[c]	(Gglean013114.1) or (Gglean013114.1) or (Gglean013266.1)			Transport, extracellular	1	-1000	1000	0		2.A.1.12.2
g2032	Lactose permease	lact[e] -> lact[c]	(Gglean006680.1)			Transport, extracellular	0	0	1000	0		2.A.1.1.9
g2033	l-arabinose transporter	larab[e] <=> larab[c]	(Gglean002581.1) or (Gglean006781.1) or (Gglean008426.1) or (Gglean009142.1) or (Gglean011864.1) or (Gglean001784.1) or (Gglean004185.1) or (Gglean006398.1) or (Gglean013316.1)			Transport, extracellular	1	-1000	1000	0		2.A.1.1.57;58
g2034	(S)-lactate transporter	llac[e] <=> llac[c]	(Gglean013114.1) or (Gglean013114.1) or (Gglean013266.1)			Transport, extracellular	1	-1000	1000	0		2.A.1.12.2
g2035	L-Xylulose transporter	lxul[e] -> lxul[c]	(Gglean000517.1) or (Gglean008180.1) or (Gglean013053.1)			Transport, extracellular	0	0	1000	0		2.A.1.1.73
g2039	Isocitrate transporter	mal[m] + icit[c] <=> mal[c] + icit[m]	(Gglean004632.1)			Transport, mitochondrial	1	-1000	1000	0		2.A.29.2.6
g2040	D-mannose permease	man[e] -> man[c]	(Gglean013053.1) or (Gglean013104.1) or (Gglean000517.1) or (Gglean005469.1) or (Gglean008180.1) or (Gglean011842.1) or (Gglean001784.1) or (Gglean004185.1) or (Gglean006398.1) or (Gglean013316.1) or (Gglean000517.1) or (Gglean008180.1) or (Gglean013053.1) or (Gglean000517.1) or (Gglean005469.1) or (Gglean008180.1) or (Gglean011842.1) or (Gglean013053.1) or (Gglean000517.1) or (Gglean008180.1) or…			Transport, extracellular	0	0	1000	0		2.A.1.1.33;51;57;58;73/2.A.1.2.45
g2041	Mannan transporter	mannan[e] -> mannan[c]	(Gglean000517.1) or (Gglean008180.1) or (Gglean013053.1) or (Gglean000517.1) or (Gglean008180.1)			Transport, extracellular	0	0	1000	0		2.A.1.1.73
g2042	Melibiose transporter	meli[e] -> meli[c]	(Gglean001683.1)			Transport, extracellular	0	0	1000	0		2.A.2.1.2
g2043	maltose permease	mlt[e] <=> mlt[c]	(Gglean002233.1) or (Gglean003508.1) or (Gglean005639.1) or (Gglean005845.1) or (Gglean006338.1) or (Gglean008996.1) or (Gglean011747.1) or (Gglean012104.1) or (Gglean003512.1) or (Gglean005639.1) or (Gglean005845.1) or (Gglean006338.1) or (Gglean008996.1) or (Gglean010183.1) or (Gglean011747.1) or (Gglean012104.1) or (Gglean005639.1) or (Gglean005845.1) or (Gglean006338.1) or (Gglean010183.1) or…			Transport, extracellular	1	-1000	1000	0		2.A.1.1.10;11;73
g2044	Na(+)/H(+) antiporter	na[e] <=> na[c]	(Gglean000173.1) or (Gglean010826.1)			Transport, extracellular	1	-1000	1000	0		2.A.36.4.1;4
g2045	The NAD+ transporter	nad[c] <=> nad[m]	(Gglean010941.1)			Transport, mitochondrial	1	-1000	1000	0		2.A.29.27.1
g2046	N-acetylglucosamine:H+?symporter	nag[e] -> nag[c]	(Gglean008925.1) or (Gglean009268.1)			Transport, extracellular	0	0	1000	0		2.A.1.58.1
g2047	ammonium permease	nh3[c] <=> nh3[e]	(Gglean000368.1) or (Gglean002132.1) or (Gglean007893.1) or (Gglean011439.1) or (Gglean002132.1) or (Gglean007893.1) or (Gglean010952.1)			Transport, plasma membrane	1	-1000	1000	0		1.A.11.3.1;3;4;5
g2050	oxaloacetate permease	oa[c] <=> oa[e]	(Gglean001551.1)			Transport, plasma membrane	1	-1000	1000	0		2.A.29.15.1
g2052	Amino acid transporter arg-13	orn[m] <=> orn[c]	(Gglean008314.1)			Transport, mitochondrial	1	-1000	1000	0		2.A.29.9.1
g2053	Mitochondrial 2-oxodicarboxylate carrier 1	oxag[c] + akg[m] <=> akg[c] + oxag[m]	(Gglean009652.1) or (Gglean000238.1) or (Gglean008411.1)			Transport, mitochondrial	1	-1000	1000	0		2.A.29.2.5;8
g2054	choline phosphate transporter	pcln[e] <=> pcln[c]	(Gglean005396.1)			Transport, extracellular	1	-1000	1000	0		2.A.3.4.1
g2057	phosphoenolpyruvate transporter	pep[c] <=> pep[m]	(Gglean005927.1) or (Gglean008558.1) or (Gglean005927.1)			Transport, plasma membrane	1	-1000	1000	0		2.A.29.7.3
g2058	phosphate mitochondrial permease	pi[c] <=> pi[m]	(Gglean004955.1) or (Gglean012151.1)			Transport, mitochondrial membrane	1	-1000	1000	0		2.A.29.4.3;4
g2060	Pantothenate:H+ symporter	pnto[e] <=> pnto[c]	(Gglean007855.1) or (Gglean008588.1) or (Gglean004286.1) or (Gglean004976.1) or (Gglean008588.1)			Transport, extracellular	1	-1000	1000	0		2.A.1.14.17;18
g2061	L-proline permease	pro[c] <=> pro[e]	(Gglean006448.1) or (Gglean008337.1) or (Gglean005514.1) or (Gglean006273.1) or (Gglean006354.1) or (Gglean011305.1) or (Gglean013044.1) or (Gglean003136.1) or (Gglean006448.1) or (Gglean008337.1) or (Gglean007919.1) or (Gglean011633.1) or (Gglean007919.1) or (Gglean008337.1) or (Gglean011633.1)			Transport, extracellular	1	-1000	1000	0		2.A.3.10.3;13;14;22/2.A.3.1.2/2.A.18.4.2
g2062	putrescine transport in via proton antiport	ptrsc[e] -> ptrsc[c]	(Gglean005457.1) or (Gglean007807.1)			Transport, Extracellular	0	0	1000	0		2.A.1.2.16
g2063	Pyruvate transporter	pyr[c] <=> pyr[m]	(Gglean004632.1)			Transport, mitochondrial	1	-1000	1000	0		2.A.29.2.6
g2064	Quinate permease	qt[e] <=> qt[c]	(Gglean002761.1) or (Gglean006333.1) or (Gglean010045.1)			Transport, Extracellular	1	-1000	1000	0		2.A.1.1.7
g2065	Ribose transporter	rib[e] -> rib[c]	(Gglean000517.1) or (Gglean008180.1) or (Gglean013053.1) or (Gglean000517.1) or (Gglean008180.1)			Transport, Extracellular	0	0	1000	0		2.A.1.1.73
g2066	D-Ribulose transporter	rl[e] -> rl[c]	(Gglean000517.1) or (Gglean008180.1) or (Gglean013053.1) or (Gglean000517.1) or (Gglean008180.1)			Transport, Extracellular	0	0	1000	0		2.A.1.1.73
g2067	Transport of S-adenosyl-L-methionine, mitochondrial	sam[c] <=> sam[m]	(Gglean010740.1)			Transport, mitochondrial	1	-1000	1000	0		2.A.29.18.1
g2068	Allantoin permease	satn[e] -> satn[c]	(Gglean001490.1)			Transport, Extracellular	0	0	1000	0		2.A.39.3.1
g2069	sulfate permease	slf[e] -> slf[c]	(Gglean000290.1) or (Gglean008341.1) or (Gglean008374.1) or (Gglean003830.1)			Transport, plasma membrane	0	0	1000	0		2.A.53.1.2/2.A.53.3.7
g2070	Sulfite efflux pump	slfi[e] <=> slfi[c]	(Gglean005247.1) or (Gglean010829.1)			Transport, plasma membrane	1	-1000	1000	0		2.A.16.4.1
g2071	Sorbose transporter	sor[e] -> sor[c]	(Gglean000517.1) or (Gglean008180.1) or (Gglean013053.1) or (Gglean000517.1) or (Gglean008180.1)			Transport, Extracellular	0	0	1000	0		2.A.1.1.73
g2072	spermine:H antiporter	spere[c] <=> spere[e]	(Gglean005457.1) or (Gglean007807.1) or (Gglean009433.1) or (Gglean005457.1) or (Gglean007807.1) or (Gglean004339.1) or (Gglean005457.1) or (Gglean007807.1) or (Gglean009433.1)			Transport, plasma membrane	1	-1000	1000	0		2.A.1.2.16
g2073	Sphingenine transporter	sphe[e] -> sphe[c]	(Gglean004676.1)			Transport, Extracellular	0	0	1000	0		2.A.6.6.3
g2074	ATP-binding cassette	sphep[c] <=> sphep[e]	(Gglean006420.1)			Transport, plasma membrane	1	-1000	1000	0		3.A.1.211.1
g2075	spermidine:H antiporter	sprmd[c] <=> sprmd[e]	(Gglean005457.1) or (Gglean007807.1) or (Gglean009433.1) or (Gglean005457.1) or (Gglean007807.1) or (Gglean004339.1) or (Gglean005457.1) or (Gglean007807.1) or (Gglean009433.1)			Transport, plasma membrane	1	-1000	1000	0		2.A.1.2.16
g2076	Succinate/fumarate mitochondrial antiporter	succ[c] + fum[m] <=> succ[m] + fum[c]	(Gglean012792.1)			Transport, mitochondrial	1	-1000	1000	0		2.A.29.13.1
g2078	thiamin permease	thm[c] <=> thm[e]	(Gglean001490.1)			Transport, plasma membrane	1	-1000	1000	0		2.A.39.3.1
g2079	trehalose permease	tre[c] <=> tre[e]	(Gglean003512.1) or (Gglean005639.1) or (Gglean005845.1) or (Gglean006338.1) or (Gglean008996.1) or (Gglean010183.1) or (Gglean011747.1) or (Gglean012104.1) or (Gglean003512.1) or (Gglean005845.1) or (Gglean006338.1) or (Gglean002233.1) or (Gglean003508.1) or (Gglean005639.1) or (Gglean005845.1) or (Gglean006338.1) or (Gglean008996.1) or (Gglean011747.1) or (Gglean012104.1)			Transport, plasma membrane	1	-1000	1000	0		2.A.1.1.10;11;73
g2081	uracil permease	ura[c] <=> ura[e]	(Gglean001490.1)			Transport, plasma membrane	1	-1000	1000	0		2.A.39.3.1
g2082	Uric acid-xanthine permease	urate[c] -> urate[e]	(Gglean008236.1) or (Gglean009116.1)			Transport, plasma membrane	0	0	1000	0		2.A.40.4.1		(Kumar et al., 2010)
g2084	uridine permease	uri[c] <=> uri[e]	(Gglean001490.1)			Transport, plasma membrane	1	-1000	1000	0		2.A.39.3.1
g2085	UTP/UMP antiport	utp[c] + ump[m] -> ump[c] + 2 h[m] + utp[m]	(Gglean012541.1)			Transport, Mitochondrial	0	0	1000	0		2.A.29.10.4
g2086	L-valine permease	val[c] <=> val[e]	(Gglean006448.1) or (Gglean008337.1) or (Gglean005514.1) or (Gglean006273.1) or (Gglean006354.1) or (Gglean001441.1) or (Gglean003136.1) or (Gglean005834.1) or (Gglean008337.1) or (Gglean011305.1) or (Gglean013044.1) or (Gglean010359.1) or (Gglean010724.1) or (Gglean001441.1) or (Gglean003136.1) or (Gglean001441.1) or (Gglean003136.1) or (Gglean008337.1) or (Gglean007919.1) or (Gglean011633.1) or…			Transport, plasma membrane	1	-1000	1000	0		2.A.3.10.3;13;14;22/2.A.3.1.2/2.A.18.4.2
g2087	D-Xylulose transporter	xul[e] -> xul[c]	(Gglean000517.1) or (Gglean008180.1) or (Gglean013053.1) or (Gglean000517.1) or (Gglean008180.1)			Transport, Extracellular	0	0	1000	0		2.A.1.1.73
g2088	D-xylose transporter	xyl[e] -> xyl[c]	(Gglean002396.1) or (Gglean008962.1) or (Gglean002396.1) or (Gglean008962.1) or (Gglean010812.1) or (Gglean009301.1) or (Gglean010165.1)			Transport, Extracellular	0	0	1000	0		2.A.1.1.40
g2089	Xylans transporter	xylan[e] <=> xylan[c]	(Gglean000517.1) or (Gglean008180.1) or (Gglean013053.1)			Transport, Extracellular	1	-1000	1000	0		2.A.1.1.73	TCDB
g2090	L-valine permease	val[c] <=> val[m]				Mitochondrial membrane transport	1	-1000	1000	0
g2091	General amino acid permease AGP1	ile[m] <=> ile[c]				Mitochondrial membrane transport	1	-1000	1000	0
g2092	L-threonine transporter	thr[c] <=> thr[m]				Mitochondrial membrane transport	1	-1000	1000	0
g2093	homocitrate transporter	hcit[c] <=> hcit[m]				Mitochondrial membrane transport	1	-1000	1000	0
g2094	cis-Homoaconitate transporter	hacn[m] <=> hacn[c]				Mitochondrial membrane transport	1	-1000	1000	0
g2095	L-citrulline transporter	citr[m] <=> citr[c]				Mitochondrial membrane transport	1	-1000	1000	0
g2096	L-glutamine transporter	gln[c] <=> gln[m]				Mitochondrial membrane transport	1	-1000	1000	0		2.A.3.10.5
g2097	ATP:dTMP phosphotransferase	atp[c] + dtmp[c] <=> adp[c] + dtdp[c]	(Gglean000955.1)			NM:Pyrimidine metabolism	1	-1000	1000	0		2.7.4.9	KEGG
g2098	chorismate synthase	3psme[c] -> pi[c] + chor[c]	(Gglean011016.1)			AA:Phenylalanine, tyrosine and tryptophan biosynthesis	0	0	1000	0		4.2.3.5
g2099	shikimate kinase	atp[c] + sme[c] -> h[c] + adp[c] + sme3p[c]	(Gglean007464.1)			AA:Phenylalanine, tyrosine and tryptophan biosynthesis	0	0	1000	0		2.7.1.71
g2100	3-phosphoshikimate 1-carboxyvinyltransferase	pep[c] + sme3p[c] -> pi[c] + 3psme[c]	(Gglean007464.1)			AA:Phenylalanine, tyrosine and tryptophan biosynthesis	0	0	1000	0		2.5.1.19
g2101	L-tyrosine:2-oxoglutarate aminotransferase	glu[c] + 4hppyr[c] <=> akg[c] + tyr[c]	(Gglean003471.1) or (Gglean009864.1) or (Gglean003691.1)			AA:Phenylalanine, tyrosine and tryptophan biosynthesis;AA:Phenylalanine metabolism	1	-1000	1000	0		2.6.1.1;2.6.1.5;2.6.1.9;2.6.1.57
g2102	Gluconokinase	atp[c] + glcnt[c] -> h[c] + adp[c] + d6pgc[c]	(Gglean003774.1)			CM:Pentose phosphate pathway	0	0	1000	0		2.7.1.12
g2103	non enzymatic	glugsal[c] <=> h2o[c] + h[c] + p5c[c]				AA:Arginine and proline metabolism	1	-1000	1000	0
g2104	L-proline:NADP+ 5-oxidoreductase	2 h[c] + p5c[c] + nadph[c] -> pro[c] + nadp[c]	(Gglean007413.1)			AA:Arginine and proline metabolism	0	0	1000	0		1.5.1.2
g2105	3-dehydroquinate synthase	3ddah7p[c] -> pi[c] + dqt[c]	(Gglean007464.1)			AA:Phenylalanine, tyrosine and tryptophan biosynthesis	0	0	1000	0		4.2.3.4
g2106	spontaneous (following EC 1.1.1.85	oicap[c] + h[c] -> 4mop[c] + co2[c]				AA:Valine, leucine and isoleucine biosynthesis	0	0	1000	0
g2107	4-coumaryl alcohol:NADP+ oxidoreductase	coudy[c] + nadph[c] + h[c] -> couoh[c] + nadp[c]	(Gglean008387.1)			Phenylpropanoid biosynthesis	0	0	1000	0		1.1.1.195	KEGG
g2108	cinnamyl-alcohol:NADP+ oxidoreductase	cafdy[c] + nadph[c] + h[c] -> cafoh[c] + nadp[c]	(Gglean008387.1)			Phenylpropanoid biosynthesis	0	0	1000	0		1.1.1.195	KEGG
g2109	coniferyl alcohol:NADP+ oxidoreductase	conidy[c] + nadph[c] + h[c] -> conioh[c] + nadp[c]	(Gglean008387.1)			Phenylpropanoid biosynthesis	0	0	1000	0		1.1.1.195	KEGG
g2110	cinnamyl-alcohol:NADP+ oxidoreductase	hdconidy[c] + nadph[c] + h[c] -> hdconioh[c] + nadp[c]	(Gglean008387.1)			Phenylpropanoid biosynthesis	0	0	1000	0		1.1.1.195	KEGG
g2111	Sinapyl alcohol:NADP+ oxidoreductase	sindy[c] + nadph[c] + h[c] -> sinoh[c] + nadp[c]	(Gglean008387.1)			Phenylpropanoid biosynthesis	0	0	1000	0		1.1.1.195	KEGG
g2112	5-deoxyleucopelargonidin:NADP+ 4-oxidoreductase	gazol[c] + nadph[c] + h[c] -> depedin[c] + nadp[c]	(Gglean012668.1)			Flavonoid biosynthesis	0	0	1000	0		1.1.1.219	KEGG
g2113	5-deoxyleucocyanidin:NADP+ 4-oxidoreductase	fustin[c] + nadph[c] + h[c] -> deledin[c] + nadp[c]	(Gglean012668.1)			Flavonoid biosynthesis	0	0	1000	0		1.1.1.219	KEGG
g2114	cis-3,4-leucopelargonidin:NADP+ 4-oxidoreductase	dikaf[c] + nadph[c] + h[c] -> leupedin[c] + nadp[c]	(Gglean012668.1)			Flavonoid biosynthesis	0	0	1000	0		1.1.1.219	KEGG
g2115	leucocyanidin:NADP+ 4-oxidoreductase	taxi[c] + nadph[c] + h[c] -> leudin[c] + nadp[c]	(Gglean012668.1)			Flavonoid biosynthesis	0	0	1000	0		1.1.1.219	KEGG
g2116	leucodelphinidin:NADP+ 4-oxidoreductase	dimyc[c] + nadph[c] + h[c] -> leudedin[c] + nadp[c]	(Gglean012668.1)			Flavonoid biosynthesis	0	0	1000	0		1.1.1.219	KEGG
g2117	(2S)-flavan-4-ol:NADP+ 4-oxidoreductase;cis-3,4-leucopelargonidin:NADP+ 4-oxidoreductase	nari[c] + nadph[c] + h[c] -> apiol[c] + nadp[c]	(Gglean012668.1)			Flavonoid biosynthesis	0	0	1000	0		1.1.1.234	KEGG
g2118	(2S)-flavan-4-ol:NADP+ 4-oxidoreductase;cis-3,4-leucopelargonidin:NADP+ 4-oxidoreductase	eri[c] + nadph[c] + h[c] -> lutol[c] + nadp[c]	(Gglean012668.1)			Flavonoid biosynthesis	0	0	1000	0		1.1.1.234	KEGG
g2119	Donor:hydrogen-peroxide oxidoreductase	couoh[e] -> hplig[e]	(Gglean010888.1) or (Gglean011333.1)			Phenylpropanoid biosynthesis	0	0	1000	0		1.11.1.7;21	KEGG
g2120	Donor:hydrogen-peroxide oxidoreductase	couoh[c] -> hplig[c]	(Gglean012693.1)			Phenylpropanoid biosynthesis	0	0	1000	0		1.11.1.7;21	KEGG
g2121	Donor:hydrogen-peroxide oxidoreductase	conioh[e] -> gulig[e]	(Gglean010888.1) or (Gglean011333.1)			Phenylpropanoid biosynthesis	0	0	1000	0		1.11.1.7;21	KEGG
g2122	Donor:hydrogen-peroxide oxidoreductase	conioh[c] -> gulig[c]	(Gglean012693.1)			Phenylpropanoid biosynthesis	0	0	1000	0		1.11.1.7;21	KEGG
g2123	donor:hydrogen-peroxide oxidoreductase	hdconioh[e] -> hdgulig[e]	(Gglean010888.1) or (Gglean011333.1)			Phenylpropanoid biosynthesis	0	0	1000	0		1.11.1.7;21	KEGG
g2124	donor:hydrogen-peroxide oxidoreductase	hdconioh[c] -> hdgulig[c]	(Gglean012693.1)			Phenylpropanoid biosynthesis	0	0	1000	0		1.11.1.7;21	KEGG
g2125	Donor:hydrogen-peroxide oxidoreductase	sinoh[e] -> syrlig[e]	(Gglean010888.1) or (Gglean011333.1)			Phenylpropanoid biosynthesis	0	0	1000	0		1.11.1.7;21	KEGG
g2126	Donor:hydrogen-peroxide oxidoreductase	sinoh[c] -> syrlig[c]	(Gglean012693.1)			Phenylpropanoid biosynthesis	0	0	1000	0		1.11.1.7;21	KEGG
g2127	dihydroflavonol,2-oxoglutarate:oxygen oxidoreductase	pinbk[c] + akg[c] + o2[c] -> gagin[c] + succ[c] + co2[c] + h2o[c]	(Gglean005230.1)			Flavonoid biosynthesis	0	0	1000	0		1.14.11.23	KEGG
g2128	dihydroflavonol,2-oxoglutarate:oxygen oxidoreductase	dikaf[c] + akg[c] + o2[c] -> kaeol[c] + succ[c] + co2[c] + h2o[c]	(Gglean005230.1)			Flavonoid biosynthesis	0	0	1000	0		1.14.11.23	KEGG
g2129	dihydroflavonol,2-oxoglutarate:oxygen oxidoreductase	taxi[c] + akg[c] + o2[c] -> quetin[c] + succ[c] + co2[c] + h2o[c]	(Gglean005230.1)			Flavonoid biosynthesis	0	0	1000	0		1.14.11.23	KEGG
g2130	dihydroflavonol,2-oxoglutarate:oxygen oxidoreductase	dimyc[c] + akg[c] + o2[c] -> mytin[c] + succ[c] + co2[c] + h2o[c]	(Gglean005230.1)			Flavonoid biosynthesis	0	0	1000	0		1.14.11.23	KEGG
g2131	flavanone,2-oxoglutarate:oxygen oxidoreductase (3-hydroxylating)	pincb[c] + akg[c] + o2[c] -> pinbk[c] + succ[c] + co2[c]	(Gglean004258.1)			Flavonoid biosynthesis	0	0	1000	0		1.14.11.9	KEGG
g2132	flavanone,2-oxoglutarate:oxygen oxidoreductase (3-hydroxylating)	liqrg[c] + akg[c] + o2[c] -> gazol[c] + succ[c] + co2[c]	(Gglean004258.1)			Flavonoid biosynthesis	0	0	1000	0		1.14.11.9	KEGG
g2133	flavanone,2-oxoglutarate:oxygen oxidoreductase (3-hydroxylating)	butin[c] + akg[c] + o2[c] -> fustin[c] + succ[c] + co2[c]	(Gglean004258.1)			Flavonoid biosynthesis	0	0	1000	0		1.14.11.9	KEGG
g2134	flavanone,2-oxoglutarate:oxygen oxidoreductase (3-hydroxylating)	nari[c] + akg[c] + o2[c] -> dikaf[c] + succ[c] + co2[c]	(Gglean004258.1)			Flavonoid biosynthesis	0	0	1000	0		1.14.11.9	KEGG
g2135	flavanone,2-oxoglutarate:oxygen oxidoreductase (3-hydroxylating)	eri[c] + akg[c] + o2[c] -> taxi[c] + succ[c] + co2[c]	(Gglean004258.1)			Flavonoid biosynthesis	0	0	1000	0		1.14.11.9	KEGG
g2136	flavanone,2-oxoglutarate:oxygen oxidoreductase (3-hydroxylating)	penfla[c] + akg[c] + o2[c] -> dimyc[c] + succ[c] + co2[c]	(Gglean004258.1)			Flavonoid biosynthesis	0	0	1000	0		1.14.11.9	KEGG
g2137	trans-cinnamate,NADPH:oxygen oxidoreductase (4-hydroxylating)	cinnm[c] + o2[c] + nadph[c] + h[c] -> couma[c] + nadp[c] + h2o[c]	(Gglean008452.1)			Phenylpropanoid biosynthesis	0	0	1000	0		1.14.13.11	KEGG
g2138	trans-cinnamate,NADPH:oxygen oxidoreductase (5-hydroxylating)	cincoa[c] + o2[c] + nadph[c] + h[c] -> 4cmcoa[c] + nadp[c] + h2o[c]	(Gglean008452.1)			Phenylpropanoid biosynthesis	0	0	1000	0		1.14.13.11	KEGG
g2139	trans-5-O-(4-coumaroyl)-D-shikimate,NADPH:oxygen oxidoreductase (3'-hydorxylating)	cousme[c] + o2[c] + nadph[c] + h[c] -> cafsme[c] + nadp[c] + h2o[c]	(Gglean010149.1)			Phenylpropanoid biosynthesis	0	0	1000	0		1.14.13.36	KEGG
g2140	trans-5-O-(4-coumaroyl)-D-quinate,NADPH:oxygen oxidoreductase (3'-hydorxylating)	couqt[c] + o2[c] + nadph[c] + h[c] -> cafqt[c] + nadp[c] + h2o[c]	(Gglean010149.1)			Phenylpropanoid biosynthesis	0	0	1000	0		1.14.13.36	KEGG
g2141	naringenin,NADPH:oxygen oxidoreductase (3'-hydroxylating)	nari[c] + nadph[c] + h[c] + o2[c] -> eri[c] + nadp[c] + h2o[c]	(Gglean003920.1)			Flavonoid biosynthesis	0	0	1000	0		1.14.13.88	KEGG
g2142	apigenin,NADPH:oxygen oxidoreductase (3'-hydroxylating)	apinin[c] + nadph[c] + h[c] + o2[c] -> lutlin[c] + nadp[c] + h2o[c]	(Gglean003920.1)			Flavonoid biosynthesis	0	0	1000	0		1.14.13.88	KEGG
g2143	eriodictyol,NADPH:oxygen oxidoreductase	eri[c] + nadph[c] + h[c] + o2[c] -> penfla[c] + nadp[c] + h2o[c]	(Gglean003920.1)			Flavonoid biosynthesis	0	0	1000	0		1.14.13.88	KEGG
g2144	luteolin,NADPH:oxygen oxidoreductase	lutlin[c] + nadph[c] + h[c] + o2[c] -> tritin[c] + nadp[c] + h2o[c]	(Gglean003920.1)			Flavonoid biosynthesis	0	0	1000	0		1.14.13.88	KEGG
g2145	dihydrokaempferol,NADPH:oxygen oxidoreductase (3'-hydroxylating)	dikaf[c] + nadph[c] + h[c] + o2[c] -> taxi[c] + nadp[c] + h2o[c]	(Gglean003920.1)			Flavonoid biosynthesis	0	0	1000	0		1.14.13.88	KEGG
g2146	taxifolin,NADPH:oxygen oxidoreductase	taxi[c] + nadph[c] + h[c] + o2[c] -> dimyc[c] + nadp[c] + h2o[c]	(Gglean003920.1)			Flavonoid biosynthesis	0	0	1000	0		1.14.13.88	KEGG
g2147	kaempferol,NADPH:oxygen oxidoreductase (3'-hydroxylating)	kaeol[c] + nadph[c] + h[c] + o2[c] -> quetin[c] + nadp[c] + h2o[c]	(Gglean003920.1)			Flavonoid biosynthesis	0	0	1000	0		1.14.13.88	KEGG
g2148	quercetin,NADPH:oxygen oxidoreductase	quetin[c] + nadph[c] + h[c] + o2[c] -> mytin[c] + nadp[c] + h2o[c]	(Gglean003920.1)			Flavonoid biosynthesis	0	0	1000	0		1.14.13.88	KEGG
g2149	cinnamoyl-CoA reductase	cindy[c] + coa[c] + nadp[c] <=> cincoa[c] + nadph[c] + h[c]	(Gglean013359.1) or (Gglean003617.1)			Phenylpropanoid biosynthesis	1	-1000	1000	0		1.2.1.44	KEGG
g2150	4-Hydroxycinnamyl aldehyde:NADP+ oxidoreductase (CoA-hydroxycinnamoylating)	4cmcoa[c] + nadph[c] + h[c] -> coudy[c] + coa[c] + nadp[c]	(Gglean013359.1) or (Gglean003617.1)			Phenylpropanoid biosynthesis	0	0	1000	0		1.2.1.44	KEGG
g2151	Caffeic aldehyde:NADP+ oxidoreductase (CoA-caffeoylating)	caffcoa[c] + nadph[c] + h[c] -> cafdy[c] + coa[c] + nadp[c]	(Gglean013359.1) or (Gglean003617.1)			Phenylpropanoid biosynthesis	0	0	1000	0		1.2.1.44	KEGG
g2152	Coniferyl aldehyde:NADP+ oxidoreductase (CoA-feruloylating)	fercoa[c] + nadph[c] + h[c] -> conidy[c] + coa[c] + nadp[c]	(Gglean013359.1) or (Gglean003617.1)			Phenylpropanoid biosynthesis	0	0	1000	0		1.2.1.44	KEGG
g2153	cinnamaldehyde:NADP+ oxidoreductase (CoA-cinnamoylating)	hdfercoa[c] + nadph[c] + h[c] -> hdconidy[c] + coa[c] + nadp[c]	(Gglean013359.1) or (Gglean003617.1)			Phenylpropanoid biosynthesis	0	0	1000	0		1.2.1.44	KEGG
g2154	sinapoyl aldehyde:NADP+ oxidoreductase (CoA-sinapoylating)	sincoa[c] + nadph[c] + h[c] -> sindy[c] + coa[c] + nadp[c]	(Gglean013359.1) or (Gglean003617.1)			Phenylpropanoid biosynthesis	0	0	1000	0		1.2.1.44	KEGG
g2155	Coniferyl aldehyde:NAD oxidoreductase	conidy[c] + h2o[c] + nad[c] -> fer[c] + nadh[c] + h[c]	(Gglean007854.1) or (Gglean009666.1) or (Gglean012080.1) or (Gglean006667.1) or (Gglean013276.1) or (Gglean011248.1) or (Gglean003374.1) or (Gglean010982.1) or (Gglean012094.1)			Phenylpropanoid biosynthesis	0	0	1000	0		1.2.1.68	KEGG
g2156	sinapoyl aldehyde:NAD oxidoreductase	sindy[c] + nad[c] + h2o[c] -> sin[c] + nadh[c] + h[c]	(Gglean007854.1) or (Gglean009666.1) or (Gglean012080.1) or (Gglean006667.1) or (Gglean013276.1) or (Gglean011248.1) or (Gglean003374.1) or (Gglean010982.1) or (Gglean012094.1)			Phenylpropanoid biosynthesis	0	0	1000	0		1.2.1.68	KEGG
g2157	flavan-3-ol:NADP+ oxidoreductase	pegdin[c] + 2 nadph[c] + h[c] -> efzin[c] + 2 nadp[c]	(Gglean003617.1)			Flavonoid biosynthesis	0	0	1000	0		1.3.1.77	KEGG
g2158	flavan-3-ol:NADP+ oxidoreductase	cydin[c] + 2 nadph[c] + h[c] -> ecain[c] + 2 nadp[c]	(Gglean003617.1)			Flavonoid biosynthesis	0	0	1000	0		1.3.1.77	KEGG
g2159	flavan-3-ol:NADP+ oxidoreductase	dedin[c] + 2 nadph[c] + h[c] -> elloin[c] + 2 nadp[c]	(Gglean003617.1)			Flavonoid biosynthesis	0	0	1000	0		1.3.1.77	KEGG
g2160	S-Adenosyl-L-methionine:caffeoyl-CoA 3-O-methyltransferase	sam[c] + caffcoa[c] -> sah[c] + fercoa[c]	(Gglean007292.1)			Phenylpropanoid biosynthesis	0	0	1000	0		2.1.1.104	KEGG
g2161	S-adenosyl-L-methionine:caffeoyl-CoA 3-O-methyltransferase	hdfercoa[c] + sam[c] -> sincoa[c] + sah[c]	(Gglean007292.1)			Phenylpropanoid biosynthesis	0	0	1000	0		2.1.1.104	KEGG
g2162	S-Adenosyl-L-methionine:3,4-dihydroxy-trans-cinnamate 3-O-methyltransferase	sam[c] + caff[c] -> sah[c] + fer[c]	(Gglean002504.1) or (Gglean003813.1) or (Gglean005832.1)			Phenylpropanoid biosynthesis	0	0	1000	0		2.1.1.68	KEGG
g2163	caffeic aldehyde:3,4-dihydroxy-trans-cinnamate 3-O-methyltransferase	cafdy[c] + sam[c] -> conidy[c] + sah[c]	(Gglean002504.1) or (Gglean003813.1) or (Gglean005832.1)			Phenylpropanoid biosynthesis	0	0	1000	0		2.1.1.68	KEGG
g2164	S-adenosyl-L-methionine:3,4-dihydroxy-trans-cinnamate 3-O-methyltransferase	cafoh[c] + sam[c] -> conioh[c] + sah[c]	(Gglean002504.1) or (Gglean003813.1) or (Gglean005832.1)			Phenylpropanoid biosynthesis	0	0	1000	0		2.1.1.68	KEGG
g2165	S-Adenosyl-L-methionine:3,4-dihydroxy-trans-cinnamate 3-O-methyltransferase	sam[c] + hdfer[c] -> sah[c] + sin[c]	(Gglean002504.1) or (Gglean003813.1) or (Gglean005832.1)			Phenylpropanoid biosynthesis	0	0	1000	0		2.1.1.68	KEGG
g2166	S-adenosyl-L-methionine:3,4-dihydroxy-trans-cinnamate 3-O-methyltransferase	hdconidy[c] + sam[c] -> sindy[c] + sah[c]	(Gglean002504.1) or (Gglean003813.1) or (Gglean005832.1)			Phenylpropanoid biosynthesis	0	0	1000	0		2.1.1.68	KEGG
g2167	S-adenosyl-L-methionine:3,4-dihydroxy-trans-cinnamate 3-O-methyltransferase	hdconioh[c] + sam[c] -> sinoh[c] + sah[c]	(Gglean002504.1) or (Gglean003813.1) or (Gglean005832.1)			Phenylpropanoid biosynthesis	0	0	1000	0		2.1.1.68	KEGG
g2168	4-Coumaroyl-CoA:shikimate O-(hydroxycinnamoyl)transferase	4cmcoa[c] + sme[c] -> coa[c] + cousme[c]	(Gglean013354.1) or (Gglean013488.1) or (Gglean004438.1) or (Gglean006388.1)			Phenylpropanoid biosynthesis	0	0	1000	0		2.3.1.133	KEGG
g2169	5-O-caffeoylshikimic acid:shikimate hydroxycinnamoyltransferase	cafsme[c] + coa[c] -> caffcoa[c] + sme[c]	(Gglean013354.1) or (Gglean013488.1) or (Gglean004438.1) or (Gglean006388.1)			Phenylpropanoid biosynthesis	0	0	1000	0		2.3.1.133	KEGG
g2170	p-coumaroyl-CoA:quinate hydroxycinnamoyltransferase	4cmcoa[c] + qt[c] -> coa[c] + couqt[c]	(Gglean013354.1) or (Gglean013488.1) or (Gglean004438.1) or (Gglean006388.1)			Phenylpropanoid biosynthesis	0	0	1000	0		2.3.1.133	KEGG
g2171	Caffeoyl-CoA:quinate O-(3,4-dihydroxycinnamoyl)transferase	coa[c] + cafqt[c] -> caffcoa[c] + qt[c]	(Gglean013354.1) or (Gglean013488.1) or (Gglean004438.1) or (Gglean006388.1)			Phenylpropanoid biosynthesis	0	0	1000	0		2.3.1.133	KEGG
g2172	malonyl-CoA:4-coumaroyl-CoA malonyltransferase (cyclizing, reducing)	4cmcoa[c] + 3 malcoa[c] + nadph[c] + h[c] -> litig[c] + 4 coa[c] + 3 co2[c] + nadp[c] + h2o[c]	(Gglean003777.1) or (Gglean010699.1)			Flavonoid biosynthesis	0	0	1000	0		2.3.1.170	KEGG
g2174	malonyl-CoA:cinnamoyl-CoA malonyltransferase (cyclizing)	cincoa[c] + 3 malcoa[c] -> pinchal[c] + 4 coa[c] + 3 co2[c]	(Gglean008183.1)			Flavonoid biosynthesis	0	0	1000	0		2.3.1.74	KEGG
g2175	Malonyl-CoA:4-Coumaroyl-CoA malonyltransferase(cyclizing)	4cmcoa[c] + 3 malcoa[c] -> narchal[c] + 4 coa[c] + 3 co2[c]	(Gglean008183.1)			Flavonoid biosynthesis	0	0	1000	0		2.3.1.74	KEGG
g2176	malonyl-CoA:caffeoyl-CoA malonyltransferase (cyclizing)	caffcoa[c] + 3 malcoa[c] -> erichal[c] + 4 coa[c] + 3 co2[c]	(Gglean008183.1)			Flavonoid biosynthesis	0	0	1000	0		2.3.1.74	KEGG
g2177	malonyl-CoA:feruloyl-CoA malonyltransferase (cyclizing)	fercoa[c] + 3 malcoa[c] -> hoerichal[c] + 4 coa[c] + 3 co2[c]	(Gglean008183.1)			Flavonoid biosynthesis	0	0	1000	0		2.3.1.74	KEGG
g2178	4-Hydroxycinnamyl alcohol 4-D-glucoside beta-D-glucosidase	hdcinohg[c] + h2o[c] -> couoh[c] + dglc[c]	(Gglean004239.1)			Phenylpropanoid biosynthesis	0	0	1000	0		3.2.1.126	KEGG
g2179	Coniferin beta-D-glucosidase	coni[c] + h2o[c] -> conioh[c] + dglc[c]	(Gglean004239.1)			Phenylpropanoid biosynthesis	0	0	1000	0		3.2.1.126	KEGG
g2180	Syringin beta-D-glucosidase	syr[c] + h2o[c] -> sinoh[c] + dglc[c]	(Gglean004239.1)			Phenylpropanoid biosynthesis	0	0	1000	0		3.2.1.126	KEGG
g2181	beta-D-Glucosyl-2-coumarinate glucohydrolase	bdg2hc[c] + h2o[c] -> 2coum[c] + dglc[c]	(Gglean004239.1)			Phenylpropanoid biosynthesis	0	0	1000	0		3.2.1.21	KEGG
g2182	L-phenylalanine ammonia-lyase (trans-cinnamate-forming)	phe[c] -> cinnm[c] + nh3[c]	(Gglean013348.1) or (Gglean003503.1) or (Gglean004210.1) or (Gglean004563.1) or (Gglean008893.1)			Phenylpropanoid biosynthesis	0	0	1000	0		4.3.1.24;25	KEGG
g2183	L-phenylalanine ammonia-lyase (trans-cinnamate-forming)	phe[m] -> cinnm[m] + nh3[m]	(Gglean001074.1) or (Gglean000214.1)			Phenylpropanoid biosynthesis	0	0	1000	0		4.3.1.24;25	KEGG
g2184	L-phenylalanine ammonia-lyase (trans-cinnamate-forming)	phe[p] -> cinnm[p] + nh3[p]	(Gglean003304.1)			Phenylpropanoid biosynthesis	0	0	1000	0		4.3.1.24;25	KEGG
g2185	L-tyrosine ammonia-lyase (trans-p-hydroxycinnamate-forming)	tyr[c] -> couma[c] + nh3[c]	(Gglean000214.1)			Phenylpropanoid biosynthesis	0	0	1000	0		4.3.1.25	KEGG
g2186	trans-Cinnamate:CoA ligase (AMP-forming)	atp[c] + cinnm[c] + coa[c] -> amp[c] + ppi[c] + cincoa[c]	(Gglean013290.1) or (Gglean001881.1) or (Gglean001946.1) or (Gglean001997.1) or (Gglean002872.1) or (Gglean006509.1)			Phenylpropanoid biosynthesis	0	0	1000	0		6.2.1.12	KEGG
g2187	trans-Cinnamate:CoA ligase (AMP-forming)	atp[m] + cinnm[m] + coa[m] -> amp[m] + ppi[m] + cincoa[m]	(Gglean007162.1) or (Gglean010193.1)			Phenylpropanoid biosynthesis	0	0	1000	0		6.2.1.12	KEGG
g2188	4-Coumarate:CoA ligase (AMP-forming)	atp[c] + couma[c] + coa[c] -> amp[c] + ppi[c] + 4cmcoa[c]	(Gglean013290.1) or (Gglean001881.1) or (Gglean001946.1) or (Gglean001997.1) or (Gglean002872.1) or (Gglean006509.1)			Phenylpropanoid biosynthesis	0	0	1000	0		6.2.1.12	KEGG
g2189	4-Coumarate:CoA ligase (AMP-forming)	atp[m] + couma[m] + coa[m] -> amp[m] + ppi[m] + 4cmcoa[m]	(Gglean007162.1) or (Gglean010193.1)			Phenylpropanoid biosynthesis	0	0	1000	0		6.2.1.12	KEGG
g2190	Caffeate:CoA ligase (AMP-forming)	atp[c] + caff[c] + coa[c] -> amp[c] + ppi[c] + caffcoa[c]	(Gglean013290.1) or (Gglean001881.1) or (Gglean001946.1) or (Gglean001997.1) or (Gglean002872.1) or (Gglean006509.1)			Phenylpropanoid biosynthesis	0	0	1000	0		6.2.1.12	KEGG
g2191	Caffeate:CoA ligase (AMP-forming)	atp[m] + caff[m] + coa[m] -> amp[m] + ppi[m] + caffcoa[m]	(Gglean007162.1) or (Gglean010193.1)			Phenylpropanoid biosynthesis	0	0	1000	0		6.2.1.12	KEGG
g2192	Ferulate:CoA ligase (AMP-forming)	atp[c] + fer[c] + coa[c] -> amp[c] + ppi[c] + fercoa[c]	(Gglean013290.1) or (Gglean001881.1) or (Gglean001946.1) or (Gglean001997.1) or (Gglean002872.1) or (Gglean006509.1)			Phenylpropanoid biosynthesis	0	0	1000	0		6.2.1.12	KEGG
g2193	Ferulate:CoA ligase (AMP-forming)	atp[m] + fer[m] + coa[m] -> amp[m] + ppi[m] + fercoa[m]	(Gglean007162.1) or (Gglean010193.1)			Phenylpropanoid biosynthesis	0	0	1000	0		6.2.1.12	KEGG
g2194	4-coumarate:CoA ligase (AMP-forming)	hdfer[c] + atp[c] + coa[c] -> hdfercoa[c] + amp[c] + ppi[c]	(Gglean013290.1) or (Gglean001881.1) or (Gglean001946.1) or (Gglean001997.1) or (Gglean002872.1) or (Gglean006509.1)			Phenylpropanoid biosynthesis	0	0	1000	0		6.2.1.12	KEGG
g2195	4-coumarate:CoA ligase (AMP-forming)	hdfer[m] + atp[m] + coa[m] -> hdfercoa[m] + amp[m] + ppi[m]	(Gglean007162.1) or (Gglean010193.1)			Phenylpropanoid biosynthesis	0	0	1000	0		6.2.1.12	KEGG
g2196	Sinapate:CoA ligase (AMP-forming)	atp[c] + sin[c] + coa[c] -> amp[c] + ppi[c] + sincoa[c]	(Gglean013290.1) or (Gglean001881.1) or (Gglean001946.1) or (Gglean001997.1) or (Gglean002872.1) or (Gglean006509.1)			Phenylpropanoid biosynthesis	0	0	1000	0		6.2.1.12	KEGG
g2197	Sinapate:CoA ligase (AMP-forming)	atp[m] + sin[m] + coa[m] -> amp[m] + ppi[m] + sincoa[m]	(Gglean007162.1) or (Gglean010193.1)			Phenylpropanoid biosynthesis	0	0	1000	0		6.2.1.12	KEGG
g2198	ferulate-5-hydroxylase	fer[e] + nadph[e] + h[e] + o2[e] -> hdfer[e] + nadp[e] + h2o[e]	(Gglean000954.1) or (Gglean003920.1)			Phenylpropanoid biosynthesis	0	0	1000	0		F5H	KEGG
g2199	ferulate-5-hydroxylase	fer[c] + nadph[c] + h[c] + o2[c] -> hdfer[c] + nadp[c] + h2o[c]	(Gglean006312.1)			Phenylpropanoid biosynthesis	0	0	1000	0		F5H	KEGG
g2200	ferulate-5-hydroxylase	conidy[e] + nadph[e] + h[e] + o2[e] -> hdconidy[e] + nadp[e] + h2o[e]	(Gglean000954.1) or (Gglean003920.1)			Phenylpropanoid biosynthesis	0	0	1000	0		F5H	KEGG
g2201	ferulate-5-hydroxylase	conidy[c] + nadph[c] + h[c] + o2[c] -> hdconidy[c] + nadp[c] + h2o[c]	(Gglean006312.1)			Phenylpropanoid biosynthesis	0	0	1000	0		F5H	KEGG
g2202	ferulate-5-hydroxylase	conioh[e] + nadph[e] + h[e] + o2[e] -> hdconioh[e] + nadp[e] + h2o[e]	(Gglean000954.1) or (Gglean003920.1)			Phenylpropanoid biosynthesis	0	0	1000	0		F5H	KEGG
g2203	ferulate-5-hydroxylase	conioh[c] + nadph[c] + h[c] + o2[c] -> hdconioh[c] + nadp[c] + h2o[c]	(Gglean006312.1)			Phenylpropanoid biosynthesis	0	0	1000	0		F5H	KEGG
g2206	TPP-dependent enzymatic reaction	hethpp[c] -> acal[c] + thdp[c]	(Gglean009676.1) or (Gglean001791.1) or (Gglean001328.1)			CM:Glycolysis / Gluconeogenesis	0	0	1000	0		4.1.1.1	KEGG
g2207	beta-D-Glucose:NAD+ 1-oxoreductase	dglc[c] + nad[c] <=> g15l[c] + nadh[c] + h[c]	(Gglean012808.1)			CM:Pentose phosphate pathway	1	-1000	1000	0		1.1.1.47	KEGG
g2208	beta-D-Glucose:NADP+ 1-oxoreductase	dglc[c] + nadp[c] <=> g15l[c] + nadph[c] + h[c]	(Gglean012808.1)			CM:Pentose phosphate pathway	1	-1000	1000	0		1.1.1.47	KEGG
g2209	2-deoxy-D-ribose-5-phosphate acetaldehyde-lyase (D-glyceraldehyde-3-phosphate-forming)	dxr5p[c] <=> t3p1[c] + acal[c]	(Gglean012030.1)			CM:Pentose phosphate pathway	1	-1000	1000	0		4.1.2.4	KEGG
g2210	ribokinase	dxr5p[c] + adp[c] <=> dxri[c] + atp[c]	(Gglean000504.1)			CM:Pentose phosphate pathway	1	-1000	1000	0		2.7.1.15	KEGG
g2211	ATP:D-ribose 5-phosphotransferase	atp[c] + rib[c] -> adp[c] + r5p[c]	(Gglean000504.1)			CM:Pentose phosphate pathway	0	0	1000	0		2.7.1.15	KEGG
g2212	Pectin pectylhydrolase	Pectin[c] + h2o[c] -> meth[c] + ptate[c]	(Gglean004344.1) or (Gglean009885.1) or (Gglean002917.1)			CM:Pentose phosphate pathway	0	0	1000	0		3.1.1.11	KEGG
g2213	(1->4)-alpha-D-galacturonan reducing-end-disaccharide-lyase	ptate[e] <=> dxglenga[e] + ptate[e]	(Gglean001144.1) or (Gglean003187.1) or (Gglean003291.1) or (Gglean003937.1) or (Gglean004608.1) or (Gglean007350.1)			CM:Pentose phosphate pathway	1	-1000	1000	0		4.2.2.2	KEGG
g2214	Poly(1,4-alpha-D-galacturonate) glycanohydrolase	ptate[c] + h2o[c] -> digalunt[c] + ptate[c]	(Gglean004452.1) or (Gglean006929.1) or (Gglean009604.1) or (Gglean011123.1)			CM:Pentose phosphate pathway	0	0	1000	0		3.2.1.15	KEGG
g2215	galacturan 1,4-alpha-galacturonidase	digalunt[c] + h2o[c] -> 2 galunt[c]	(Gglean001158.1) or (Gglean011123.1) or (Gglean011290.1)			CM:Pentose phosphate pathway	0	0	1000	0		3.2.1.67	KEGG
g2216	L-galactonate:NADP+ oxidoreductase	galctnl[c] + nadp[c] <=> galunt[c] + nadph[c] + h[c]	(Gglean003463.1) or (Gglean003777.1) or (Gglean004678.1) or (Gglean006625.1) or (Gglean009395.1) or (Gglean010051.1) or (Gglean010699.1)			CM:Pentose phosphate pathway	1	-1000	1000	0		1.1.1.365	KEGG
g2217	L-galactonate hydro-lyase (2-dehydro-3-deoxy-L-galactonate-forming)	galctnl[c] -> dygalctnl[c] + h2o[c]	(Gglean009906.1)			CM:Pentose phosphate pathway	0	0	1000	0		4.2.1.146	KEGG
g2218	2-dehydro-3-deoxy-L-galactonate L-glyceraldehyde-lyase (pyruvate-forming)	dygalctnl[c] <=> pyr[c] + Lglyald[c]	(Gglean011112.1) or (Gglean008858.1)			CM:Pentose phosphate pathway	1	-1000	1000	0		4.1.2.54	KEGG
g2219	glycerol:NADP+ oxidoreductase (D/L-glyceraldehyde-forming)	Lglyald[c] + nadph[c] + h[c] -> gl[c] + nadp[c]	(Gglean004678.1) or (Gglean009395.1)			CM:Pentose phosphate pathway	0	0	1000	0		1.1.1.372	KEGG
g2220	2-Dehydro-3-deoxy-D-gluconate:NAD+ 5-oxidoreductase	2ddglcn[c] + nad[c] <=> 46dh25dohxn[c] + nadh[c] + h[c]	(Gglean003525.1)			CM:Pentose phosphate pathway	1	-1000	1000	0		1.1.1.125;127	KEGG
g2221	L-gulonate:NADP+ 6-oxidoreductase	gulnl[c] + nadp[c] <=> glcurn[c] + nadph[c] + h[c]	(Gglean005619.1) or (Gglean008387.1) or (Gglean008428.1) or (Gglean012173.1)			CM:Pentose phosphate pathway	1	-1000	1000	0		1.1.1.2	KEGG
g2222	D-xylose:NADP+ 1-oxidoreductase	xyl[c] + nadp[c] <=> xlylac[c] + nadph[c] + h[c]	(Gglean004528.1)			CM:Pentose phosphate pathway	1	-1000	1000	0		1.1.1.179	KEGG
g2223	D-arabinitol:NAD+ 2-oxidoreductase (D-ribulose-forming)	aol[c] + nad[c] <=> rl[c] + nadh[c] + h[c]	(Gglean013261.1) or (Gglean000575.1)			CM:Pentose phosphate pathway	1	-1000	1000	0		1.1.1.250;287	KEGG
g2224	D-arabinitol:NAD+ 2-oxidoreductase (D-ribulose-forming)	aol[m] + nad[m] <=> rl[m] + nadh[m] + h[m]	(Gglean001941.1)			CM:Pentose phosphate pathway	1	-1000	1000	0		1.1.1.250	KEGG
g2225	ATP:L-ribulose 5-phosphotransferase	atp[c] + rl[c] -> adp[c] + rl5p[c] + h[c]	(Gglean009176.1)			CM:Pentose and glucuronate interconversions	0	0	1000	0		2.7.1.16	KEGG
g2226	D-glucitol:NADP+ oxidoreductase	sot[c] + nadp[c] <=> sor[c] + nadph[c] + h[c]	(Gglean013037.1) or (Gglean013261.1) or (Gglean013355.1) or (Gglean005551.1) or (Gglean004459.1) or (Gglean000585.1)			CM:Fructose and mannose metabolism	1	-1000	1000	0		1.1.1.289	KEGG
g2228	D-Mannitol:NAD+ 2-oxidoreductase	mnt[c] + nad[c] <=> dfru[c] + nadh[c] + h[c]	(Gglean003160.1) or (Gglean008264.1)			CM:Fructose and mannose metabolism	1	-1000	1000	0		1.1.1.11	KEGG
g2229	D-allose-6-phosphate aldose-ketose-isomerase	all6p[c] <=> allul6p[c]	(Gglean003327.1) or (Gglean009484.1)			CM:Fructose and mannose metabolism	1	-1000	1000	0		5.3.1.6	KEGG
g2230	ATP:D-glyceraldehyde 3-phosphotransferase	atp[c] + glyal[c] -> adp[c] + t3p1[c]	(Gglean001435.1) or (Gglean003142.1)			CM:Fructose and mannose metabolism	0	0	1000	0		2.7.1.28	KEGG
g2231	L-rhamnofuranose:NAD+ 1-oxidoreductase	lrhfu[c] + nad[c] <=> lrh14lac[c] + nadh[c] + h[c]	(Gglean008277.1)			CM:Fructose and mannose metabolism	1	-1000	1000	0		1.1.1.173	KEGG
g2232	L-rhamno-1,4-lactone lactonohydrolase	lrh14lac[c] + h2o[c] -> lrhn[c]	(Gglean008276.1)			CM:Fructose and mannose metabolism	0	0	1000	0		3.1.1.65	KEGG
g2233	L-Rhamnonate hydro-lyase	lrhn[c] -> 23dxrn[c] + h2o[c]	(Gglean000015.1)			CM:Fructose and mannose metabolism	0	0	1000	0		4.2.1.90	KEGG
g2234	2-dehydro-3-deoxy-L-rhamnonate (S)-lactaldehyde lyase (pyruvate-forming)	23dxrn[c] <=> lald[c] + pyr[c]	(Gglean000598.1)			CM:Fructose and mannose metabolism	1	-1000	1000	0		4.1.2.53	KEGG
g2235	ATP:D-fructose 1-phosphotransferase	atp[c] + dfru[c] -> adp[c] + f1p[c]	(Gglean012378.1)			CM:Fructose and mannose metabolism	0	0	1000	0		2.7.1.3	KEGG
g2237	alpha,alpha-Trehalose-6-phosphate phosphoglucohydrolase	h2o[c] + tre6p[c] -> dglc[c] + dg6p[c]	(Gglean001242.1) or (Gglean007031.1)			CM:Starch and sucrose metabolism	0	0	1000	0		3.2.1.93	KEGG
g2238	(R)-lactate hydro-lyase	mgxl[c] + h2o[c] -> lac[c]	(Gglean003439.1)			CM:Pyruvate metabolism	0	0	1000	0		4.2.1.130	KEGG
g2243	ATP:(R)-glycerate 2-phosphotransferase	g[c] + atp[c] -> 2pg[c] + adp[c]	(Gglean011283.1)			CM:Glyoxylate and dicarboxylate metabolism	0	0	1000	0		2.7.1.165	KEGG
g2244	D-Glycerate:NADP+ 2-oxidoreductase	g[c] + nadp[c] <=> 3hpyr[c] + nadph[c] + h[c]	(Gglean001241.1) or (Gglean001902.1)			CM:Glyoxylate and dicarboxylate metabolism	1	-1000	1000	0		1.1.1.79;81	KEGG
g2245	D-Glycerate:NADP+ 2-oxidoreductase	g[p] + nadp[p] <=> 3hpyr[p] + nadph[p] + h[p]	(Gglean013185.1)			CM:Glyoxylate and dicarboxylate metabolism	1	-1000	1000	0		1.1.1.79;81	KEGG
g2246	L-glutamate:ferredoxin oxidoreductase (transaminating)	gln[c] + akg[c] + 2 fdxrd[c] + 2 h[c] -> 2 glu[c] + 2 fdxox[c]	(Gglean011780.1)			CM:Glyoxylate and dicarboxylate metabolism	0	0	1000	0		1.4.7.1	KEGG
g2247	4-hydroxy-2-oxoglutarate glyoxylate-lyase (pyruvate-forming)	4h2oglt[c] <=> pyr[c] + glx[c]	(Gglean008858.1) or (Gglean009907.1)			CM:Glyoxylate and dicarboxylate metabolism	1	-1000	1000	0		4.1.3.16	KEGG
g2248	3-hydroxyisobutyryl-CoA hydrolase	3hpicoa[m] + h2o[m] -> 3hpp[m] + coa[m]	(Gglean001450.1)			CM:Propanoate metabolism	0	0	1000	0		3.1.2.4	KEGG
g2249	3-Hydroxypropionyl-CoA hydro-lyase	3hpicoa[m] <=> peylcoa[m] + h2o[m]	(Gglean005750.1)			CM:Propanoate metabolism	1	-1000	1000	0		4.2.1.17	KEGG
g2250	propanoyl-CoA:electron-transfer flavoprotein 2,3-oxidoreductase	ppacoa[m] + fad[m] <=> fadh2[m] + peylcoa[m]	(Gglean006888.1) or (Gglean004457.1)			CM:Propanoate metabolism	1	-1000	1000	0		1.3.8.7	KEGG
g2251	ATP:propanoate phosphotransferase	atp[c] + ppa[c] <=> adp[c] + ppap[c]	(Gglean012163.1)			CM:Propanoate metabolism	1	-1000	1000	0		2.7.2.1	KEGG
g2252	Butanoate:CoA ligase (AMP-forming)	atp[m] + c40[m] + coa[m] -> amp[m] + ppi[m] + c40coa[m]	(Gglean000640.1)			CM:Butanoate metabolism	0	0	1000	0		6.2.1.2	KEGG
g2253	butanoyl-CoA:acetate CoA-transferase	c40coa[m] + ac[m] -> c40[m] + accoa[m]	(Gglean001953.1) or (Gglean004878.1) or (Gglean008455.1)			CM:Butanoate metabolism	0	0	1000	0		2.8.3.8	KEGG
g2254	(S)-3-hydroxybutanoyl-CoA hydro-lyase	s3hbcoa[m] <=> c4dcoa[m] + h2o[m]	(Gglean005750.1)			CM:Butanoate metabolism	1	-1000	1000	0		4.2.1.17	KEGG
g2255	(S)-3-Hydroxybutanoyl-CoA:NADP+ oxidoreductase	aaccoa[m] + nadph[m] + h[m] -> c4hcoa[m] + nadp[m]	(Gglean007097.1)			CM:Butanoate metabolism	0	0	1000	0		1.1.1.157	KEGG
g2258	1-Phosphatidyl-1D-myo-inositol-4,5-bisphosphate inositoltrisphosphohydrolase	d45pi[n] + h2o[n] -> tpi[n] + 12dsngol[n]	(Gglean003108.1)			CM:Inositol phosphate metabolism	0	0	1000	0		3.1.4.11	KEGG
g2259	1-Phosphatidyl-1D-myo-inositol-4,5-bisphosphate inositoltrisphosphohydrolase	d45pi[c] + h2o[c] -> tpi[c] + 12dsngol[c]	(Gglean011170.1)			CM:Inositol phosphate metabolism	0	0	1000	0		3.1.4.11	KEGG
g2260	1-Phosphatidyl-1D-myo-inositol 3-phosphate 3-phosphohydrolase	pinsp[c] + h2o[c] -> pins[c] + pi[c]	(Gglean011114.1)			CM:Inositol phosphate metabolism	0	0	1000	0		3.1.3.64	KEGG
g2261	ATP:1D-myo-inositol-1,4,5-trisphosphate 6-phosphotransferase	atp[c] + tpi[c] -> adp[c] + mi1456p[c]	(Gglean003364.1)			CM:Inositol phosphate metabolism	0	0	1000	0		2.1.7.151	KEGG
g2262	ATP:1D-myo-inositol-1,4,5,6-tetrakisphosphate 3-phosphotransferase	atp[c] + mi1456p[c] -> adp[c] + mi13456p[c]	(Gglean003364.1)			CM:Inositol phosphate metabolism	0	0	1000	0		2.1.7.151	KEGG
g2263	D-myo-Inositol-1,3-bisphosphate 3-phosphohydrolase	mi13p[n] + h2o[n] -> mi1p_D[n] + pi[n]	(Gglean011114.1)			CM:Inositol phosphate metabolism	0	0	1000	0		3.1.3.64	KEGG
g2264	ATP:1D-myo-inositol 1,3,4,5,6-pentakisphosphate 2-phosphotransferase	mi13456p[n] + atp[n] -> minohp[n] + adp[n]	(Gglean000717.1)			CM:Inositol phosphate metabolism	0	0	1000	0		2.7.1.158	KEGG
g2265	sedoheptulose 1,7-bisphosphate D-glyceraldehyde-3-phosphate-lyase	t3p2[c] + e4p[c] -> s17bp[c]	(Gglean005903.1) or (Gglean002382.1) or (Gglean013039.1) or (Gglean005750.1) or (Gglean012424.1) or (Gglean009600.1) or (Gglean000041.1)			EM:Carbon fixation in photosynthetic organisms	0	0	1000	0		4.1.2.13	KEGG
g2266	Sedoheptulose 1,7-bisphosphate 1-phosphohydrolase	s17bp[m] + h2o[m] -> s7p[m] + pi[m]	(Gglean004978.1)			EM:Carbon fixation in photosynthetic organisms	0	0	1000	0		3.1.3.37	KEGG
g2267	Nitrile aminohydrolase	nitr[c] + 2 h2o[c] <=> carbo[c] + nh3[c]	(Gglean003772.1) or (Gglean011192.1) or (Gglean008364.1)			EM:Nitrogen metabolism	1	-1000	1000	0		3.5.5.1	KEGG
g2268	carbamate hydro-lyase	cyan[c] + h[c] + hco3[c] -> co2[c] + cbm[c]	(Gglean002856.1)			EM:Nitrogen metabolism	0	0	1000	0		4.2.1.104	KEGG
g2269	Carbon-dioxide:ammonia ligase (ADP-forming,carbamate-phosphorylating)	2 atp[p] + nh3[p] + co2[p] + h2o[p] <=> 2 adp[p] + pi[p] + cap[p]	(Gglean003355.1)			EM:Nitrogen metabolism	1	-1000	1000	0		6.3.4.16	KEGG
g2270	Carbon-dioxide:ammonia ligase (ADP-forming,carbamate-phosphorylating)	2 atp[c] + nh3[c] + co2[c] + h2o[c] <=> 2 adp[c] + pi[c] + cap[c]	(Gglean008324.1)			EM:Nitrogen metabolism	1	-1000	1000	0		6.3.4.16	KEGG
g2271	Carbon-dioxide:ammonia ligase (ADP-forming,carbamate-phosphorylating)	2 atp[m] + nh3[m] + co2[m] + h2o[m] <=> 2 adp[m] + pi[m] + cap[m]	(Gglean012757.1)			EM:Nitrogen metabolism	1	-1000	1000	0		6.3.4.16	KEGG
g2272	nitrate permease	hno2[e] <=> hno2[c]	(Gglean012659.1)			Transport, plasma membrane	1	-1000	1000	0		2.A.1.8.5	KEGG
g2273	thiosulfate:cyanide sulfurtranserase	tsulf[m] + cya[m] -> slfi[m] + tcynt[m]	(Gglean012885.1)			EM:Sulfur metabolism	0	0	1000	0		2.8.1.1	KEGG
g2274	(3R)-3-Hydroxybutanoyl-[acyl-carrier-protein] hydro-lyase	3hbutacp[c] -> but2eacp[c] + h2o[c]	(Gglean008981.1 and Gglean009961.1)			LM:Fatty acid biosynthesis	0	0	1000	0		2.3.1.86	KEGG
g2275	butyryl-[acp]:NADP+ trans-2-oxidoreductase	but2eacp[c] + nadph[c] + h[c] -> c40acp[c] + nadp[c]	(Gglean008981.1 and Gglean009961.1)			LM:Fatty acid biosynthesis	0	0	1000	0		2.3.1.86	KEGG
g2276	Acyl-CoA:acetyl-CoA C-acyltransferase	acoa[m] + accoa[m] -> coa[m] + 3oxcoa[m]	(Gglean005289.1) or (Gglean007129.1) or (Gglean008407.1) or (Gglean011531.1)			LM:Fatty acid biosynthesis	0	0	1000	0		2.3.1.16	KEGG
g2280	tetradecenoyl-[ACP] hydrolase	h2o[c] + c141acp[c] <=> h[c] + acp[c] + c141[c]	(Gglean008981.1)			LM:Fatty acid biosynthesis	1	-1000	1000	0		3.1.2.14	KEGG
g2281	tetradecenoate transporter	c141[e] <=> c141[c]	(Gglean010623.1)			Transport, peroxisomal membrane	1	-1000	1000	0
g2282	Eicosanoyl-CoA hydrolase	h2o[c] + c200coa[c] -> h[c] + coa[c] + c200[c]	(Gglean004909.1)			LM:Fatty acid elongation	0	0	1000	0		3.1.2.2		(Dey et al., 2011)
g2283	fatty acid elongase	malcoa[p] + c180coa[p] + h[p] -> coa[p] + c20ocoa[p] + co2[p]	(Gglean001022.1)			LM:Fatty acid elongation	0	0	1000	0		2.3.1.199		(Dey et al., 2011)
g2284	very-long-chain 3-oxoacyl-CoA reductase	c20ocoa[c] + nadph[c] + h[c] <=> c20hcoa[c] + nadp[c]	(Gglean009791.1)			LM:Fatty acid elongation	1	-1000	1000	0		1.1.1.330		(Dey et al., 2011)
g2285	very-long-chain (3R)-3-hydroxyacyl-[acyl-carrier protein] dehydratase	c20hcoa[c] <=> c20dcoa[c] + h2o[c]	(Gglean010058.1) or (Gglean012198.1)			LM:Fatty acid elongation	1	-1000	1000	0		4.2.1.134		(Dey et al., 2011)
g2286	very-long-chain enoyl-CoA reductase	c20dcoa[c] + nadph[c] + h[c] <=> c200coa[c] + nadp[c]	(Gglean007499.1)			LM:Fatty acid elongation	1	-1000	1000	0		1.3.1.93		(Dey et al., 2011)
g2287	Long-chain acyl-CoA synthetase	atp[m] + coa[m] + c200[m] -> h[m] + amp[m] + ppi[m] + c200coa[m]	(Gglean001943.1)			LM:Fatty acid metabolism	0	0	1000	0		6.2.1.3		(Dey et al., 2011)
g2288	Long-chain acyl-CoA synthetase	atp[c] + coa[c] + c200[c] -> h[c] + amp[c] + ppi[c] + c200coa[c]	(Gglean010476.1) or (Gglean011719.1) or (Gglean009117.1)			LM:Fatty acid metabolism	0	0	1000	0		6.2.1.3		(Dey et al., 2011)
g2289	Carnitine O-acetyltransferase	c200coa[c] + car[c] <=> coa[c] + c200car[c]	(Gglean011239.1) or (Gglean011503.1)			OT:Cellular Processes:Peroxisome:Carnitine shuttle	1	-1000	1000	0		2.3.1.7		(Dey et al., 2011)
g2290	acoa dehydrogenase	h[c] + fad[c] + c200coa[c] -> fadh2[c] + c20dcoa[c]	(Gglean007890.1) or (Gglean012082.1)			LM:Mitochondrial beta oxidation (even)	0	0	1000	0		1.3.99.3		(Dey et al., 2011)
g2291	acoa dehydrogenase	h[m] + fad[m] + c200coa[m] -> fadh2[m] + c20dcoa[m]	(Gglean002520.1) or (Gglean000586.1) or (Gglean004457.1) or (Gglean004439.1) or (Gglean011046.1)			LM:Mitochondrial beta oxidation (even)	0	0	1000	0		1.3.99.3		(Dey et al., 2011)
g2292	3-hydroxyacyl-CoA dehydrogenase	nad[c] + c20hcoa[c] -> h[c] + nadh[c] + c20ocoa[c]	(Gglean010003.1) or (Gglean005022.1) or (Gglean001665.1)			LM:Fatty acid metabolism	0	0	1000	0		1.1.1.35		(Dey et al., 2011)
g2293	3-hydroxyacyl-CoA dehydrogenase	nad[p] + c20hcoa[p] -> h[p] + nadh[p] + c20ocoa[p]	(Gglean009791.1)			LM:Fatty acid metabolism	0	0	1000	0		1.1.1.35		(Dey et al., 2011)
g2294	3-hydroxyacoa dehydrogenase	nad[m] + c20hcoa[m] -> h[m] + nadh[m] + c20ocoa[m]	(Gglean007097.1) or (Gglean005022.1)			LM:Fatty acid metabolism	0	0	1000	0		1.1.1.35		(Dey et al., 2011)
g2295	acetyl-CoA C-acyltransferase	coa[m] + c20ocoa[m] -> accoa[m] + c180coa[m]	(Gglean005289.1) or (Gglean007129.1) or (Gglean008407.1) or (Gglean011531.1)			LM:Fatty acid metabolism	0	0	1000	0		2.3.1.16		(Dey et al., 2011)
g2296	c200 transporter	c200[c] <=> c200[e]	(Gglean010623.1)			Cytoplasm membrane transport	1	-1000	1000	0		4.C.1.1.5	TCDB
g2297	delta 9 desaturase	c200coa[r] + o2[r] + nadph[r] + h[r] -> c201coa[r] + 2 h2o[r] + nadp[r]	(Gglean003499.1)			LM:Biosynthesis of unsaturated fatty acids	0	0	1000	0		1.14.19.1	KEGG
g2298	delta 9 desaturase	c200coa[c] + o2[c] + nadph[c] + h[c] -> c201coa[c] + 2 h2o[c] + nadp[c]	(Gglean003799.1)			LM:Biosynthesis of unsaturated fatty acids	0	0	1000	0		1.14.19.1	KEGG
g2299	delta 9 desaturase	c200coa[m] + o2[m] + nadph[m] + h[m] -> c201coa[m] + 2 h2o[m] + nadp[m]	(Gglean011287.1)			LM:Biosynthesis of unsaturated fatty acids	0	0	1000	0		1.14.19.1	KEGG
g2300	choloyl-CoA hydrolase	c201coa[c] + h2o[c] -> c201[c] + coa[c]	(Gglean004909.1)			LM:Fatty acid elongation	0	0	1000	0		3.1.2.2
g2301	c201 transporter	c201[c] <=> c201[e]	(Gglean010623.1)			Cytoplasm membrane transport	1	-1000	1000	0		4.C.1.1.5	TCDB
g2302	fatty acid elongase	malcoa[p] + c182coa[p] + h[p] -> coa[p] + c202ocoa[p] + co2[p]	(Gglean001022.1)			LM:Fatty acid elongation	0	0	1000	0		2.3.1.199
g2303	very-long-chain 3-oxoacyl-CoA reductase	c202ocoa[c] + nadph[c] + h[c] <=> c202hcoa[c] + nadp[c]	(Gglean009791.1)			LM:Fatty acid elongation	1	-1000	1000	0		1.1.1.330
g2304	very-long-chain (3R)-3-hydroxyacyl-[acyl-carrier protein] dehydratase	c202hcoa[c] <=> c202dcoa[c] + h2o[c]	(Gglean010058.1) or (Gglean012198.1)			LM:Fatty acid elongation	1	-1000	1000	0		4.2.1.134
g2305	very-long-chain enoyl-CoA reductase	c202dcoa[c] + nadph[c] + h[c] <=> c202coa[c] + nadp[c]	(Gglean007499.1)			LM:Fatty acid elongation	1	-1000	1000	0		1.3.1.93
g2306	choloyl-CoA hydrolase	c202coa[c] + h2o[c] -> c202[c] + coa[c]	(Gglean004909.1)			LM:Fatty acid elongation	0	0	1000	0		3.1.2.2
[truncated: 257 more rows]

## Sheet: metabolites
Metabolite name	Metabolite description	Metabolite neutral formula	Metabolite charged formula	Metabolite charge	Compartment	Metabolite KEGGID	Metabolite PubChemID	ChEBI ID	InChI string	Smiles
gdpman[m]	GDP-mannose	C16H25N5O16P2	C16H23N5O16P2	-2		C00096	3396
gdp[m]	GDP	C10H15N5O11P2	C10H12N5O11P2	-3		C00035	3337
mannan[m]	mannans	C6H10O5	C6H10O5	0
h[m]	Hydron	H	H	0		C00080	3380
gdpman[c]	GDP-mannose	C16H25N5O16P2	C16H23N5O16P2	-2		C00096	3396
gdp[c]	GDP	C10H15N5O11P2	C10H12N5O11P2	-3		C00035	3337
mannan[c]	mannans	C6H10O5	C6H10O5	0
h[c]	Hydron	H	H	0		C00080	3380
fpp[c]	2-trans,6-trans-farnesyl diphosphate	C15H28O7P2	C15H26O7P2	-2		C00448	3736
ippp[c]	isopentenyl diphosphate	C5H12O7P2	C5H10O7P2	-2		C00129	3429
ppi[c]	diphosphate	H4O7P2	HO7P2	-4		C00013	3315
ggpp[c]	geranylgeranyl diphosphate	C20H36O7P2	C20H34O7P2	-2		C00353	3646
o2[e]	oxygen	O2	O2	0		C00007	3309
cys[e]	L-cysteine	C3H7NO2S	C3H7NO2S	0		C00097	3397
h2o2[e]	Hydrogen peroxide	H2O2	H2O2	0		C00027	3329
cyst[e]	cystine	C6H12N2O4S2	C6H12N2O4S2	0		C01420	4607
nadph[c]	NADPH	C21H30N7O17P3	C21H26N7O17P3	-4		C00005	3307
feri[c]	ferricytochrome c	C42H51FeN8O6S2	C42H54FeN8O6S2	3		C00125	3425
nadp[c]	NADP	C21H29N7O17P3	C21H25N7O17P3	-4		C0006	3308
fero[c]	ferrocytochrome c	C42H52FeN8O6S2	C42H54FeN8O6S2	2		C00126	3426
nadph[m]	NADPH	C21H30N7O17P3	C21H26N7O17P3	-4		C00005	3307
c40acp[m]	butyryl-[acp]	C4H7OSR	C4H7OSR	0		C05745	8040
malacp[m]	malonyl-[acp]	C3H3O3SR	C3H3O3SR	0		C01209	4431
h2o[m]	water	H2O	H2O	0		C00001	3303
co2[m]	CO2	CO2	CO2	0		C00011	3313
nadp[m]	NADP	C21H29N7O17P3	C21H25N7O17P3	-4		C0006	3308
acp[m]	acyl-carrier protein	C11H21N2O7PRS	C11H20N2O7PRS	-1		C00229	3528
c60acp[m]	hexanoyl-[acp]	C6H11OSR	C6H11OSR	0		C05749	8044
c100acp[m]	decanoyl-[acp]	C10H19OSR	C10H19OSR	0		C05755	8050
c120acp[m]	lauroyl-[acp]	C12H23OSR	C12H23OSR	0		C05223	7620
c140acp[m]	myristoyl-[acp]	C14H27OSR	C14H27OSR	0		C05761	8056
c160acp[m]	palmitoyl-[acp]	C16H31OSR	C16H31OSR	0		C05764	8059
c180acp[m]	stearoyl-[acp]	C18H35OSR	C18H35OSR	0		C04088	6780
c80acp[m]	octanoyl-[acp]	C8H15OSR	C8H15OSR	0		C05752	8047
h2o[c]	water	H2O	H2O	0		C00001	3303
cyts[c]	cytosine	C4H5N3O	C4H5N3O	0		C00380	3670
nh3[c]	Ammonia	H3N	H4N	1		C00014	3316
ura[c]	uracil	C4H4N2O2	C4H4N2O2	0		C00106	3406
gn[c]	guanine	C5H5N5O	C5H5N5O	0		C00242	3541
xan[c]	xanthine	C5H4N4O2	C5H4N4O2	0		C00385	3675
sam[c]	S-adenosyl-L-methionine	C15H22N6O5S	C15H23N6O5S	1		C00019	3321
zymst[c]	zymosterol	C27H44O	C27H44O	0		C05437	7800
sah[c]	S-adenosyl-L-homocysteine	C14H20N6O5S	C14H20N6O5S	0		C00021	3323
fest[c]	fecosterol	C28H46O	C28H46O	0		C04525	7136
aacacp[m]	acetoacetyl-[acp]	C4H5O2SR	C4H5O2SR	0		C05744	8039
c4hacp[m]	3-hydroxybutyryl-[acp]	C4H7O2SR	C4H7O2SR	0
aacacp[c]	acetoacetyl-[acp]	C4H5O2SR	C4H5O2SR	0		C05744	8039
c4hacp[c]	3-hydroxybutyryl-[acp]	C4H7O2SR	C4H7O2SR	0
h[p]	Hydron	H	H	0		C00080	3380
nadph[p]	NADPH	C21H30N7O17P3	C21H26N7O17P3	-4		C00005	3307
aacacp[p]	acetoacetyl-[acp]	C4H5O2SR	C4H5O2SR	0		C05744	8039
nadp[p]	NADP	C21H29N7O17P3	C21H25N7O17P3	-4		C0006	3308
c4hacp[p]	3-hydroxybutyryl-[acp]	C4H7O2SR	C4H7O2SR	0
c40acp[c]	butyryl-[acp]	C4H7OSR	C4H7OSR	0		C05745	8040
malacp[c]	malonyl-[acp]	C3H3O3SR	C3H3O3SR	0		C01209	4431
co2[c]	CO2	CO2	CO2	0		C00011	3313
acp[c]	acyl-carrier protein	C11H21N2O7PRS	C11H20N2O7PRS	-1		C00229	3528
c60acp[c]	hexanoyl-[acp]	C6H11OSR	C6H11OSR	0		C05749	8044
acacp[c]	acetyl-[acp]	C2H3OSR	C2H3OSR	0		C03939	6663
c100acp[c]	decanoyl-[acp]	C10H19OSR	C10H19OSR	0		C05755	8050
c120acp[c]	lauroyl-[acp]	C12H23OSR	C12H23OSR	0		C05223	7620
c140acp[c]	myristoyl-[acp]	C14H27OSR	C14H27OSR	0		C05761	8056
c160acp[c]	palmitoyl-[acp]	C16H31OSR	C16H31OSR	0		C05764	8059
c180acp[c]	stearoyl-[acp]	C18H35OSR	C18H35OSR	0		C04088	6780
c80acp[c]	octanoyl-[acp]	C8H15OSR	C8H15OSR	0		C05752	8047
accoa[c]	acetyl-CoA	C23H38N7O17P3S	C23H34N7O17P3S	-4		C00024	3326
coa[c]	coenzyme A	C21H36N7O16P3S	C21H32N7O16P3S	-4		C00010	3312
c100coa[c]	decanoyl-CoA	C31H54N7O17P3S	C31H50N7O17P3S	-4		C05274	7661
c120coa[c]	lauroyl-CoA	C33H58N7O17P3S	C33H54N7O17P3S	-4		C01832	4951
c140coa[c]	myristoyl-CoA	C35H62N7O17P3S	C35H58N7O17P3S	-4		C02593	5585
c141coa[c]	tetradecenoyl-CoA	C35H56N7O17P3S	C35H56N7O17P3S	0		C06736	8958
c141acp[c]	Tetradecenoyl-[acyl-carrier protein]	C14H25OSR	C14H25OSR	0
c160coa[c]	palmitoyl-CoA	C37H66N7O17P3S	C37H62N7O17P3S	-4		C00154	3454
c161coa[c]	hexadecenoyl-CoA	C37H64N7O17P3S	C37H60N7O17P3S	-4		C05272	7659
c161acp[c]	hexadecenoyl-[acp]	C16H29OSR	C16H29OSR	0		C16520	519849
c180coa[c]	stearoyl-CoA	C39H70N7O17P3S	C39H66N7O17P3S	-4		C00412	3702
c181coa[c]	oleoyl-CoA	C39H68N7O17P3S	C39H64N7O17P3S	-4		C00510	3793
c181acp[c]	oleoyl-[acp]	C18H33OSR	C18H33OSR	0		C01203	4427
c182coa[c]	linoleoyl-CoA	C39H66N7O17P3S	C39H62N7O17P3S	-4		C02050	5139
c182acp[c]	linolenoyl-[acp]	C18H29OSR	C18H29OSR	0		C16161	4725471
c183coa[c]	octadecatrienoyl-CoA	C39H64N7O17P3S	C39H60N7O17P3S	-4		C16162	47205472
c183acp[c]	octadecatrienoyl-[acp]	C18H29OSR	C18H29OSR	0		C16161	47205471
c40coa[c]	butyryl-CoA	C25H42N7O17P3S	C25H38N7O17P3S	-4		C00136	3436
c60coa[c]	hexanoyl-CoA	C27H46N7O17P3S	C27H42N7O17P3S	-4		C05270	7657
c80coa[c]	octanoyl-CoA	C29H50N7O17P3S	C29H46N7O17P3S	-4		C01944	5048
ppacoa[c]	propionyl-CoA	C24H40N7O17P3S	C24H36N7O17P3S	-4		C00100	3400
ppiacp[c]	propionyl-[acp]	C3H5OSR	C3H5OSR	0
amp[c]	Adenosine 5-monophosphate	C10H14N5O7P	C10H12N5O7P	-2		C00020	3322
itp[c]	ITP	C10H15N4O14P3	C10H11N4O14P3	-4		C00081	3381
adp[c]	Adenosine 5-diphosphate	C10H15N5O10P2	C10H13N5O10P2	-2		C00008	3310
idp[c]	IDP	C10H14N4O11P2	C10H11N4O11P2	-3		C00104	3404
nad[c]	Nicotinamide adenine dinucleotide	C21H27N7O14P2	C21H26N7O14P2	-1		C00003	3305
hyisorate[c]	(S)-3-Hydroxyisobutyrate	C4H8O3	C4H7O3	-1		C06001	4414
nadh[c]	Reduced nicotinamide adenine dinucleotide	C21H29N7O14P2	C21H27N7O14P2	-2		C00004	3306
mmshy[c]	(S)-Methylmalonate semialdehyde	C4H6O3	C4H5O3	-1		C06002	8276
pyr[c]	pyruvate	C3H4O3	C3H3O3	-1		C00022	3324
obut[c]	2-oxobutanoate	C4H6O3	C4H5O3	-1		C00109	3409
abut[c]	acetohydroxybutyrate	C6H10O4	C6H10O4	0		C06006	8279
utp[c]	Uridine 5-triphosphate	C9H15N2O15P3	C9H15N2O15P3	0		C00075	3375
naga1p[c]	N-acetyl-D-glucosamine 1-phosphate	C8H16NO9P	C18H32O16	-2		C04256	6921
udpnag[c]	UDP-N-acetyl-D-glucosamine	C17H27N3O17P2	C17H27N3O17P2	-2		C00043	3345
h2o2[c]	Hydrogen peroxide	H2O2	H2O2	0		C00027	3329
gsh[c]	glutathione	C10H17N3O6S	C10H16N3O6S	-1		C00051	3353
gssg[c]	oxidized glutathione;Glutathione disulfide	C20H32N6O12S2	C20H30N6O12S2	-2		C00127	3427
h2o[e]	water	H2O	H2O	0		C00001	3303
arabin[e]	alpha-L-arabinan	C15H24O12	C48H95NO15	0		C02474	5489
larab[e]	L-arabinose	C5H10O5	C5H10O5	0		C00259	3558
arabin[c]	alpha-L-arabinan	C15H24O12	C48H95NO15	0		C02474	5489
larab[c]	L-arabinose	C5H10O5	C5H10O5	0		C00259	3558
nag[e]	N-acetyl-D-glucosamine	C8H15NO6	C8H15NO6	0		C00140	3440
ac[e]	acetate	C2H4O2	C2H3O2	-1		C00033	3335
glcn[e]	D-glucosamine	C6H13NO5	C6H14NO5	1		C00329	3623
nag[c]	N-acetyl-D-glucosamine	C8H15NO6	C8H15NO6	0		C00140	3440
ac[c]	acetate	C2H4O2	C2H3O2	-1		C00033	3335
glcn[c]	D-glucosamine	C6H13NO5	C6H14NO5	1		C00329	3623
nag[m]	N-acetyl-D-glucosamine	C8H15NO6	C8H15NO6	0		C00140	3440
ac[m]	acetate	C2H4O2	C2H3O2	-1		C00033	3335
glcn[m]	D-glucosamine	C6H13NO5	C6H14NO5	1		C00329	3623
aka[c]	2-oxoadipate	C6H8O5	C6H6O5	-2		C00322	3616
hicit[c]	homoisocitrate	C7H10O7	C7H7O7	-3		C05662	7972
h[e]	Hydron	H	H	0		C00080	3380
cellu[e]	cellulose	C6H10O5	C6H10O5	0		C00760	4022
cellob[e]	cellobiose	C12H22O11	C12H22O11	0		C00185	3485
dglc[e]	D-glucose	C6H12O6	C6H12O6	0		C00031	3333
cellot[e]	cellotriose	C18H32O16	C18H32O16	0		C06219	8465
d6rp5p[c]	2,5-diamino-6-hydroxy-4-(5-phosphoribosylamino)-pyrimidine	C9H16N5O8P	C5H10O4	-2		C01304	4522
d6pr5po[c]	2,5-Diamino-6-(5-phospho-D-ribitylamino)pyrimidin-4(3H)-one	C9H18N5O8P	C6H10O4	-2		C18910	124489582
a6rp5p[c]	5-amino-6-(5-phosphoribosylamino)uracil	C9H15N4O9P	C9H13N4O9P	-2		C01268	4487
a6rp5p2[c]	5-amino-6-(5-phosphoribitylamino)uracil	C9H17N4O9P	C9H15N4O9P	-2		C04454	7081
udp[c]	Uridine 5-diphosphate	C9H14N2O12P2	C9H11N2O12P2	-3		C00015	3317
chit[c]	chitin	C8H13NO5	C8H13NO5	0		C00461	3745
nad[m]	Nicotinamide adenine dinucleotide	C21H27N7O14P2	C21H26N7O14P2	-1		C00003	3305
3pg[m]	3-phospho-D-glycerate	C3H7O7P	C3H4O7P	-3		C00197	3497
nadh[m]	Reduced nicotinamide adenine dinucleotide	C21H29N7O14P2	C21H27N7O14P2	-2		C00004	3306
php[m]	3-phosphonooxypyruvate	C3H5O7P	C3H2O7P	-3		C03232	6103
3pg[c]	3-phospho-D-glycerate	C3H7O7P	C3H4O7P	-3		C00197	3497
php[c]	3-phosphonooxypyruvate	C3H5O7P	C3H2O7P	-3		C03232	6103
nad[p]	Nicotinamide adenine dinucleotide	C21H27N7O14P2	C21H26N7O14P2	-1		C00003	3305
3pg[p]	3-phospho-D-glycerate	C3H7O7P	C3H4O7P	-3		C00197	3497
nadh[p]	Reduced nicotinamide adenine dinucleotide	C21H29N7O14P2	C21H27N7O14P2	-2		C00004	3306
php[p]	3-phosphonooxypyruvate	C3H5O7P	C3H2O7P	-3		C03232	6103
nad[x]	Nicotinamide adenine dinucleotide	C21H27N7O14P2	C21H26N7O14P2	-1		C00003	3305
3pg[x]	3-phospho-D-glycerate	C3H7O7P	C3H4O7P	-3		C00197	3497
h[x]	Hydron	H	H	0		C00080	3380
nadh[x]	Reduced nicotinamide adenine dinucleotide	C21H29N7O14P2	C21H27N7O14P2	-2		C00004	3306
php[x]	3-phosphonooxypyruvate	C3H5O7P	C3H2O7P	-3		C03232	6103
13glucan[e]	1,3-beta-D-glucan	C6H10O5	C6H10O5	0		C00965	4216
adglc[e]	alpha-D-glucose	C6H12O6	C6H12O6	0		C00267	3565
13glucan[c]	1,3-beta-D-glucan	C6H10O5	C6H10O5	0		C00965	4216
adglc[c]	alpha-D-glucose	C6H12O6	C6H12O6	0		C00267	3565
ribol[c]	ribitol	C5H12O5	C5H12O5	0		C00474	3757
rl[c]	D-ribulose	C5H10O5	C5H10O5	0		C00309	3603
eth[c]	ethanol	C2H6O	C2H6O	0		C00469	3752
acal[c]	acetaldehyde	C2H4O	C2H4O	0		C00084	3384
nad[e]	Nicotinamide adenine dinucleotide	C21H27N7O14P2	C21H26N7O14P2	-1		C00003	3305
eth[e]	ethanol	C2H6O	C2H6O	0		C00469	3752
nadh[e]	Reduced nicotinamide adenine dinucleotide	C21H29N7O14P2	C21H27N7O14P2	-2		C00004	3306
acal[e]	acetaldehyde	C2H4O	C2H4O	0		C00084	3384
h2o[p]	water	H2O	H2O	0		C00001	3303
hemeo[p]	Heme O	C49H58FeN4O5	C49H56FeN4O5	-2		C15672	4724998
hemea[p]	Heme A	C49H56FeN4O6	C49H54FeN4O6	-2		C15670	4724997
asp[c]	L-aspartate	C4H7NO4	C4H6NO4	-1		C00049	3351
iasp[c]	Iminoaspartate	C4H5NO4	C4H3NO4	-2		C05840	8133
dasp[c]	D-aspartate	C4H7NO4	C4H6NO4	-1		C00402	3692
akg[m]	2-oxoglutarate	C5H6O5	C5H4O5	-2		C00026	3328
ala[m]	L-alanine	C3H7NO2	C3H7NO2	0		C00041	3343
glu[m]	L-glutamate	C5H9NO4	C5H8NO4	-1		C00025	3327
pyr[m]	pyruvate	C3H4O3	C3H3O3	-1		C00022	3324
oa[c]	oxaloacetate	C4H4O5	C4H2O5	-2		C00036	3338
atp[c]	Adenosine 5-triphosphate	C10H16N5O13P3	C10H13N5O13P3	-3		C00002	3304
pep[c]	phosphoenolpyruvate	C3H5O6P	C3H2O6P	-3		C00074	3374
dhival[m]	2,3-Dihydroxy-isovalerate	C5H10O4	C5H10O4	0		C04039	6741
oival[m]	2-Oxoisovalerate;(R)-3-methyl-2-oxobutanoate	C5H8O3	C5H7O3	-1		C00141	3441
cmusa[c]	2-amino-3-carboxymuconate semialdehyde	C7H7NO5	C7H5NO5	-2		C04409	7044
am6sa[c]	2-aminomuconic 6-semialdehyde	C6H7NO3	C6H7NO3	0		C03824	6567
glu[c]	L-glutamate	C5H9NO4	C5H8NO4	-1		C00025	3327
cys[c]	L-cysteine	C3H7NO2S	C3H7NO2S	0		C00097	3397
pi[c]	phosphate	H3O4P	HO4P	-3		C00009	3311
gc[c]	gamma-L-glutamyl-L-cysteine	C8H14N2O5S	C8H13N2O5S	-1		C00669	3938
d6pgc[c]	6-phospho-D-gluconate	C6H13O10P	C6H10O10P	-3		C00345	3638
glcnt[c]	D-gluconate	C6H12O7	C6H11O7	-1		C00257	3556
d6pgc[e]	6-phospho-D-gluconate	C6H13O10P	C6H10O10P	-3		C00345	3638
pi[e]	phosphate	H3O4P	HO4P	-3		C00009	3311
glcnt[e]	D-gluconate	C6H12O7	C6H11O7	-1		C00257	3556
h2o[n]	water	H2O	H2O	0		C00001	3303
d6pgc[n]	6-phospho-D-gluconate	C6H13O10P	C6H10O10P	-3		C00345	3638
pi[n]	phosphate	H3O4P	HO4P	-3		C00009	3311
glcnt[n]	D-gluconate	C6H12O7	C6H11O7	-1		C00257	3556
ahtd[c]	7,8-dihydroneopterin 3-triphosphate	C9H16N5O13P3	C9H13N5O13P3	-3		C04895	7446
dhp[c]	7,8-dihydroneopterin	C9H13N5O4	C9H13N5O4	0		C04874	7426
ahtd[e]	7,8-dihydroneopterin 3-triphosphate	C9H16N5O13P3	C9H13N5O13P3	-3		C04895	7446
dhp[e]	7,8-dihydroneopterin	C9H13N5O4	C9H13N5O4	0		C04874	7426
pe[c]	phosphatidylethanolamines	C7H12NO8PR2	C7H12NO8PR2	0		C00350	3643
pmme[c]	phosphatidyl-N-methylethanolamines	C8H14NO8PR2	C8H13NO8PR2	-1		C01241	4462
dsam[c]	S-adenosylmethioninamine	C14H22N6O3S	C14H24N6O3S	2		C01137	4368
tsulf[m]	Thiosulfate	H2O3S2	HO3S2	-2		C00320	3614
rthio[m]	Thioredoxin	C10H14N4O4S2R4	C10H14N4O4S2R4	0		C00342	3635
oaser[m]	O-acetyl-L-serine	C5H9NO4	C5H9NO4	0		C00979	4228
cys[m]	L-cysteine	C3H7NO2S	C3H7NO2S	0		C00097	3397
slfi[m]	sulfite	H2O3S	HO3S	-2		C00094	3394
othio[m]	thioredoxin disulfide	C10H12N4O4S2R4	C10H12N4O4S2R4	0		C00343	3636
tsulf[c]	Thiosulfate	H2O3S2	HO3S2	-2		C00320	3614
rthio[c]	Thioredoxin	C10H14N4O4S2R4	C10H14N4O4S2R4	0		C00342	3635
oaser[c]	O-acetyl-L-serine	C5H9NO4	C5H9NO4	0		C00979	4228
slfi[c]	sulfite	H2O3S	HO3S	-2		C00094	3394
othio[c]	thioredoxin disulfide	C10H12N4O4S2R4	C10H12N4O4S2R4	0		C00343	3636
h2s[m]	Hydrogen sulfide	H2S	HS	-2		C00283	3578
h2s[c]	Hydrogen sulfide	H2S	HS	-2		C00283	3578
cdp[c]	CDP	C9H15N3O11P2	C9H13N3O11P2	-2		C00112	3412
ctp[c]	CTP	C9H16N3O14P3	C9H12N3O14P3	-4		C00063	3363
dadp[c]	dADP	C10H15N5O9P2	C10H12N5O9P2	-3		C00206	3506
datp[c]	2-Deoxyadenosine 5-triphosphate	C10H16N5O12P3	C10H13N5O12P3	-3		C00131	3431
dcdp[c]	2-Deoxycytidine 5-diphosphate	C9H15N3O10P2	C9H13N3O10P2	-2		C00705	3972
dctp[c]	2'-Deoxycytidine 5'-triphosphate	C9H16N3O13P3	C9H12N3O13P3	-4		C00458	3742
dgdp[c]	dGDP	C10H15N5O10P2	C10H12N5O10P2	-3		C00361	3652
dgtp[c]	2-Deoxyguanosine 5-triphosphate	C10H16N5O13P3	C10H13N5O13P3	-3		C00286	3581
didp[c]	2-Deoxyinosine 5-diphosphate	C10H14N4O10P2	C10H12N4O10P2	-2		C01344	4549
ditp[c]	2-Deoxyinosine 5-triphosphate	C10H15N4O13P3	C10H12N4O13P3	-3		C01345	4550
dtdp[c]	dTDP	C10H16N2O11P2	C10H13N2O11P2	-3		C00363	3654
dttp[c]	Deoxythymidine 5'-triphosphate	C10H17N2O14P3	C10H13N2O14P3	-4		C00459	3743
dudp[c]	dUDP	C9H14N2O11P2	C9H11N2O11P2	-3		C01346	4551
dutp[c]	dUTP	C9H15N2O14P3	C9H11N2O14P3	-4		C00460	3744
gtp[c]	Guanosine 5-triphosphate	C10H16N5O14P3	C10H13N5O14P3	-3		C00044	3346
dfru[c]	D-fructose	C6H12O6	C6H12O6	0		C00095	3395
f6p[c]	beta-D-Fructose 6-phosphate	C6H13O9P	C6H11O9P	-2		C05345	7723
atp[m]	Adenosine 5-triphosphate	C10H16N5O13P3	C10H13N5O13P3	-3		C00002	3304
dfru[m]	D-fructose	C6H12O6	C6H12O6	0		C00095	3395
adp[m]	Adenosine 5-diphosphate	C10H15N5O10P2	C10H13N5O10P2	-2		C00008	3310
f6p[m]	beta-D-Fructose 6-phosphate	C6H13O9P	C6H11O9P	-2		C05345	7723
atp[n]	Adenosine 5-triphosphate	C10H16N5O13P3	C10H13N5O13P3	-3		C00002	3304
dfru[n]	D-fructose	C6H12O6	C6H12O6	0		C00095	3395
h[n]	Hydron	H	H	0		C00080	3380
adp[n]	Adenosine 5-diphosphate	C10H15N5O10P2	C10H13N5O10P2	-2		C00008	3310
f6p[n]	beta-D-Fructose 6-phosphate	C6H13O9P	C6H11O9P	-2		C05345	7723
ga6p[c]	D-glucosamine 6-phosphate	C6H14NO8P	C6H13NO8P	-1		C00352	3645
ga6p[m]	D-glucosamine 6-phosphate	C6H14NO8P	C6H13NO8P	-1		C00352	3645
glcn[n]	D-glucosamine	C6H13NO5	C6H14NO5	1		C00329	3623
ga6p[n]	D-glucosamine 6-phosphate	C6H14NO8P	C6H13NO8P	-1		C00352	3645
man[c]	D-mannose	C6H12O6	C6H12O6	0		C00159	3459
man6p[c]	D-mannose 6-phosphate	C6H13O9P	C6H11O9P	-2		C00275	3572
man[m]	D-mannose	C6H12O6	C6H12O6	0		C00159	3459
man6p[m]	D-mannose 6-phosphate	C6H13O9P	C6H11O9P	-2		C00275	3572
man[n]	D-mannose	C6H12O6	C6H12O6	0		C00159	3459
man6p[n]	D-mannose 6-phosphate	C6H13O9P	C6H11O9P	-2		C00275	3572
glup[c]	D-alpha-glutamyl phosphate	C5H10NO7P	C5H8NO7P	-2		C03734	6497
glugsal[c]	L-glutamate 5-semialdehyde	C5H9NO3	C5H9NO3	0		C01165	4392
cair[c]	1-(5-phospho-D-ribosyl)-5-amino-4-imidazolecarboxylate	C9H14N3O9P	C9H12N3O9P	-2		C04751	7321
air[c]	5-amino-1-(5-phospho-D-ribosyl)imidazole	C8H14N3O7P	C8H13N3O7P	-1		C03373	6208
gln[c]	L-glutamine	C5H10N2O3	C5H10N2O3	0		C00064	3364
t3p1[c]	D-glyceraldehyde 3-phosphate	C3H7O6P	C3H5O6P	-2		C00118	3418
rl5p[c]	D-ribulose 5-phosphate	C5H11O8P	C5H9O8P	-2		C00199	3499
plp[c]	pyridoxal 5-phosphate	C8H10NO6P	C8H8NO6P	-2		C00018	3320
glutrna[c]	tRNA(Glu)	C20H29N5O16P2R2	C20H29N5O16P2R2	0		C01641	4790
lglutrna[c]	L-glutamyl-tRNA(Glu)	C25H36N6O19P2R2	C25H36N6O19P2R2	0		C02987	5896
glutrna[m]	tRNA(Glu)	C20H29N5O16P2R2	C20H29N5O16P2R2	0		C01641	4790
amp[m]	Adenosine 5-monophosphate	C10H14N5O7P	C10H12N5O7P	-2		C00020	3322
ppi[m]	diphosphate	H4O7P2	HO7P2	-4		C00013	3315
lglutrna[m]	L-glutamyl-tRNA(Glu)	C25H36N6O19P2R2	C25H36N6O19P2R2	0		C02987	5896
lac[m]	(R)-lactate	C3H6O3	C3H5O3	-1		C00256	3555
lac[c]	(R)-lactate	C3H6O3	C3H5O3	-1		C00256	3555
o2[c]	oxygen	O2	O2	0		C00007	3309
slf[c]	sulfate	H2O4S	O4S	-2		C00059	3359
lxul[c]	L-xylulose	C5H10O5	C5H10O5	0		C00312	3606
xol[c]	xylitol	C5H12O5	C5H12O5	0		C00379	3669
dglc[c]	D-glucose	C6H12O6	C6H12O6	0		C00031	3333
satn[c]	(S)-Allantoin	C4H6N4O3	C4H5N4O3	-1		C02350	5397
att[c]	allantoate	C4H8N4O4	C4H7N4O4	-1		C00499	3782
gtp[n]	Guanosine 5-triphosphate	C10H16N5O14P3	C10H13N5O14P3	-3		C00044	3346
for[n]	formate	CH2O2	CHO2	-2		C00058	3358
ahtd[n]	7,8-dihydroneopterin 3-triphosphate	C9H16N5O13P3	C9H13N5O13P3	-3		C04895	7446
stac[e]	stachyose	C24H42O21	C24H42O21	0		C01613	4765
gal[e]	D-galactose	C6H12O6	C6H12O6	0		C00124	3424
dfru[e]	D-fructose	C6H12O6	C6H12O6	0		C00095	3395
meli[e]	melibiose	C12H22O11	C12H22O11	0		C05402	7769
raff[e]	raffinose	C18H32O16	C18H32O16	0		C00492	3775
tagly[e]	triglycerides	C6H5O6R3	C6H5O6R3	0		C00422	3712
acp[e]	acyl-carrier protein	C11H21N2O7PRS	C11H20N2O7PRS	-1		C00229	3528
dagly[e]	diglycerides	C5H6O5R2	C5H6O5R2	0		C00165	3465
acylacp[e]	acyl-[acp]	C3H5OSR2	C3H4OSR2	-1		C00173	3473
magly[e]	1-monoglycerides	C4H7O4R	C4H7O4R	0		C01885	4998
ppi[n]	diphosphate	H4O7P2	HO7P2	-4		C00013	3315
d6rp5p[n]	2,5-diamino-6-hydroxy-4-(5-phosphoribosylamino)-pyrimidine	C9H16N5O8P	C5H10O4	-2		C01304	4522
for[c]	formate	CH2O2	CHO2	-2		C00058	3358
5opro[c]	5-oxo-L-proline	C5H7NO3	C5H6NO3	-1		C01879	4992
fad[e]	Flavin adenine dinucleotide	C27H33N9O15P2	C27H30N9O15P2	-3		C00016	3318
cln[e]	choline	C5H13NO	C5H14NO	1		C00114	3414
fadh2[e]	FADH2	C27H35N9O15P2	C27H33N9O15P2	-2		C01352	4556
betald[e]	betaine aldehyde	C5H11NO	C5H12NO	1		C00576	3855
fad[p]	Flavin adenine dinucleotide	C27H33N9O15P2	C27H30N9O15P2	-3		C00016	3318
cln[p]	choline	C5H13NO	C5H14NO	1		C00114	3414
fadh2[p]	FADH2	C27H35N9O15P2	C27H33N9O15P2	-2		C01352	4556
betald[p]	betaine aldehyde	C5H11NO	C5H12NO	1		C00576	3855
fad[c]	Flavin adenine dinucleotide	C27H33N9O15P2	C27H30N9O15P2	-3		C00016	3318
cln[c]	choline	C5H13NO	C5H14NO	1		C00114	3414
fadh2[c]	FADH2	C27H35N9O15P2	C27H33N9O15P2	-2		C01352	4556
betald[c]	betaine aldehyde	C5H11NO	C5H12NO	1		C00576	3855
c14dacp[c]	tetradecenoyl-[acp]	C14H25OSR	C14H25OSR	0		C05760	8055
c10dacp[c]	trans-dec-2-enoyl-[acp]	C10H17OSR	C10H17OSR	0		C05754	8049
c12dacp[c]	trans-dodec-2-enoyl-[acp]	C12H21OSR	C12H21OSR	0		C05758	8053
c18dacp[c]	trans-octadec-2-enoyl-[acp]	C18H33OSR	C18H33OSR	0		C16221	4725529
c4dacp[c]	trans-but-2-enoyl-[acp]	C4H5OSR	C4H5OSR	0
c6dacp[c]	trans-hex-2-enoyl-[acp]	C6H9OSR	C6H9OSR	0		C05748	8043
c8dacp[c]	trans-oct-2-enoyl-[acp]	C8H13OSR	C8H13OSR	0		C05751	8046
c16dacp[c]	trans-hexadec-2-enoyl-[acp]	C16H29OSR	C16H29OSR	0		C05763	8058
tre6p[c]	alpha,alpha-trehalose 6-phosphate	C12H23O14P	C12H21O14P	-2		C00689	3958
tre[c]	alpha,alpha-trehalose	C12H22O11	C12H22O11	0		C01083	4320
udpg[c]	UDP-glucose	C15H24N2O17P2	C15H22N2O17P2	-2		C00029	3331
dg6p[c]	alpha-D-glucose 6-phosphate	C6H13O9P	C6H11O9P	-2		C00668	3937
mcrcoa[c]	3-Methylcrotonyl-CoA	C26H42N7O17P3S	C26H38N7O17P3S	-4		C03069	5969
hco3[c]	Hydrogencarbonate	CH2O3	CHO3	-2		C00288	3583
mgcoa[c]	trans-3-methylglutaconyl-CoA	C27H42N7O19P3S	C27H37N7O19P3S	-5		C03231	6102
s23e[c]	(S)-2,3-epoxysqualene	C30H50O	C30H50O	0		C01054	4295
lnst[c]	lanosterol	C30H50O	C30H50O	0		C01724	4861
nmn[c]	Nicotinamide D-ribonucleotide	C11H15N2O8P	C11H14N2O8P	-1		C00455	3741
14glucan[c]	1,4-alpha-D-glucan	C6H10O5	C6H10O5	0		C00718	3984
glycogen[c]	glycogen	C24H42O21	C24H42O21	0		C00182	3482
fgar[c]	N(2)-formyl-N(1)-(5-phospho-D-ribosyl)glycinamide	C8H15N2O9P	C8H13N2O9P	-2		C04376	7017
fgam[c]	2-formamido-N(1)-(5-phospho-D-ribosyl)acetamidine	C8H16N3O8P	C8H15N3O8P	-1		C04640	7229
dmand[c]	(R)-mandelate	C8H8O3	C8H7O3	-1		C01983	5080
bfor[c]	phenylglyoxylate	C8H6O3	C8H5O3	-1		C02137	5216
ser[p]	L-serine	C3H7NO3	C3H7NO3	0		C00065	3365
c160coa[p]	palmitoyl-CoA	C37H66N7O17P3S	C37H62N7O17P3S	-4		C00154	3454
co2[p]	CO2	CO2	CO2	0		C00011	3313
coa[p]	coenzyme A	C21H36N7O16P3S	C21H32N7O16P3S	-4		C00010	3312
dhsph[p]	3-dehydrosphinganine	C18H37NO2	C18H38NO2	1		C02934	5855
ser[m]	L-serine	C3H7NO3	C3H7NO3	0		C00065	3365
c160coa[m]	palmitoyl-CoA	C37H66N7O17P3S	C37H62N7O17P3S	-4		C00154	3454
coa[m]	coenzyme A	C21H36N7O16P3S	C21H32N7O16P3S	-4		C00010	3312
dhsph[m]	3-dehydrosphinganine	C18H37NO2	C18H38NO2	1		C02934	5855
his[m]	L-histidine	C6H9N3O2	C6H9N3O2	0		C00135	3435
hisan[m]	Histamine	C5H9N3	C5H10N3	1		C00388	3678
phe[m]	L-phenylalanine	C9H11NO2	C9H11NO2	0		C00079	3379
phem[m]	Phenethylamine	C8H11N	C8H12N	1		C05332	7711
trp[m]	L-tryptophan	C11H12N2O2	C11H12N2O2	0		C00078	3378
trpm[m]	tryptamine	C10H12N2	C10H13N2	1		C00398	3688
dhdestol[m]	7-Dehydrodesmosterol	C27H42O	C27H42O	0		C05107	7533
pvd3[m]	Provitamin D3	C27H44O	C27H44O	0		C01164	4391
dhdestol[c]	7-Dehydrodesmosterol	C27H42O	C27H42O	0		C05107	7533
pvd3[c]	Provitamin D3	C27H44O	C27H44O	0		C01164	4391
chtrol[m]	cholesterol	C27H46O	C27H46O	0		C00187	3487
destol[m]	Desmosterol	C27H44O	C27H44O	0		C01802	4928
chtrol[c]	cholesterol	C27H46O	C27H46O	0		C00187	3487
destol[c]	Desmosterol	C27H44O	C27H44O	0		C01802	4928
gpc[e]	glycerophosphocholine	C8H20NO6P	C8H20NO6P	0		C00670	3939
gl3p[e]	sn-glycerol 3-phosphate	C3H9O6P	C3H7O6P	-2		C00093	3393
glypeln[e]	Glycerophosphoethanolamine	C5H14NO6P	C5H14NO6P	0		C01233	4454
etha[e]	ethanolamine	C2H7NO	C2H8NO	1		C00189	3489
mlt[c]	maltose	C12H22O11	C12H22O11	0		C00208	3508
mlt[p]	maltose	C12H22O11	C12H22O11	0		C00208	3508
dglc[p]	D-glucose	C6H12O6	C6H12O6	0		C00031	3333
mlt[e]	maltose	C12H22O11	C12H22O11	0		C00208	3508
asn[c]	L-asparagine	C4H8N2O3	C4H8N2O3	0		C00152	3452
ccl[c]	catechol	C6H6O2	C6H6O2	0		C00090	3390
muc[c]	cis,cis-Muconate	C6H6O4	C6H6O4	0		C02480	5495
thr[c]	L-threonine	C4H9NO3	C4H9NO3	0		C00188	3488
aobut[c]	L-2-amino-3-oxobutanoate	C4H7NO3	C4H7NO3	0		C03508	6318
3hibutcoa[m]	(S)-3-hydroxyisobutyryl-CoA	C25H42N7O18P3S	C25H38N7O18P3S	-4		C06000	8274
hyisorate[m]	(S)-3-Hydroxyisobutyrate	C4H8O3	C4H7O3	-1		C06001	4414
dmgly[c]	N,N-dimethylglycine	C4H9NO2	C4H9NO2	0		C01026	4271
sarc[c]	sarcosine	C3H7NO2	C3H7NO2	0		C00213	3513
fald[c]	formaldehyde	CH2O	CH2O	0		C00067	3367
nor[m]	norsolorinic acid	C20H18O7	C20H17O7	-1		C20452	2521337
avn[m]	averantin	C20H20O7	C20H20O7	0		C20499	2522729
hco3[m]	Hydrogencarbonate	CH2O3	CHO3	-2		C00288	3583
dasp[e]	D-aspartate	C4H7NO4	C4H6NO4	-1		C00402	3692
nh3[e]	Ammonia	H3N	H4N	1		C00014	3316
oa[e]	oxaloacetate	C4H4O5	C4H2O5	-2		C00036	3338
o2[m]	oxygen	O2	O2	0		C00007	3309
dasp[m]	D-aspartate	C4H7NO4	C4H6NO4	-1		C00402	3692
h2o2[m]	Hydrogen peroxide	H2O2	H2O2	0		C00027	3329
nh3[m]	Ammonia	H3N	H4N	1		C00014	3316
oa[m]	oxaloacetate	C4H4O5	C4H2O5	-2		C00036	3338
gly[e]	glycine	C2H5NO2	C2H5NO2	0		C00037	3339
glx[e]	glyoxylate	C2H2O3	C2HO3	-2		C00048	3350
gly[m]	glycine	C2H5NO2	C2H5NO2	0		C00037	3339
glx[m]	glyoxylate	C2H2O3	C2HO3	-2		C00048	3350
daprp[c]	trimethylenediamine	C3H10N2	C3H12N2	2		C00986	4233
aproa[c]	3-aminopropanal	C3H7NO	C3H8NO	1		C05665	7975
bccp[c]	holo-[carboxylase]	C17H27N5O4SR2	C17H27N5O4SR2	0		C06250	8489
cbccp[c]	carboxybiotin-carboxyl-carrier protein	C18H26N5O6SR2	C18H26N5O6SR2	0		C04419	7051
malcoa[c]	malonyl-CoA	C24H38N7O19P3S	C24H33N7O19P3S	-5		C00083	3383
pins[p]	1-phosphatidyl-1D-myo-inositols	C11H17O13PR2	C11H17O13PR2	0		C01194	4419
mipc[p]	mannose-inositol-P-ceramide	C56H110NO18P	C56H109NO18P	-1
mip2c[p]	inositol-mannose-P-inositol-P-D-ceramide	C62H121NO26P2	C62H119NO26P2	-1
coac[c]	3-Carboxy-2,5-dihydro-5-oxofuran-2-acetate	C7H6O6	C7H6O6	0		C04553	7158
cmuc[c]	3-Carboxy-cis,cis-muconate	C7H6O6	C7H6O6	0		C01163	4390
hkyn[c]	3-Hydroxy-L-kynurenine	C10H12N2O4	C10H12N2O4	0		C03227	6099
ala[c]	L-alanine	C3H7NO2	C3H7NO2	0		C00041	3343
han[c]	3-hydroxyanthranilate	C7H7NO3	C7H6NO3	-1		C00632	3905
kyn[c]	L-kynurenine	C10H12N2O3	C10H12N2O3	0		C00328	3622
an[c]	anthranilate	C7H7NO2	C7H6NO2	-1		C00108	3408
nadph[n]	NADPH	C21H30N7O17P3	C21H26N7O17P3	-4		C00005	3307
feri[n]	ferricytochrome c	C42H51FeN8O6S2	C42H54FeN8O6S2	3		C00125	3425
nadp[n]	NADP	C21H29N7O17P3	C21H25N7O17P3	-4		C0006	3308
fero[n]	ferrocytochrome c	C42H52FeN8O6S2	C42H54FeN8O6S2	2		C00126	3426
mal[c]	malate	C4H6O5	C4H4O5	-2		C00149	3449
ipyr[m]	Indolepyruvate	C11H9NO3	C11H8NO3	-1		C00331	3625
i3ad[m]	Indole-3-acetaldehyde	C10H9NO	C10H9NO	0		C00637	3910
oival[c]	2-Oxoisovalerate;(R)-3-methyl-2-oxobutanoate	C5H8O3	C5H7O3	-1		C00141	3441
akg[c]	2-oxoglutarate	C5H6O5	C5H4O5	-2		C00026	3328
val[c]	L-valine	C5H11NO2	C5H11NO2	0		C00183	3483
val[m]	L-valine	C5H11NO2	C5H11NO2	0		C00183	3483
omval[c]	(S)-3-Methyl-2-oxopentanoate	C6H10O3	C6H9O3	-1		C00671	3940
ile[c]	L-isoleucine	C6H13NO2	C6H13NO2	0		C00407	3697
omval[m]	(S)-3-Methyl-2-oxopentanoate	C6H10O3	C6H9O3	-1		C00671	3940
ile[m]	L-isoleucine	C6H13NO2	C6H13NO2	0		C00407	3697
4mop[c]	4-methyl-2-oxopentanoate	C6H10O3	C6H10O3	0		C00233	3532
leu[c]	L-leucine	C6H13NO2	C6H13NO2	0		C00123	3423
4mop[m]	4-methyl-2-oxopentanoate	C6H10O3	C6H10O3	0		C00233	3532
leu[m]	L-leucine	C6H13NO2	C6H13NO2	0		C00123	3423
frid[c]	Formamide	CH3NO	CH3NO	0		C00488	3771
akp[c]	2-dehydropantoate	C6H10O4	C6H9O4	-1		C00966	4217
pant[c]	(R)-pantoate	C6H12O4	C6H11O4	-1		C00522	3805
akp[m]	2-dehydropantoate	C6H10O4	C6H9O4	-1		C00966	4217
pant[m]	(R)-pantoate	C6H12O4	C6H11O4	-1		C00522	3805
fad[m]	Flavin adenine dinucleotide	C27H33N9O15P2	C27H30N9O15P2	-3		C00016	3318
ivacoa[m]	3-isovaleryl-CoA	C26H44N7O17P3S	C26H40N7O17P3S	-4		C02939	5858
fadh2[m]	FADH2	C27H35N9O15P2	C27H33N9O15P2	-2		C01352	4556
mcrcoa[m]	3-Methylcrotonyl-CoA	C26H42N7O17P3S	C26H38N7O17P3S	-4		C03069	5969
metthf[m]	5,10-methylenetetrahydrofolate	C20H23N7O6	C20H21N7O6	-2		C00143	3443
dhplys[m]	protein-dihydrolipoyllysine	C8H16NOS2R	C8H16NOS2R	0		C02972	5884
thf[m]	tetrahydrofolate	C19H23N7O6	C19H21N7O6	-2		C00101	3401
hpsamlys[m]	S-Aminomethyldihydrolipoylprotein	C9H19N2OS2R	C9H19N2OS2R	0		C01242	4463
metthf[c]	5,10-methylenetetrahydrofolate	C20H23N7O6	C20H21N7O6	-2		C00143	3443
dhplys[c]	protein-dihydrolipoyllysine	C8H16NOS2R	C8H16NOS2R	0		C02972	5884
thf[c]	tetrahydrofolate	C19H23N7O6	C19H21N7O6	-2		C00101	3401
hpsamlys[c]	S-Aminomethyldihydrolipoylprotein	C9H19N2OS2R	C9H19N2OS2R	0		C01242	4463
nh3[n]	Ammonia	H3N	H4N	1		C00014	3316
metthf[n]	5,10-methylenetetrahydrofolate	C20H23N7O6	C20H21N7O6	-2		C00143	3443
dhplys[n]	protein-dihydrolipoyllysine	C8H16NOS2R	C8H16NOS2R	0		C02972	5884
thf[n]	tetrahydrofolate	C19H23N7O6	C19H21N7O6	-2		C00101	3401
hpsamlys[n]	S-Aminomethyldihydrolipoylprotein	C9H19N2OS2R	C9H19N2OS2R	0		C01242	4463
nh3[p]	Ammonia	H3N	H4N	1		C00014	3316
metthf[p]	5,10-methylenetetrahydrofolate	C20H23N7O6	C20H21N7O6	-2		C00143	3443
dhplys[p]	protein-dihydrolipoyllysine	C8H16NOS2R	C8H16NOS2R	0		C02972	5884
thf[p]	tetrahydrofolate	C19H23N7O6	C19H21N7O6	-2		C00101	3401
hpsamlys[p]	S-Aminomethyldihydrolipoylprotein	C9H19N2OS2R	C9H19N2OS2R	0		C01242	4463
ser[c]	L-serine	C3H7NO3	C3H7NO3	0		C00065	3365
gly[c]	glycine	C2H5NO2	C2H5NO2	0		C00037	3339
ser[n]	L-serine	C3H7NO3	C3H7NO3	0		C00065	3365
gly[n]	glycine	C2H5NO2	C2H5NO2	0		C00037	3339
gly[p]	glycine	C2H5NO2	C2H5NO2	0		C00037	3339
dhomst[m]	dihydro-O-methylsterigmatocystin	C19H16O6	C19H16O6	0		C03944	6668
afb2[m]	aflatoxin B2	C17H14O6	C17H14O6	0		C16753	9623277
afg2[m]	aflatoxin G2	C17H14O7	C17H14O7	0		C16754	9623278
omst[m]	7-O-methylsterigmatocystin	C19H14O6	C19H14O6	0		C03686	6461
eth[m]	ethanol	C2H6O	C2H6O	0		C00469	3752
afg1[m]	aflatoxin G1	C17H12O7	C17H12O7	0		C16755	9623279
meth[m]	methanol	CH4O	CH4O	0		C00132	3432
afb1[m]	aflatoxin B1	C17H12O6	C17H12O6	0		C06800	9019
his[c]	L-histidine	C6H9N3O2	C6H9N3O2	0		C00135	3435
mhis[c]	1-Methylhistidine	C7H11N3O2	C7H11N3O2	0		C01152	4381
c160[m]	palmitate	C16H32O2	C16H31O2	-1		C00249	3548
c160[c]	palmitate	C16H32O2	C16H31O2	-1		C00249	3548
c180[m]	stearate	C18H36O2	C18H35O2	-1		C01530	4692
c180coa[m]	stearoyl-CoA	C39H70N7O17P3S	C39H66N7O17P3S	-4		C00412	3702
c180[c]	stearate	C18H36O2	C18H35O2	-1		C01530	4692
c181[m]	oleic acid	C18H34O2	C18H33O2	-1		C00712	3978
c181coa[m]	oleoyl-CoA	C39H68N7O17P3S	C39H64N7O17P3S	-4		C00510	3793
c181[c]	oleic acid	C18H34O2	C18H33O2	-1		C00712	3978
c182[m]	linoleate	C18H32O2	C18H31O2	-1		C01595	4750
c182coa[m]	linoleoyl-CoA	C39H66N7O17P3S	C39H62N7O17P3S	-4		C02050	5139
c182[c]	linoleate	C18H32O2	C18H31O2	-1		C01595	4750
c183[m]	octadecatrienoic acid	C18H30O2	C18H29O2	-1		C06426	8661
c183coa[m]	octadecatrienoyl-CoA	C39H64N7O17P3S	C39H60N7O17P3S	-4		C16162	47205472
c183[c]	octadecatrienoic acid	C18H30O2	C18H29O2	-1		C06426	8661
succoa[m]	succinyl-CoA	C25H40N7O19P3S	C25H35N7O19P3S	-5		C00091	3391
3oa[m]	3-oxoadipate	C6H8O5	C6H6O5	-2		C00846	4103
succ[m]	succinate	C4H6O4	C4H4O4	-2		C00042	3344
3oacoa[m]	3-oxoadipyl-CoA	C27H42N7O20P3S	C27H37N7O20P3S	-5		C02232	5296
succoa[c]	succinyl-CoA	C25H40N7O19P3S	C25H35N7O19P3S	-5		C00091	3391
3oa[c]	3-oxoadipate	C6H8O5	C6H6O5	-2		C00846	4103
succ[c]	succinate	C4H6O4	C4H4O4	-2		C00042	3344
3oacoa[c]	3-oxoadipyl-CoA	C27H42N7O20P3S	C27H37N7O20P3S	-5		C02232	5296
acact[m]	acetoacetate	C4H6O3	C4H5O3	-1		C00164	3464
aaccoa[m]	acetoacetyl-CoA	C25H40N7O18P3S	C25H36N7O18P3S	-4		C00332	3626
acact[c]	acetoacetate	C4H6O3	C4H5O3	-1		C00164	3464
aaccoa[c]	acetoacetyl-CoA	C25H40N7O18P3S	C25H36N7O18P3S	-4		C00332	3626
o2[r]	oxygen	O2	O2	0		C00007	3309
h[r]	Hydron	H	H	0		C00080	3380
nadph[r]	NADPH	C21H30N7O17P3	C21H26N7O17P3	-4		C00005	3307
c181acp[r]	oleoyl-[acp]	C18H33OSR	C18H33OSR	0		C01203	4427
h2o[r]	water	H2O	H2O	0		C00001	3303
nadp[r]	NADP	C21H29N7O17P3	C21H25N7O17P3	-4		C0006	3308
c182acp[r]	linolenoyl-[acp]	C18H29OSR	C18H29OSR	0		C16161	4725471
c181acp[m]	oleoyl-[acp]	C18H33OSR	C18H33OSR	0		C01203	4427
c182acp[m]	linolenoyl-[acp]	C18H29OSR	C18H29OSR	0		C16161	4725471
e4p[c]	D-erythrose 4-phosphate	C4H9O7P	C4H7O7P	-2		C00279	3574
x5p[c]	D-xylulose 5-phosphate	C5H11O8P	C5H9O8P	-2		C00231	3530
r5p[c]	D-ribose 5-phosphate	C5H11O8P	C5H9O8P	-2		C00117	3417
s7p[c]	sedoheptulose 7-phosphate	C7H15O10P	C7H13O10P	-2		C05382	7756
camp[n]	3,5-cyclic AMP	C10H12N5O6P	C10H11N5O6P	-1		C00575	3854
cgmp[n]	3,5-cyclic GMP	C10H12N5O7P	C10H11N5O7P	-1		C00942	4194
prlp[c]	5-[(5-phospho-1-deoxy-D-ribulos-1-ylamino)methylideneamino]-1-(5-phospho-D-ribosyl)imidazole-4-carboxamide	C15H25N5O15P2	C15H22N5O15P2	-3		C04916	7464
aicar[c]	5-amino-1-(5-phospho-D-ribosyl)imidazole-4-carboxamide	C9H15N4O8P	C9H13N4O8P	-2		C04677	7258
dimgp[c]	D-erythro-1-(imidazol-4-yl)glycerol 3-phosphate	C6H11N2O6P	C6H9N2O6P	-2		C04666	7249
doroa[c]	(S)-dihydroorotate	C5H6N2O4	C5H5N2O4	-1		C00337	3630
caasp[c]	N-carbamoyl-L-aspartate	C5H8N2O5	C5H6N2O5	-2		C00438	3727
14mnan[c]	1,4-beta-D-mannan	C6H10O5	C6H10O5	0		C02492	5504
myocypi[m]	1D-myo-inositol 1,2-cyclic phosphate	C6H11O8P	C6H10O8P	-1		C04299	6958
pi[m]	phosphate	H3O4P	HO4P	-3		C00009	3311
ins[m]	myo-inositol	C6H12O6	C6H12O6	0		C00137	3437
ip4[m]	Inositol 4-phosphate	C6H13O9P	C6H11O9P	-2		C03546	6349
mi3p[m]	1D-myo-inositol 3-phosphate	C6H13O9P	C6H11O9P	-2		C04006	6716
gl[c]	glycerol	C3H8O3	C3H8O3	0		C00116	3416
glyal[c]	D-glyceraldehyde	C3H6O3	C3H6O3	0		C00577	3856
glyn[c]	glycerone	C3H6O3	C3H6O3	0		C00184	3484
meth[c]	methanol	CH4O	CH4O	0		C00132	3432
dagly[c]	diglycerides	C5H6O5R2	C5H6O5R2	0		C00165	3465
pc[c]	phosphatidylcholines	C10H18NO8PR2	C10H18NO8PR2	0		C00157	3457
lpc[c]	1-Lysophosphatidylcholine	C9H20NO7PR	C9H21NO7PR	1		C04233	6902
tagly[c]	triglycerides	C6H5O6R3	C6H5O6R3	0		C00422	3712
paa[c]	phosphatidylamine	C5H11O8NPR2	C5H11O8NPR2	0
lpaa[c]	lysophosphatidylamine	R	R	0
pdme[c]	phosphatidyl-N-dimethylethanolamine	C9H16NO8PR2	C9H15NO8PR2	-1		C04308	6966
lpdme[c]	lysophosphatidyl-N-dimethylethanolamine	R	R	0
lpe[c]	L-lysophosphatidylethanolamine	C6H13NO7PR	C6H13NO7PR	0		C04438	7069
pg[c]	phosphatidylglycerol	C8H13O10PR2	C8H13O10PR2	0		C00344	3637
lpg[c]	x	R	R	0
lpmme[c]	lysophosphatidyl-N-methylethanolamine	R	R	0
ps[c]	phosphatidylserine	C8H12NO10PR2	C8H12NO10PR2	0		C02737	5698
lps[c]	lysophosphatidylserine	R	R	0
man1p[c]	D-mannose 1-phosphate	C6H13O9P	C6H11O9P	-2		C00636	3909
accoa[m]	acetyl-CoA	C23H38N7O17P3S	C23H34N7O17P3S	-4		C00024	3326
dhmacl[m]	Dihydromonacolin L	C19H30O3	C19H30O3	0		C15536	17396528
maclj[m]	monacoline J	C19H28O4	C19H28O4	0
dhthy[c]	5,6-Dihydrothymine	C5H8N2O2	C5H8N2O2	0		C00906	4161
uibut[c]	3-Ureidoisobutyrate	C5H10N2O3	C5H9N2O3	8		C05100	7529
att[m]	allantoate	C4H8N4O4	C4H7N4O4	-1		C00499	3782
ugly[m]	(S)-Ureidoglycine	C3H7N3O3	C3H7N3O3	0		C02091	5176
[truncated: 1,701 more rows]
