# Supplementary material for: Genomic sequencing, genome-scale metabolic network reconstruction, and in silico flux analysis of the grape endophytic fungus Alternaria sp. MG1
Source: Microb Cell Fact. 2019 Jan 24;18:13. doi: 10.1186/s12934-019-1063-7 (PMC6345013; doi:10.1186/s12934-019-1063-7)
Supplement: Supplementary file 5 — Additional file 5. Dataset S4. Result of essential genes identified by FBA using PDB medium. [file 12934_2019_1063_MOESM5_ESM.xlsx]

## Sheet: Introduction
DATASET S4 Sheet1: Simulated result of essential genes under PDB medium
Sheet2: Essential genes identified under PDB medium
Sheet3: Essential genes identified by DEG database
Note: A gene that predicted specific growth rate less than 1E-6 was recognized as an essential gene.

## Sheet: Sheet1
Gene	grRateKO
Gglean000868.1	0.124661
Gglean002178.1	0.124661
Gglean001555.1	0.124661
Gglean005603.1	0.124661
Gglean002267.1	0.124661
Gglean003198.1	0.124661
Gglean003802.1	0.124661
Gglean005215.1	0.124661
Gglean005906.1	0.124661
Gglean007025.1	0
Gglean008277.1	0.124661
Gglean004360.1	0.124661
Gglean005672.1	0.124661
Gglean005562.1	0.124661
Gglean001597.1	0.124661
Gglean011831.1	0.124661
Gglean003544.1	0.124661
Gglean003928.1	0.124661
Gglean009961.1	0
Gglean007731.1	0.124661
Gglean006587.1	0.124661
Gglean013328.1	0.124661
Gglean002503.1	0.124661
Gglean003801.1	0.124661
Gglean002482.1	0.124661
Gglean003661.1	0.124661
Gglean000230.1	0.124661
Gglean004047.1	0.124661
Gglean005124.1	0.124661
Gglean008981.1	0
Gglean011783.1	0
Gglean012329.1	0.124661
Gglean002703.1	0.124661
Gglean005371.1	0.124661
Gglean009496.1	0.124661
Gglean013092.1	0.124661
Gglean000016.1	0
Gglean000038.1	0.124661
Gglean001905.1	0.124661
Gglean002051.1	0.124661
Gglean002300.1	0.124661
Gglean002876.1	0.124661
Gglean000071.1	0.124661
Gglean000947.1	0.124661
Gglean002540.1	0.124661
Gglean011448.1	0.124661
Gglean011972.1	0.124661
Gglean000580.1	0.124661
Gglean010692.1	0.124661
Gglean013091.1	0.124661
Gglean000072.1	0.124661
Gglean002463.1	0.124661
Gglean002464.1	0.124661
Gglean003839.1	0.124661
Gglean009193.1	0.124661
Gglean009446.1	0.124661
Gglean005199.1	0.124661
Gglean011175.1	0.124661
Gglean003974.1	0.124661
Gglean000079.1	0.124661
Gglean000100.1	0.124661
Gglean000699.1	0.124661
Gglean002720.1	0.124661
Gglean013111.1	0.124661
Gglean002555.1	0.124661
Gglean006175.1	0.124661
Gglean000111.1	0.124661
Gglean000112.1	0.124661
Gglean005351.1	0.124661
Gglean008988.1	0.124661
Gglean009713.1	0.124661
Gglean011362.1	0.124661
Gglean008774.1	0.124661
Gglean011364.1	0.124661
Gglean011365.1	0.124661
Gglean011688.1	0.124661
Gglean000137.1	0.124661
Gglean006044.1	0.124661
Gglean002329.1	0.124661
Gglean001902.1	0.124661
Gglean004381.1	0.124661
Gglean011344.1	0.124661
Gglean013185.1	0.124661
Gglean013158.1	0.124661
Gglean000155.1	0.124661
Gglean002928.1	0.124661
Gglean004285.1	0.124661
Gglean001800.1	0.124661
Gglean004795.1	0.124661
Gglean008859.1	0.124661
Gglean008968.1	0.124661
Gglean011327.1	0.124661
Gglean007955.1	0.124661
Gglean000166.1	0.124661
Gglean007394.1	0.124661
Gglean001795.1	0.124661
Gglean002668.1	0.124661
Gglean012202.1	0.124661
Gglean011458.1	0.124661
Gglean000309.1	0.124661
Gglean002710.1	0.124661
Gglean007374.1	0.124661
Gglean003319.1	0.124661
Gglean008375.1	0.124661
Gglean010851.1	0.124661
Gglean005986.1	0.124661
Gglean012221.1	0.124661
Gglean005379.1	0.124661
Gglean004617.1	0.124661
Gglean000174.1	0.124661
Gglean000186.1	0.124661
Gglean000192.1	0.124661
Gglean000193.1	0.124661
Gglean000216.1	0.124661
Gglean000221.1	0.124661
Gglean000313.1	0.124661
Gglean000322.1	0.124661
Gglean000323.1	0.124661
Gglean000342.1	0.124661
Gglean003144.1	0.124661
Gglean005851.1	0.124661
Gglean010313.1	0.124661
Gglean010683.1	0.124661
Gglean012244.1	0.124661
Gglean006893.1	0.124661
Gglean012408.1	0.124661
Gglean004653.1	0.124661
Gglean004842.1	0.124661
Gglean010010.1	0.124661
Gglean000372.1	0.124661
Gglean000373.1	0.124661
Gglean000400.1	0.124661
Gglean000438.1	0.124661
Gglean000789.1	0.124661
Gglean008145.1	0.124661
Gglean000462.1	0.124661
Gglean000479.1	0.124661
Gglean009355.1	0.124661
Gglean003360.1	0.124661
Gglean008926.1	0.124661
Gglean000483.1	0.124661
Gglean000486.1	0
Gglean000501.1	0.124661
Gglean000556.1	0.124661
Gglean000642.1	0.124661
Gglean000559.1	0.124661
Gglean012318.1	0.124661
Gglean008164.1	0.124661
Gglean012319.1	0.124661
Gglean000578.1	0.124661
Gglean000585.1	0.124661
Gglean004459.1	0.124661
Gglean005551.1	0.124661
Gglean013261.1	0.124661
Gglean000727.1	0.124661
Gglean003195.1	0.124661
Gglean003761.1	0.124661
Gglean004486.1	0.124661
Gglean004620.1	0.124661
Gglean000750.1	0.124661
Gglean000811.1	0.124661
Gglean000814.1	0.124661
Gglean009222.1	0.124661
Gglean000818.1	0.124661
Gglean000823.1	0.124661
Gglean006797.1	0.124661
Gglean009907.1	0.124661
Gglean000846.1	0.124661
Gglean000867.1	0.124661
Gglean000897.1	0.124661
Gglean005736.1	0.124661
Gglean006170.1	0.124661
Gglean001468.1	0.124661
Gglean013160.1	0.124661
Gglean000525.1	0.124661
Gglean010154.1	0.124661
Gglean001466.1	0.124661
Gglean013605.1	0.124661
Gglean000961.1	0.124661
Gglean006352.1	0.124661
Gglean010005.1	0.124661
Gglean000985.1	0.124661
Gglean001626.1	0.124661
Gglean006213.1	0.124661
Gglean000989.1	0.124661
Gglean006248.1	0.124661
Gglean012766.1	0.124661
Gglean001052.1	0
Gglean001065.1	0.124661
Gglean001070.1	0.124661
Gglean005976.1	0.124661
Gglean001110.1	0
Gglean001170.1	0.124661
Gglean001217.1	0.124661
Gglean010137.1	0.124661
Gglean011124.1	0.124661
Gglean009217.1	0.124661
Gglean001220.1	0.124661
Gglean001223.1	0.124661
Gglean012567.1	0.124661
Gglean012324.1	0.124661
Gglean001235.1	0.124661
Gglean005042.1	0.124661
Gglean001242.1	0.124661
Gglean006530.1	0.124661
Gglean007031.1	0.124661
Gglean012102.1	0.124661
Gglean000538.1	0.124661
Gglean001032.1	0.124661
Gglean001104.1	0.124661
Gglean012673.1	0.124661
Gglean007750.1	0.124661
Gglean008670.1	0.124661
Gglean013141.1	0.124661
Gglean000164.1	0.124661
Gglean010156.1	0.124661
Gglean001243.1	0.12343
Gglean004149.1	0.124661
Gglean001059.1	0.124661
Gglean001312.1	0.124661
Gglean003102.1	0.124661
Gglean001327.1	0.124661
Gglean001878.1	0.124661
Gglean001423.1	0.124661
Gglean005385.1	0.124661
Gglean001450.1	0.124661
Gglean001470.1	0.124661
Gglean001498.1	0.124661
Gglean007017.1	0.124661
Gglean001516.1	0.124661
Gglean006032.1	0.124661
Gglean001537.1	0.124661
Gglean000404.1	0.124661
Gglean001594.1	0.124661
Gglean006131.1	0.124661
Gglean013148.1	0.124661
Gglean006183.1	0.124661
Gglean001606.1	0
Gglean001621.1	0.124661
Gglean001713.1	0.124661
Gglean001738.1	0.124661
Gglean009159.1	0.124661
Gglean006108.1	0.124661
Gglean001758.1	0.124661
Gglean001771.1	0.124661
Gglean000333.1	0.124661
Gglean001791.1	0.124661
Gglean007603.1	0.124661
Gglean006647.1	0.124661
Gglean012188.1	0.124661
Gglean003869.1	0.124661
Gglean001847.1	0.124661
Gglean001870.1	0.124661
Gglean012468.1	0.124661
Gglean001826.1	0.124661
Gglean009675.1	0.124661
Gglean001880.1	0.124661
Gglean001883.1	0.124661
Gglean009139.1	0.124293
Gglean001827.1	0.124661
Gglean001634.1	0.124661
Gglean004872.1	0.124661
Gglean001887.1	0.124661
Gglean010149.1	0.124661
Gglean001917.1	0.124661
Gglean007371.1	0.124661
Gglean011998.1	0.124661
Gglean003650.1	0.124661
Gglean009183.1	0.124661
Gglean001943.1	0.124661
Gglean010476.1	0.124661
Gglean011719.1	0.124661
Gglean009117.1	0.124661
Gglean001953.1	0.124661
Gglean004878.1	0.124661
Gglean008455.1	0.124661
Gglean008410.1	0.124661
Gglean009730.1	0.124661
Gglean002035.1	0.124661
Gglean002059.1	0.124661
Gglean011714.1	0.124661
Gglean003799.1	0.124661
Gglean003499.1	0.124661
Gglean011287.1	0
Gglean002060.1	0.124661
Gglean002831.1	0.124661
Gglean011181.1	0.124661
Gglean012785.1	0.124661
Gglean002117.1	0.124661
Gglean002167.1	0.124661
Gglean002177.1	0.124661
Gglean008324.1	0
Gglean002184.1	0.124661
Gglean002198.1	0.124661
Gglean002221.1	0.124661
Gglean002263.1	0.124661
Gglean006240.1	0.124661
Gglean007026.1	0.124661
Gglean012210.1	0.124661
Gglean002292.1	0.124661
Gglean011586.1	0.124661
Gglean012860.1	0.124661
Gglean002431.1	0.124661
Gglean002468.1	0.124661
Gglean002529.1	0.124661
Gglean005403.1	0.124661
Gglean002572.1	0
Gglean002574.1	0.124579
Gglean002606.1	0.124661
Gglean001114.1	0.124661
Gglean008003.1	0.124661
Gglean002670.1	0.124661
Gglean005161.1	0.124661
Gglean002709.1	0.124661
Gglean012992.1	0.124661
Gglean006588.1	0.124661
Gglean002758.1	0.124661
Gglean003320.1	0.124661
Gglean002762.1	0.124661
Gglean002764.1	0.124661
Gglean002784.1	0.124661
Gglean002785.1	0
Gglean002815.1	0.124661
Gglean002828.1	0.124661
Gglean006517.1	0.124661
Gglean009395.1	0.124661
Gglean010699.1	0.124661
Gglean012000.1	0.124661
Gglean003463.1	0.124661
Gglean003777.1	0.124661
Gglean006625.1	0.124661
Gglean010051.1	0.124661
Gglean004678.1	0.124661
Gglean005774.1	0.124661
Gglean002839.1	0
Gglean002846.1	0.124661
Gglean009561.1	0.124661
Gglean002851.1	0.124661
Gglean002856.1	0.124661
Gglean002916.1	0.124661
Gglean002812.1	0.124661
Gglean009179.1	0.124661
Gglean012045.1	0.124661
Gglean005234.1	0.124661
Gglean009113.1	0.124661
Gglean002935.1	0.124661
Gglean006154.1	0.124661
Gglean002936.1	0.121176
Gglean002974.1	0.124661
Gglean003005.1	0.124661
Gglean006888.1	0.124661
Gglean005970.1	0.124661
Gglean003030.1	0.124661
Gglean011272.1	0.124661
Gglean004959.1	0.124661
Gglean006204.1	0.124661
Gglean003084.1	0.124661
Gglean007642.1	0.124661
Gglean010348.1	0.124661
Gglean003101.1	0.124661
Gglean001911.1	0.124661
Gglean003108.1	0.124661
Gglean008462.1	0.124661
Gglean003115.1	0.124661
Gglean003518.1	0.124661
Gglean003160.1	0.124661
Gglean008262.1	0.124661
Gglean008264.1	0.124661
Gglean003464.1	0.124661
Gglean004196.1	0.124661
Gglean005187.1	0.124661
Gglean003194.1	0
Gglean003224.1	0.124661
Gglean003245.1	0.124661
Gglean003286.1	0.124661
Gglean003289.1	0.124661
Gglean007548.1	0.124661
Gglean003296.1	0.124661
Gglean010738.1	0.124661
Gglean011570.1	0.124661
Gglean003313.1	0.115406
Gglean006288.1	0.115406
Gglean003327.1	0.124661
Gglean009484.1	0.124661
Gglean003328.1	0.124661
Gglean003345.1	0.124661
Gglean007521.1	0.124661
Gglean007874.1	0.124661
Gglean003355.1	0.124661
Gglean003432.1	0.124661
Gglean011070.1	0.124661
Gglean003447.1	0.124661
Gglean007402.1	0.124661
Gglean004317.1	0.124661
Gglean006307.1	0.124661
Gglean007572.1	0.124661
Gglean003465.1	0.124661
Gglean007508.1	0.124661
Gglean003471.1	0.124661
Gglean009864.1	0.124661
Gglean003691.1	0.124661
Gglean008066.1	0.124661
Gglean000592.1	0.124661
Gglean003507.1	0.114672
Gglean006829.1	0.124661
Gglean007812.1	0.124661
Gglean009314.1	0.124661
Gglean003509.1	0.124661
Gglean006190.1	0.124661
Gglean003526.1	0.124661
Gglean003555.1	0.124661
Gglean008417.1	0.124661
Gglean003564.1	0.124661
Gglean003567.1	0.124661
Gglean003592.1	0.124661
Gglean003608.1	0.124661
Gglean010920.1	0.124661
Gglean008900.1	0.124661
Gglean003627.1	0.124661
Gglean012317.1	0.124661
Gglean003660.1	0.124661
Gglean011049.1	0.124661
Gglean003683.1	0.124661
Gglean003726.1	0.124661
Gglean003786.1	0.124661
Gglean003790.1	0.124661
Gglean008409.1	0.124661
Gglean010599.1	0.124661
Gglean003874.1	0.123138
Gglean003880.1	0.124661
Gglean009240.1	0.124661
Gglean010918.1	0.124661
Gglean003925.1	0.124661
Gglean001574.1	0.124661
Gglean001988.1	0.124661
Gglean002806.1	0.124661
Gglean004902.1	0.124661
Gglean007150.1	0.124661
Gglean011827.1	0.124661
Gglean004840.1	0.124661
Gglean008043.1	0.124661
Gglean010483.1	0.124661
Gglean009558.1	0.124661
Gglean002409.1	0.124661
Gglean002535.1	0.124661
Gglean005512.1	0.124661
Gglean009212.1	0.124661
Gglean009353.1	0.124661
Gglean012099.1	0.124661
Gglean004445.1	0.124661
Gglean003960.1	0.124661
Gglean003970.1	0.124661
Gglean003975.1	0
Gglean010782.1	0
Gglean004044.1	0.124661
Gglean006667.1	0.124661
Gglean007854.1	0.124661
Gglean009666.1	0.124661
Gglean011248.1	0.124661
Gglean012080.1	0.124661
Gglean013276.1	0.124661
Gglean005441.1	0.124661
Gglean008660.1	0.124661
Gglean010108.1	0.124661
Gglean004077.1	0
Gglean004121.1	0.124661
Gglean004153.1	0.124661
Gglean007000.1	0.124661
Gglean004156.1	0.124661
Gglean007254.1	0.124661
Gglean012958.1	0.124661
Gglean004192.1	0.124661
Gglean008271.1	0.124661
Gglean002894.1	0.124661
Gglean004761.1	0.124661
Gglean008419.1	0.124661
Gglean004281.1	0.124661
Gglean002962.1	0.124661
Gglean005185.1	0.124661
Gglean012183.1	0.124661
Gglean004596.1	0.124661
Gglean007964.1	0.124661
Gglean009523.1	0.124661
Gglean006167.1	0.124661
Gglean002920.1	0.124661
Gglean004400.1	0.124661
Gglean005735.1	0.124661
Gglean004410.1	0.124661
Gglean004424.1	0.124661
Gglean004429.1	0.124661
Gglean004452.1	0.124661
Gglean006929.1	0.124661
Gglean009604.1	0.124661
Gglean011123.1	0.124661
Gglean004483.1	0.124661
Gglean004545.1	0.124661
Gglean009601.1	0.124661
Gglean001471.1	0.124661
Gglean004607.1	0.0362182
Gglean004662.1	0.124661
Gglean005619.1	0.124661
Gglean008387.1	0.124661
Gglean008428.1	0.124661
Gglean012173.1	0.124661
Gglean004688.1	0.124661
Gglean004694.1	0.124661
Gglean002689.1	0.124661
Gglean003798.1	0.124661
Gglean002509.1	0.124661
Gglean004699.1	0.124661
Gglean008459.1	0.124661
Gglean001392.1	0.124661
Gglean002014.1	0.124661
Gglean005948.1	0.124661
Gglean012638.1	0.124661
Gglean012756.1	0.124661
Gglean013310.1	0.124661
Gglean003535.1	0.124661
Gglean005390.1	0.124661
Gglean004239.1	0.124661
Gglean002544.1	0.124661
Gglean008116.1	0.124661
Gglean003820.1	0.124661
Gglean004726.1	0.124285
Gglean004756.1	0.124661
Gglean004757.1	0.123521
Gglean004772.1	0.124661
Gglean000786.1	0.124661
Gglean004773.1	0.124661
Gglean004774.1	0.124661
Gglean011599.1	0.124661
Gglean004782.1	0.124661
Gglean004833.1	0.121131
Gglean004838.1	0.124661
Gglean004855.1	0
Gglean004909.1	0.124661
Gglean004924.1	0
Gglean004927.1	0.124661
Gglean001665.1	0.124661
Gglean005065.1	0.124661
Gglean008831.1	0.124661
Gglean005106.1	0.124661
Gglean005149.1	0.124661
Gglean009881.1	0.124661
Gglean010933.1	0.124661
Gglean012677.1	0.124661
Gglean011234.1	0.124661
Gglean004060.1	0.124661
Gglean005180.1	0.124661
Gglean008077.1	0.124661
Gglean005204.1	0.124661
Gglean009344.1	0.124661
Gglean005205.1	0.124661
Gglean005208.1	0.124661
Gglean005217.1	0.124661
Gglean009338.1	0.124661
Gglean003727.1	0.124661
Gglean005229.1	0.124661
Gglean010231.1	0.124661
Gglean005236.1	0.124661
Gglean001080.1	0.124661
Gglean006976.1	0.124661
Gglean005286.1	0.124661
Gglean009513.1	0.124661
Gglean013184.1	0.124661
Gglean013315.1	0.124661
Gglean005289.1	0.124661
Gglean007129.1	0.124661
Gglean008407.1	0.124661
Gglean011531.1	0.124661
Gglean005302.1	0.124661
Gglean008473.1	0.124661
Gglean003677.1	0.124661
Gglean004244.1	0.124661
Gglean008071.1	0.124661
Gglean008234.1	0.124661
Gglean008614.1	0.124661
Gglean005347.1	0.124661
Gglean005389.1	0.124661
Gglean011708.1	0.124661
Gglean005400.1	0
Gglean003248.1	0.124661
Gglean003329.1	0.124661
Gglean005518.1	0.124661
Gglean005611.1	0.124661
Gglean005617.1	0
Gglean005621.1	0
Gglean005715.1	0.124661
Gglean005727.1	0.124661
Gglean009638.1	0.124661
Gglean005853.1	0.124661
Gglean005903.1	0.124661
Gglean002382.1	0.124661
Gglean013039.1	0.124661
Gglean005750.1	0.124661
Gglean012424.1	0.124661
Gglean009600.1	0.124661
Gglean000041.1	0.124661
Gglean005941.1	0
Gglean009793.1	0.124144
Gglean005945.1	0.124661
Gglean005954.1	0.124661
Gglean006002.1	0.124661
Gglean006014.1	0.124661
Gglean006043.1	0.124661
Gglean006102.1	0.124661
Gglean006138.1	0.124661
Gglean008015.1	0.124661
Gglean006201.1	0.124661
Gglean006215.1	0.124661
Gglean000123.1	0.124661
Gglean006220.1	0.124661
Gglean003774.1	0.124661
Gglean006252.1	0.124661
Gglean006258.1	0.124661
Gglean006261.1	0
Gglean006263.1	0.124661
Gglean006270.1	0
Gglean006302.1	0.12436
Gglean006328.1	0
Gglean006373.1	0.124661
Gglean013235.1	0.124661
Gglean006467.1	0.124661
Gglean007046.1	0.124661
Gglean010924.1	0.124661
Gglean006406.1	0.124661
Gglean006460.1	0.113658
Gglean006486.1	0.0840336
Gglean011121.1	0.124661
Gglean006505.1	0
Gglean006539.1	0.124661
Gglean006737.1	0.124661
Gglean006558.1	0.124661
Gglean009815.1	0.124661
Gglean012599.1	0.124661
Gglean006620.1	0.124661
Gglean006627.1	0.124661
Gglean010073.1	0.124661
Gglean000055.1	0.124661
Gglean011321.1	0.124661
Gglean006651.1	0.124661
Gglean011574.1	0.124584
Gglean010982.1	0.124661
Gglean012094.1	0.124661
Gglean006693.1	0.124661
Gglean006695.1	0.124661
Gglean006728.1	0.124661
Gglean011525.1	0.123867
Gglean006733.1	0.124661
Gglean006739.1	0.124661
Gglean006763.1	0.124661
Gglean006795.1	0.124661
Gglean006796.1	0.124661
Gglean010087.1	0.124661
Gglean006801.1	0.124661
Gglean006809.1	0.124661
Gglean006989.1	0.124661
Gglean009363.1	0.124661
Gglean007085.1	0
Gglean007105.1	0.124661
Gglean007137.1	0.124661
Gglean007172.1	0.124661
Gglean004265.1	0.124661
Gglean007207.1	0.124661
Gglean007235.1	0.124661
Gglean007244.1	0.124661
Gglean007255.1	0.12436
Gglean007260.1	0.124661
Gglean003529.1	0.124661
Gglean000660.1	0.124661
Gglean003530.1	0.124661
Gglean000326.1	0.124661
Gglean004572.1	0.124661
Gglean007312.1	0.124661
Gglean005908.1	0.124661
Gglean007315.1	0.124661
Gglean007359.1	0.124661
Gglean007367.1	0.124661
Gglean001980.1	0.124661
Gglean007375.1	0.124661
Gglean007412.1	0.124661
Gglean013308.1	0.124661
Gglean007413.1	0.124661
Gglean007425.1	0.124285
Gglean007435.1	0.124661
Gglean003631.1	0.124661
Gglean007444.1	0.123138
Gglean007464.1	0.124661
Gglean013344.1	0.124661
Gglean003225.1	0.124661
Gglean007512.1	0.124661
Gglean007546.1	0.124661
Gglean007573.1	0.124661
Gglean012504.1	0.111794
Gglean007599.1	0.101129
Gglean002750.1	0.124661
Gglean010774.1	0.124661
Gglean007630.1	0.124661
Gglean007678.1	0.124661
Gglean007757.1	0.124661
Gglean007758.1	0.124661
Gglean011192.1	0.124661
Gglean007799.1	0.124661
Gglean007821.1	0.124661
Gglean007869.1	0.124661
Gglean007898.1	0.124661
Gglean007952.1	0.124661
Gglean007986.1	0.120246
Gglean008054.1	0
Gglean006432.1	0.124661
Gglean008111.1	0.124661
Gglean008132.1	0.124502
Gglean010521.1	0.124661
Gglean008196.1	0.124661
Gglean008218.1	0.110072
Gglean008222.1	0.124661
Gglean008239.1	0.12463
Gglean008263.1	0.124661
Gglean009085.1	0.124661
Gglean011742.1	0.124661
Gglean008289.1	0.124661
Gglean008449.1	0.124661
Gglean008985.1	0.124661
Gglean010636.1	0.124661
Gglean008338.1	0.124661
Gglean009359.1	0.124661
Gglean010858.1	0.124661
Gglean012519.1	0.124661
Gglean001786.1	0.124661
Gglean004014.1	0.124661
Gglean010101.1	0.124661
Gglean001785.1	0.124661
Gglean008382.1	0.124285
Gglean008421.1	0.124661
Gglean012452.1	0.124661
Gglean007151.1	0.124661
Gglean009640.1	0.124661
Gglean012964.1	0.124661
Gglean003458.1	0.124661
Gglean004652.1	0.124661
Gglean013361.1	0.124661
Gglean012437.1	0.124661
Gglean012438.1	0.124661
Gglean012998.1	0.124661
Gglean008425.1	0.124661
Gglean008445.1	0.124661
Gglean008493.1	0.124661
Gglean008553.1	0.124661
Gglean008560.1	0.124661
Gglean008607.1	0.124661
Gglean008726.1	0
Gglean008728.1	0.124661
Gglean008933.1	0.124661
Gglean009891.1	0.0840336
Gglean008865.1	0.124661
Gglean008927.1	0.124661
Gglean008928.1	0
Gglean008935.1	0.124661
Gglean008944.1	0
Gglean008969.1	0.124661
Gglean002760.1	0.124661
Gglean008993.1	0.124661
Gglean009063.1	0.124661
Gglean009075.1	0.124661
Gglean009088.1	0.124661
Gglean009114.1	0.124661
Gglean009169.1	0.124661
Gglean009181.1	0.124661
Gglean009195.1	0.124661
Gglean009219.1	0
Gglean009235.1	0
Gglean009280.1	0.124661
Gglean011422.1	0.124661
Gglean012769.1	0.124661
Gglean012796.1	0.124661
Gglean009283.1	0.124661
Gglean009373.1	0.124661
Gglean013486.1	0.124661
Gglean005424.1	0.124661
Gglean009492.1	0.124661
Gglean009516.1	0.124661
Gglean006926.1	0.124661
Gglean010117.1	0.124661
Gglean002131.1	0.124661
Gglean007418.1	0.124661
Gglean009676.1	0.124661
Gglean001328.1	0.124661
Gglean009677.1	0.124661
Gglean009746.1	0.124661
Gglean009757.1	0.124661
Gglean009809.1	0.124661
Gglean009814.1	0.124661
Gglean009902.1	0.112379
Gglean009921.1	0.124661
Gglean003429.1	0.124661
Gglean009519.1	0.124661
Gglean009973.1	0.124661
Gglean009979.1	0.124661
Gglean009994.1	0.124661
Gglean010001.1	0.124661
Gglean000560.1	0.124661
Gglean010003.1	0.124661
Gglean005022.1	0.124285
Gglean009791.1	0.124661
Gglean010009.1	0.124661
Gglean009379.1	0.124661
Gglean010011.1	0.124661
Gglean010015.1	0.124661
Gglean011825.1	0.124661
Gglean010343.1	0.124661
Gglean010171.1	0.124661
Gglean013253.1	0.124661
Gglean010018.1	0.121755
Gglean010028.1	0.124661
Gglean010031.1	0.124661
Gglean010041.1	0.124661
Gglean004071.1	0.124661
Gglean010064.1	0.124661
Gglean003249.1	0.124661
Gglean010235.1	0.124661
Gglean010275.1	0.124661
Gglean001180.1	0.124661
Gglean006726.1	0.121176
Gglean002137.1	0.124661
Gglean010299.1	0
Gglean010319.1	0.124661
Gglean013572.1	0.124661
Gglean006350.1	0.124661
Gglean011475.1	0.124661
Gglean011811.1	0.124661
Gglean010499.1	0.124661
Gglean004204.1	0.124661
Gglean013149.1	0.124661
Gglean003279.1	0.124661
Gglean010506.1	0.124661
Gglean010516.1	0.124661
Gglean009196.1	0.124661
Gglean010518.1	0.124661
Gglean010532.1	0.124661
Gglean010562.1	0.124661
Gglean010580.1	0.124661
Gglean013032.1	0.124661
Gglean007881.1	0.124661
Gglean010595.1	0.124661
Gglean010600.1	0
Gglean010614.1	0
Gglean010793.1	0.124661
Gglean004894.1	0.124661
Gglean011974.1	0
Gglean010838.1	0.124661
Gglean010877.1	0.124661
Gglean010904.1	0.124661
Gglean003357.1	0.124661
Gglean013028.1	0.124661
Gglean010919.1	0.124661
Gglean010992.1	0.124661
Gglean010996.1	0.124661
Gglean010997.1	0.124661
Gglean011035.1	0.124661
Gglean011038.1	0.124661
Gglean011103.1	0.124661
Gglean006955.1	0.124661
Gglean009769.1	0.124661
Gglean006228.1	0.124661
Gglean008438.1	0.124661
Gglean004701.1	0.124661
Gglean004996.1	0.124661
Gglean007954.1	0.124661
Gglean011967.1	0.124661
Gglean012963.1	0.124661
Gglean009998.1	0.124661
Gglean012287.1	0.124661
Gglean011125.1	0.124661
Gglean011129.1	0.124661
Gglean000548.1	0.124661
Gglean001067.1	0.124661
Gglean011171.1	0.124661
Gglean000685.1	0.124661
Gglean011174.1	0.124661
Gglean003772.1	0.124661
Gglean008364.1	0.124661
Gglean011214.1	0.124661
Gglean011239.1	0.124661
Gglean011503.1	0.124661
Gglean011283.1	0.124661
Gglean011300.1	0
Gglean011314.1	0.124508
Gglean011318.1	0.101129
Gglean011449.1	0.124661
Gglean007477.1	0.124661
Gglean011480.1	0.124661
Gglean012088.1	0.124661
Gglean010198.1	0.124661
Gglean010200.1	0.124661
Gglean001936.1	0.124661
Gglean011942.1	0.124661
Gglean011485.1	0.124661
Gglean011738.1	0.124661
Gglean003087.1	0.124661
Gglean003252.1	0.124661
Gglean011511.1	0.124661
Gglean011579.1	0
Gglean011600.1	0.124661
Gglean011310.1	0.124661
Gglean011615.1	0.124661
Gglean011642.1	0.124661
Gglean011699.1	0.124661
Gglean011718.1	0.124661
Gglean013515.1	0.124661
Gglean011723.1	0.124661
Gglean011732.1	0.124661
Gglean011743.1	0.124661
Gglean011778.1	0
Gglean011780.1	0.124661
Gglean011809.1	0.124661
Gglean012112.1	0.124661
Gglean011932.1	0.124661
Gglean010773.1	0.124661
Gglean011948.1	0.124661
Gglean008354.1	0.124661
Gglean011950.1	0.124661
Gglean012417.1	0
Gglean012064.1	0.124661
Gglean012101.1	0.124661
Gglean006984.1	0.124661
Gglean008924.1	0.124661
Gglean012710.1	0.124661
Gglean012124.1	0.124661
Gglean012131.1	0.124661
Gglean012163.1	0.124661
Gglean012191.1	0.124661
Gglean012149.1	0.124661
Gglean012229.1	0.124661
Gglean012230.1	0.124661
Gglean012264.1	0.124661
Gglean012279.1	0.124661
Gglean012282.1	0.124661
Gglean012320.1	0.124661
Gglean012338.1	0.124661
Gglean004943.1	0.124661
Gglean012342.1	0
Gglean012350.1	0.124661
Gglean006761.1	0.124661
Gglean007988.1	0.124661
Gglean012608.1	0.124661
Gglean012439.1	0.124661
Gglean012503.1	0.111794
Gglean012515.1	0.124661
Gglean012592.1	0.124661
Gglean010042.1	0.124661
Gglean006537.1	0.124661
Gglean008858.1	0.124661
Gglean011112.1	0.124661
Gglean012693.1	0.124661
Gglean012700.1	0.124661
Gglean012757.1	0.123138
Gglean012777.1	0
Gglean012800.1	0.124661
Gglean012819.1	0
Gglean012821.1	0
Gglean012858.1	0.124661
Gglean012885.1	0.124661
Gglean012916.1	0.124661
Gglean012944.1	0.124661
Gglean012952.1	0.124661
Gglean013013.1	0.124661
Gglean013130.1	0.124661
Gglean013211.1	0.124661
Gglean013269.1	0.124653
Gglean009680.1	0.124661
Gglean013307.1	0.124661
Gglean009658.1	0.124661
Gglean013336.1	0.124661
Gglean013371.1	0.124661
Gglean012144.1	0.124661
Gglean013460.1	0.122893
Gglean000157.1	0.124661
Gglean003358.1	0.124661
Gglean003490.1	0.124661
Gglean005448.1	0.124661
Gglean005449.1	0.124661
Gglean005648.1	0.124661
Gglean007326.1	0.124661
Gglean007646.1	0.124661
Gglean008104.1	0.124661
Gglean009647.1	0.124661
Gglean012142.1	0.124661
Gglean012169.1	0.124661
Gglean012240.1	0.124661
Gglean004991.1	0.124661
Gglean000535.1	0.124661
Gglean000285.1	0.124661
Gglean000805.1	0.124661
Gglean000433.1	0.124661
Gglean000434.1	0.124661
Gglean005053.1	0.124661
Gglean003532.1	0.124661
Gglean007020.1	0.124661
Gglean010659.1	0.124661
Gglean011153.1	0.124661
Gglean003281.1	0.124661
Gglean007239.1	0.124661
Gglean007398.1	0.124661
Gglean001941.1	0.124661
Gglean000646.1	0.124661
Gglean004794.1	0.124661
Gglean004793.1	0.124661
Gglean000745.1	0.124661
Gglean000753.1	0.124661
Gglean008189.1	0.124661
Gglean001472.1	0.124661
Gglean000797.1	0.124661
Gglean000826.1	0.124661
Gglean000892.1	0.124661
Gglean000974.1	0.124661
Gglean002339.1	0.124661
Gglean013030.1	0.124661
Gglean010912.1	0.124661
Gglean001108.1	0.124661
Gglean003059.1	0.124661
Gglean001113.1	0.124661
Gglean004292.1	0.124661
Gglean006704.1	0.124661
Gglean008333.1	0.124661
Gglean009485.1	0.124661
Gglean001932.1	0.124661
Gglean001192.1	0.124661
Gglean002211.1	0.124661
Gglean001197.1	0.124661
Gglean001855.1	0.124661
Gglean001229.1	0.124661
Gglean001230.1	0.124661
Gglean001198.1	0.124661
Gglean001250.1	0.0373262
Gglean001251.1	0.124661
Gglean001319.1	0.124661
Gglean012336.1	0.124661
Gglean001624.1	0.124661
Gglean001662.1	0.124661
Gglean003619.1	0.124661
Gglean012314.1	0.124661
Gglean009827.1	0.124661
Gglean012859.1	0.124661
Gglean001834.1	0.124661
Gglean001881.1	0.124661
Gglean013290.1	0.124661
Gglean001997.1	0.124661
Gglean006509.1	0.124661
Gglean010193.1	0.124661
Gglean002872.1	0.124661
Gglean001945.1	0.124661
Gglean002071.1	0.124661
Gglean002110.1	0.124661
Gglean002148.1	0.124661
Gglean006668.1	0.124661
Gglean005171.1	0.124661
Gglean002304.1	0.124661
Gglean002461.1	0.124661
Gglean006436.1	0.124661
Gglean002599.1	0.124661
Gglean005021.1	0.124661
Gglean002656.1	0.124661
Gglean002694.1	0.124661
Gglean002772.1	0.124661
Gglean002788.1	0
Gglean002804.1	0.124661
Gglean002882.1	0.124661
Gglean002921.1	0.124661
Gglean003027.1	0.124661
Gglean011131.1	0.124661
Gglean005417.1	0.124661
Gglean003054.1	0.124636
Gglean003067.1	0.124661
Gglean003100.1	0.124661
Gglean001004.1	0.124661
Gglean003142.1	0.124661
Gglean001435.1	0.124661
Gglean003210.1	0.124661
Gglean003242.1	0.124661
Gglean003288.1	0.124661
Gglean006289.1	0.124661
Gglean003335.1	0.124661
Gglean007587.1	0.124661
Gglean012983.1	0.124661
Gglean003511.1	0.124661
Gglean006685.1	0.124661
Gglean003524.1	0.124661
Gglean003545.1	0.124661
Gglean003577.1	0.124661
Gglean003578.1	0.124661
Gglean003668.1	0.124661
Gglean005254.1	0.124661
Gglean012090.1	0.124661
Gglean010037.1	0.124661
Gglean011712.1	0.124661
Gglean003920.1	0.124661
Gglean003971.1	0.124661
Gglean003984.1	0.124661
Gglean004695.1	0.124661
Gglean004089.1	0
Gglean004174.1	0.124661
Gglean004439.1	0.124661
Gglean011046.1	0.124661
Gglean000568.1	0.124661
Gglean005529.1	0.124661
Gglean008661.1	0.124661
Gglean003332.1	0.124661
Gglean004899.1	0.124661
Gglean004972.1	0.124661
Gglean012136.1	0.124661
Gglean011107.1	0.124661
Gglean012806.1	0.124661
Gglean010514.1	0.124661
Gglean004775.1	0.124661
Gglean007127.1	0.124661
Gglean012201.1	0.124661
Gglean004852.1	0.124661
Gglean002835.1	0.124661
Gglean008675.1	0.124661
Gglean005033.1	0.123138
Gglean005189.1	0.124661
Gglean011462.1	0.124661
Gglean005243.1	0.124661
Gglean005419.1	0.12127
Gglean007463.1	0.124661
Gglean011547.1	0.124661
Gglean009711.1	0.124661
Gglean005990.1	0.124661
Gglean006097.1	0.124661
Gglean006177.1	0.124661
Gglean006197.1	0.124661
Gglean006217.1	0.124661
Gglean006229.1	0.124661
Gglean006342.1	0.124661
Gglean001633.1	0.124661
Gglean005841.1	0.124661
Gglean006271.1	0.124661
Gglean006384.1	0.124661
Gglean006506.1	0.124661
Gglean006642.1	0.124661
Gglean002630.1	0.124661
Gglean006738.1	0.124661
Gglean006758.1	0
Gglean006977.1	0.124661
Gglean007078.1	0.124661
Gglean007097.1	0.124661
Gglean007135.1	0.124661
Gglean010967.1	0.124661
Gglean007422.1	0.124661
Gglean007460.1	0.124661
Gglean007491.1	0.124661
Gglean007568.1	0.124661
Gglean007923.1	0.124661
Gglean007625.1	0.124661
Gglean007842.1	0.124661
Gglean007886.1	0
Gglean007890.1	0.124661
Gglean012082.1	0.124661
Gglean002520.1	0.124661
Gglean000586.1	0.124661
Gglean004457.1	0.124661
Gglean008057.1	0.124661
Gglean008070.1	0.124661
Gglean012532.1	0.124661
Gglean002385.1	0.124661
Gglean008110.1	0.124661
Gglean008143.1	0.124661
Gglean008204.1	0.124661
Gglean009221.1	0.124661
Gglean008450.1	0.124661
Gglean008739.1	0.124661
Gglean011415.1	0.124661
Gglean008940.1	0.124661
Gglean010089.1	0.124661
Gglean009043.1	0.124661
Gglean009134.1	0.124661
Gglean009176.1	0.124661
Gglean009187.1	0.124661
Gglean009216.1	0
Gglean000384.1	0.124661
Gglean009695.1	0.124661
Gglean000447.1	0.124661
Gglean008829.1	0.124661
Gglean009504.1	0.124661
Gglean009588.1	0.124661
Gglean002047.1	0.124661
Gglean009990.1	0
Gglean010349.1	0.124661
Gglean010517.1	0.124661
Gglean010575.1	0.124661
Gglean010591.1	0.124661
Gglean010632.1	0.124661
Gglean011062.1	0.124661
Gglean011177.1	0
Gglean011199.1	0.124661
Gglean011639.1	0.124661
Gglean012577.1	0.124661
Gglean011829.1	0.124661
Gglean008606.1	0.124661
Gglean011996.1	0.124661
Gglean012018.1	0.124661
Gglean012122.1	0.124661
Gglean012152.1	0.124661
Gglean012260.1	0.124661
Gglean012352.1	0.124661
Gglean012521.1	0.124661
Gglean012547.1	0.124661
Gglean012590.1	0.124661
Gglean012699.1	0.124661
Gglean012704.1	0.124661
Gglean000315.1	0.124661
Gglean003222.1	0.124661
Gglean012948.1	0
Gglean012971.1	0.124661
Gglean013135.1	0.124661
Gglean006610.1	0.124661
Gglean013006.1	0.113658
Gglean013074.1	0.124661
Gglean013077.1	0.124661
Gglean002188.1	0.124661
Gglean013102.1	0.124661
Gglean006428.1	0.124661
Gglean002551.1	0.124661
Gglean008540.1	0.124661
Gglean013168.1	0.124661
Gglean013192.1	0.124661
Gglean013456.1	0.124661
Gglean013479.1	0.124661
Gglean011734.1	0.124661
Gglean003114.1	0.124661
Gglean000410.1	0.124661
Gglean008332.1	0.124661
Gglean005747.1	0.124661
Gglean002048.1	0.124661
Gglean009607.1	0.124661
Gglean010577.1	0.124661
Gglean005239.1	0.124661
Gglean001129.1	0.124661
Gglean003922.1	0.124661
Gglean003875.1	0.124661
Gglean008200.1	0.124661
Gglean010120.1	0.124661
Gglean011288.1	0.124661
Gglean013597.1	0.124661
Gglean006665.1	0.124661
Gglean008249.1	0.124661
Gglean006431.1	0.0373262
Gglean002559.1	0.0373262
Gglean011024.1	0.0373262
Gglean003046.1	0.124661
Gglean000468.1	0.124661
Gglean003424.1	0.124661
Gglean008500.1	0.124661
Gglean000391.1	0.124661
Gglean011317.1	0.124661
Gglean000413.1	0.124661
Gglean005406.1	0.124661
Gglean009209.1	0.124661
Gglean008330.1	0.124661
Gglean008273.1	0.124661
Gglean008295.1	0.124661
Gglean008329.1	0.124661
Gglean009040.1	0.124661
Gglean007258.1	0.124661
Gglean012386.1	0.124661
Gglean003523.1	0.124661
Gglean005339.1	0.124661
Gglean007745.1	0.124661
Gglean007310.1	0.124661
Gglean005769.1	0.124661
Gglean000718.1	0.124661
Gglean003152.1	0.124661
Gglean002682.1	0.124661
Gglean003690.1	0.124661
Gglean011394.1	0.124661
Gglean011763.1	0.124661
Gglean002684.1	0.124661
Gglean010766.1	0.124661
Gglean001838.1	0.124661
Gglean007738.1	0.124661
Gglean011424.1	0.124661
Gglean013490.1	0.124661
Gglean008720.1	0.124661
Gglean002197.1	0.124661
Gglean001035.1	0.124661
Gglean009322.1	0.124661
Gglean008308.1	0.124661
Gglean008255.1	0.124661
Gglean008795.1	0.124661
Gglean008815.1	0.124661
Gglean006317.1	0.124661
Gglean002692.1	0.124661
Gglean010192.1	0.124661
Gglean013080.1	0.124661
Gglean012612.1	0.124661
Gglean000471.1	0.124661
Gglean000911.1	0.124661
Gglean012069.1	0.124661
Gglean010070.1	0.124661
Gglean011999.1	0.124661
Gglean005601.1	0.124661
Gglean011795.1	0.124661
Gglean001672.1	0.124661
Gglean006462.1	0.124661
Gglean002387.1	0.124661
Gglean002705.1	0.124661
Gglean000119.1	0.124661
Gglean001863.1	0.124661
Gglean006730.1	0.124661
Gglean008178.1	0.124661
Gglean012655.1	0.124661
Gglean001797.1	0.124661
Gglean012372.1	0.124661
Gglean004632.1	0.124214
Gglean005927.1	0.124661
Gglean005207.1	0.124661
Gglean006275.1	0.124661
Gglean007943.1	0.124661
Gglean008236.1	0.124661
Gglean009116.1	0.124661
Gglean013316.1	0.124661
Gglean001784.1	0.124661
Gglean004185.1	0.124661
Gglean006398.1	0.124661
Gglean000517.1	0.124661
Gglean008180.1	0.124661
Gglean013053.1	0.124661
Gglean005469.1	0.124661
Gglean011842.1	0.124661
Gglean013104.1	0.124661
Gglean002581.1	0.124661
Gglean006781.1	0.124661
Gglean008426.1	0.124661
Gglean009142.1	0.124661
Gglean011864.1	0.124661
Gglean006966.1	0.124661
Gglean009390.1	0.124661
Gglean010643.1	0.124661
Gglean000238.1	0.124661
Gglean008411.1	0.124661
Gglean006448.1	0.124661
Gglean005514.1	0.124661
Gglean006273.1	0.124661
Gglean006354.1	0.124661
Gglean011305.1	0.124661
Gglean013044.1	0.124661
Gglean000603.1	0.124661
Gglean010359.1	0.124661
Gglean010724.1	0.124661
Gglean007919.1	0.124661
Gglean008337.1	0.124661
Gglean011633.1	0.124661
Gglean001490.1	0.124661
Gglean008314.1	0.123474
Gglean001441.1	0.124661
Gglean001873.1	0.124661
Gglean003136.1	0.124661
Gglean012862.1	0.0479846
Gglean009347.1	0.124661
Gglean000520.1	0.124661
Gglean007014.1	0.124661
Gglean003549.1	0.124661
Gglean007430.1	0.124661
Gglean008199.1	0.124144
Gglean010623.1	0.124661
Gglean005396.1	0.124661
Gglean003512.1	0.124661
Gglean005639.1	0.124661
Gglean005845.1	0.124661
Gglean006338.1	0.124661
Gglean008996.1	0.124661
Gglean010183.1	0.124661
Gglean011747.1	0.124661
Gglean012104.1	0.124661
Gglean008558.1	0.124661
Gglean003771.1	0.124661
Gglean008177.1	0.124661
Gglean002233.1	0.124661
Gglean003508.1	0.124661
Gglean004923.1	0.124661
Gglean004850.1	0.124661
Gglean005009.1	0.124661
Gglean006040.1	0.124661
Gglean011744.1	0.120246
Gglean013016.1	0.124661
Gglean008852.1	0.124661
Gglean000173.1	0.124661
Gglean010826.1	0.124661
Gglean006176.1	0.124661
Gglean005651.1	0.124661
Gglean009011.1	0.124661
Gglean011044.1	0.124661
Gglean001071.1	0.124661
Gglean005051.1	0.124661
Gglean002227.1	0.124661
Gglean007492.1	0.124661
Gglean004098.1	0.124661
Gglean012626.1	0.124661
Gglean013114.1	0.124661
Gglean005457.1	0.124661
Gglean007807.1	0.124661
Gglean000272.1	0.124661
Gglean002384.1	0.124661
Gglean004236.1	0.124661
Gglean004327.1	0.124661
Gglean004407.1	0.124661
Gglean006574.1	0.124661
Gglean011648.1	0.124661
Gglean012659.1	0.124661
Gglean006540.1	0.124661
Gglean013266.1	0.124661
Gglean006680.1	0.124661
Gglean001683.1	0.124661
Gglean001778.1	0.124661
Gglean006047.1	0.124661
Gglean010941.1	0.124661
Gglean008925.1	0.124661
Gglean009268.1	0.124661
Gglean000368.1	0.124661
Gglean002132.1	0.124661
Gglean007893.1	0.124661
Gglean011439.1	0.124661
Gglean010952.1	0.124661
Gglean001551.1	0.118409
Gglean009652.1	0.124661
Gglean004955.1	0.124661
Gglean012151.1	0.124661
Gglean007855.1	0.124661
Gglean008588.1	0.124661
Gglean004286.1	0.124661
Gglean004976.1	0.124661
Gglean002761.1	0.124661
Gglean006333.1	0.124661
Gglean010045.1	0.124661
Gglean010740.1	0.124661
Gglean000290.1	0.124661
Gglean008341.1	0.124661
Gglean008374.1	0.124661
Gglean003830.1	0.124661
Gglean005247.1	0.124661
Gglean010829.1	0.124661
Gglean009433.1	0.124661
Gglean004339.1	0.124661
Gglean004676.1	0.124661
Gglean006420.1	0.124661
Gglean012792.1	0.123465
Gglean012541.1	0.124661
Gglean005834.1	0.124661
Gglean002396.1	0.124661
Gglean008962.1	0.124661
Gglean010812.1	0.124661
Gglean009301.1	0.124661
Gglean010165.1	0.124661
Gglean000955.1	0.124661
Gglean011016.1	0.124661
Gglean012668.1	0.124661
Gglean010888.1	0.124661
Gglean011333.1	0.124661
Gglean005230.1	0.124661
Gglean004258.1	0.124661
Gglean008452.1	0.124661
Gglean013359.1	0.124661
Gglean003617.1	0.124661
Gglean003374.1	0.124661
Gglean007292.1	0.124661
Gglean002504.1	0.124661
Gglean003813.1	0.124661
Gglean005832.1	0.124661
Gglean013354.1	0.124661
Gglean013488.1	0.124661
Gglean004438.1	0.124661
Gglean006388.1	0.124661
Gglean008183.1	0.124661
Gglean013348.1	0.124661
Gglean003503.1	0.124661
Gglean004210.1	0.124661
Gglean004563.1	0.124661
Gglean008893.1	0.124661
Gglean001074.1	0.124661
Gglean000214.1	0.124661
Gglean003304.1	0.124661
Gglean001946.1	0.124661
Gglean007162.1	0.124661
Gglean000954.1	0.124661
Gglean006312.1	0.124661
Gglean012808.1	0.124661
Gglean012030.1	0.124661
Gglean000504.1	0.124661
Gglean004344.1	0.124661
Gglean009885.1	0.124661
Gglean002917.1	0.124661
Gglean001144.1	0.124661
Gglean003187.1	0.124661
Gglean003291.1	0.124661
Gglean003937.1	0.124661
Gglean004608.1	0.124661
Gglean007350.1	0.124661
Gglean001158.1	0.124661
Gglean011290.1	0.124661
Gglean009906.1	0.124661
Gglean003525.1	0.124661
Gglean004528.1	0.124661
Gglean000575.1	0.124661
Gglean013037.1	0.124661
Gglean013355.1	0.124661
Gglean008276.1	0.124661
Gglean000015.1	0.124661
Gglean000598.1	0.124661
Gglean012378.1	0.124661
Gglean003439.1	0.124661
Gglean001241.1	0.124661
Gglean000640.1	0.124661
Gglean011170.1	0.124661
Gglean011114.1	0.124661
Gglean003364.1	0.124661
Gglean000717.1	0.124661
Gglean004978.1	0.124661
Gglean001022.1	0.124661
Gglean010058.1	0.124661
Gglean012198.1	0.124661
Gglean007499.1	0.124645
Gglean010382.1	0.124661
Gglean001507.1	0.124661
Gglean001506.1	0.124661
Gglean006925.1	0.124661
Gglean000154.1	0.124661
Gglean010963.1	0.124661
Gglean000771.1	0.124661
Gglean001570.1	0.124661
Gglean006714.1	0.124661
Gglean012513.1	0.124661
Gglean013101.1	0.124661
Gglean009898.1	0.124661
Gglean007626.1	0.124661
Gglean005578.1	0
Gglean007130.1	0.124661
Gglean000904.1	0.124661
Gglean011750.1	0.124661
Gglean000879.1	0.124661

## Sheet: Sheet2
Gene	grRateKO	Enzyme	Subsystem
Gglean007025.1	0	Sterol 24-C-methyltransferase	Lipid Metabolism
Gglean009961.1	0	Fatty-acid synthase	Lipid Metabolism
Gglean008981.1	0	S-acetyltransferase	Lipid Metabolism
Gglean011783.1	0	Adenylate kinase	Nucleotide Metabolism
Gglean000016.1	0	UDP-N-acetylglucosamine diphosphorylase	Carbohydrate Metabolism
Gglean000486.1	0	phosphoribosylaminoimidazole carboxylase	Nucleotide Metabolism
Gglean001052.1	0	Lanosterol synthase	Lipid Metabolism
Gglean001110.1	0	phosphoribosylformylglycinamidine synthase	Nucleotide Metabolism
Gglean001606.1	0	Acetyl-CoA carboxylase	Lipid Metabolism
Gglean011287.1	0	linoleoyl-CoA desaturase	Lipid Metabolism
Gglean008324.1	0	Carbamoyl-phosphate synthase (glutamine-hydrolysing)	Energy Metabolism
Gglean002572.1	0	lysophosphatidic acid-acyltransferase	Lipid Metabolism
Gglean002785.1	0	isopentenyl-diphosphate DELTA-isomerase	Metabolism of terpenoids and polyketides
Gglean002839.1	0	UTP-glucose-1-phosphate uridylyltransferase	Carbohydrate Metabolism
Gglean003194.1	0	hydroxymethylglutaryl-CoA reductase (NADPh)	Biosynthesis of secondary metabolites
Gglean003975.1	0	ribonucleoside-diphosphate reductase	Nucleotide Metabolism
Gglean010782.1	0	ribonucleoside-diphosphate reductase	Nucleotide Metabolism
Gglean004077.1	0	Diphosphomevalonate decarboxylase	Metabolism of terpenoids and polyketides
Gglean004855.1	0	CDP-diacylglycerol-inositol 3-phosphatidyltransferase	Carbohydrate Metabolism
Gglean004924.1	0	Orotidine-5'-phosphate decarboxylase	Nucleotide Metabolism
Gglean005400.1	0	Glucosamine 6-phosphate N-acetyltransferase	Carbohydrate Metabolism
Gglean005617.1	0	amidophosphoribosyltransferase	Amino Acid Metabolism
Gglean005621.1	0	Dihydrofolate reductase	Metabolism of cofactors and vitamin
Gglean005941.1	0	stearoyl-CoA 9-desaturase	Lipid Metabolism
Gglean006261.1	0	Mevalonate kinase	Biosynthesis of secondary metabolites
Gglean006270.1	0	cytochrome P450, family 51 (sterol 14-demethylase)	Lipid Metabolism
Gglean006328.1	0	Cytidylate kinase	Nucleotide Metabolism
Gglean006505.1	0	Glutamine-fructose-6-phosphate transaminase (isomerizing)	Amino Acid Metabolism
Gglean007085.1	0	C-4 methylsterol oxidase	Lipid Metabolism
Gglean008054.1	0	C-4 sterol decarboxylase	Lipid Metabolism
Gglean008726.1	0	thioredoxin reductase (NADPh)	Nucleotide Metabolism
Gglean008928.1	0	hydroxymethylglutaryl-CoA synthase	Amino Acid Metabolism
Gglean008944.1	0	Orotate phosphoribosyltransferase	Nucleotide Metabolism
Gglean009219.1	0	phosphatidylserine synthase	Lipid Metabolism
Gglean009235.1	0	Adenylosuccinate synthase	Nucleotide Metabolism
Gglean010299.1	1.96901e-12	adenylosuccinate lyase	Nucleotide Metabolism
Gglean010600.1	0	adenosylhomocysteinase	Amino Acid Metabolism
Gglean010614.1	0	Phosphomevalonate kinase	Biosynthesis of secondary metabolites
Gglean011974.1	0	phosphatidylserine decarboxylase	Lipid Metabolism
Gglean011300.1	0	delta14-sterol reductase;C-14 sterol reductase (ERG24)	Lipid Metabolism
Gglean011579.1	0	C-22 sterol desaturase (ERG5)	Lipid Metabolism
Gglean011778.1	0	5-aminoimidazole-4-carboxamide ribonucleotide (AICAR) transformylase / IMP cyclohydrolase	Nucleotide Metabolism
Gglean012417.1	0	delta24(24(1))-sterol reductase	Lipid Metabolism
Gglean012342.1	0	phosphoribosylaminoimidazolesuccinocarboxamide synthase	Nucleotide Metabolism
Gglean012777.1	0	Phosphoribosylglycinamide formyltransferase	Metabolism of cofactors and vitamin
Gglean012819.1	0	Squalene monooxygenase	Lipid Metabolism
Gglean012821.1	0	CTP synthase	Nucleotide Metabolism
Gglean002788.1	0	C-8 sterol isomerase	Lipid Metabolism
Gglean004089.1	0	ATP:gmp phosphotransferase	Nucleotide Metabolism
Gglean006758.1	0	CDP-diacylglycerol--glycerol-3-phosphate 3-phosphatidyltransferase	Lipid Metabolism
Gglean007886.1	0	S-adenosyl-L-methionine:phosphatidyl-N-methylethanolamine N-methyltransferase	Lipid Metabolism
Gglean009216.1	0	1,3-beta-D-glucan-UDP glucosyltransferase	Carbohydrate Metabolism
Gglean009990.1	0	Thymidylate synthase	Nucleotide Metabolism
Gglean011177.1	0	1D-myo-inositol-3-phosphate lyase (isomerizing)	Carbohydrate Metabolism
Gglean012948.1	0	squalene synthase	Lipid Metabolism
Gglean005578.1	0	Mitochondrial dicarboxylate transporter	TRANSPORT

## Sheet: Sheet3
Gene	Enzyme	Subsystem
Gglean007025.1	Sterol 24-C-methyltransferase	Lipid Metabolism
Gglean009961.1	Fatty-acid synthase	Lipid Metabolism
Gglean008981.1	S-acetyltransferase	Lipid Metabolism
Gglean011783.1	Adenylate kinase	Nucleotide Metabolism
Gglean000016.1	UDP-N-acetylglucosamine diphosphorylase	Carbohydrate Metabolism
Gglean001052.1	Lanosterol synthase	Lipid Metabolism
Gglean001110.1	phosphoribosylformylglycinamidine synthase	Nucleotide Metabolism
Gglean001606.1	Acetyl-CoA carboxylase	Lipid Metabolism
Gglean008324.1	Carbamoyl-phosphate synthase (glutamine-hydrolysing)	Energy Metabolism
Gglean002572.1	lysophosphatidic acid-acyltransferase	Lipid Metabolism
Gglean002785.1	isopentenyl-diphosphate DELTA-isomerase	Metabolism of terpenoids and polyketides
Gglean002839.1	UTP-glucose-1-phosphate uridylyltransferase	Carbohydrate Metabolism
Gglean003194.1	hydroxymethylglutaryl-CoA reductase (NADPh)	Biosynthesis of secondary metabolites
Gglean003975.1	ribonucleoside-diphosphate reductase	Nucleotide Metabolism
Gglean010782.1	ribonucleoside-diphosphate reductase	Nucleotide Metabolism
Gglean004077.1	Diphosphomevalonate decarboxylase	Metabolism of terpenoids and polyketides
Gglean004855.1	CDP-diacylglycerol-inositol 3-phosphatidyltransferase	Carbohydrate Metabolism
Gglean004924.1	Orotidine-5'-phosphate decarboxylase	Nucleotide Metabolism
Gglean005400.1	Glucosamine 6-phosphate N-acetyltransferase	Carbohydrate Metabolism
Gglean005617.1	amidophosphoribosyltransferase	Amino Acid Metabolism
Gglean005621.1	Dihydrofolate reductase	Metabolism of cofactors and vitamin
Gglean005941.1	stearoyl-CoA 9-desaturase	Lipid Metabolism
Gglean006261.1	Mevalonate kinase	Biosynthesis of secondary metabolites
Gglean006270.1	cytochrome P450, family 51 (sterol 14-demethylase)	Lipid Metabolism
Gglean006328.1	Cytidylate kinase	Nucleotide Metabolism
Gglean006505.1	Glutamine-fructose-6-phosphate transaminase (isomerizing)	Amino Acid Metabolism
Gglean007085.1	C-4 methylsterol oxidase	Lipid Metabolism
Gglean008054.1	C-4 sterol decarboxylase	Lipid Metabolism
Gglean008726.1	thioredoxin reductase (NADPh)	Nucleotide Metabolism
Gglean008928.1	hydroxymethylglutaryl-CoA synthase	Amino Acid Metabolism
Gglean008944.1	Orotate phosphoribosyltransferase	Nucleotide Metabolism
Gglean009219.1	phosphatidylserine synthase	Lipid Metabolism
Gglean009235.1	Adenylosuccinate synthase	Nucleotide Metabolism
Gglean010299.1	adenylosuccinate lyase	Nucleotide Metabolism
Gglean010600.1	adenosylhomocysteinase	Amino Acid Metabolism
Gglean010614.1	Phosphomevalonate kinase	Biosynthesis of secondary metabolites
Gglean011300.1	delta14-sterol reductase;C-14 sterol reductase (ERG24)	Lipid Metabolism
Gglean011579.1	C-22 sterol desaturase (ERG5)	Lipid Metabolism
Gglean011778.1	5-aminoimidazole-4-carboxamide ribonucleotide (AICAR) transformylase / IMP cyclohydrolase	Nucleotide Metabolism
Gglean012342.1	phosphoribosylaminoimidazolesuccinocarboxamide synthase	Nucleotide Metabolism
Gglean012777.1	Phosphoribosylglycinamide formyltransferase	Metabolism of cofactors and vitamin
Gglean012819.1	Squalene monooxygenase	Lipid Metabolism
Gglean012821.1	CTP synthase	Nucleotide Metabolism
Gglean004089.1	ATP:gmp phosphotransferase	Nucleotide Metabolism
Gglean006758.1	CDP-diacylglycerol--glycerol-3-phosphate 3-phosphatidyltransferase	Lipid Metabolism
Gglean009216.1	1,3-beta-D-glucan-UDP glucosyltransferase	Carbohydrate Metabolism
Gglean009990.1	Thymidylate synthase	Nucleotide Metabolism
Gglean011177.1	1D-myo-inositol-3-phosphate lyase (isomerizing)	Carbohydrate Metabolism
Gglean012948.1	squalene synthase	Lipid Metabolism
Gglean005578.1	Mitochondrial dicarboxylate transporter	TRANSPORT
Gglean000486.1	phosphoribosylaminoimidazole carboxylase	Nucleotide Metabolism
Gglean011974.1	phosphatidylserine decarboxylase	Lipid Metabolism
