# Supplementary material for: Genomic sequencing, genome-scale metabolic network reconstruction, and in silico flux analysis of the grape endophytic fungus Alternaria sp. MG1
Source: Microb Cell Fact. 2019 Jan 24;18:13. doi: 10.1186/s12934-019-1063-7 (PMC6345013; doi:10.1186/s12934-019-1063-7)
Supplement: Supplementary file 6 — Additional file 6. Dataset S5. Flux distribution with the resveratrol production rate increased from 0.0073 to 0.02 mmol/gDW/h. [file 12934_2019_1063_MOESM6_ESM.xlsx]

## Sheet: reactions
DATASET S5 Flux distribution with the resveratrol production rate increased from 0.0073 to 0.02 mmol/gDW/h
Rxn name	Rxn description	Formula	Subsystem	resveratrol production rate = 0.0073	resveratrol production rate = 0.02	EC Number
g0001	UDP-glucose glycoprotein glucosyltransferase	gdpman[m] -> gdp[m] + mannan[m] + h[m]	CM:Fructose and mannose metabolism	0	0	2.4.1.-
g0002	UDP-glucose glycoprotein glucosyltransferase	gdpman[c] -> gdp[c] + mannan[c] + h[c]	CM:Fructose and mannose metabolism	0	0	2.4.1.-
g0003	farnesyltranstransferase	fpp[c] + ippp[c] -> h[c] + ppi[c] + ggpp[c]	TP:Terpenoid backbone biosynthesis	0	0	2.5.1.29
g0004	glutathione oxidase	o2[e] + 2 cys[e] -> h2o2[e] + cyst[e]	OA:Glutathione metabolism	0	0	1.8.3.3
g0005	NADPh--cytochrome P450 reductase	nadph[c] + 2 feri[c] -> h[c] + nadp[c] + 2 fero[c]	LM:Fatty acid metabolism	0	0	1.6.2.4
g0006	Fatty-acid synthase	2 h[m] + 2 nadph[m] + c40acp[m] + malacp[m] -> h2o[m] + co2[m] + 2 nadp[m] + acp[m] + c60acp[m]	LM:Fatty acid biosynthesis	0	0	2.3.1.85
g0007	Fatty-acid synthase	2 h[m] + 2 nadph[m] + malacp[m] + c100acp[m] -> h2o[m] + co2[m] + 2 nadp[m] + acp[m] + c120acp[m]	LM:Fatty acid biosynthesis	0	0	2.3.1.85
g0008	Fatty-acid synthase	2 h[m] + 2 nadph[m] + malacp[m] + c120acp[m] -> h2o[m] + co2[m] + 2 nadp[m] + acp[m] + c140acp[m]	LM:Fatty acid biosynthesis	0	0	2.3.1.85
g0009	Fatty-acid synthase	2 h[m] + 2 nadph[m] + malacp[m] + c140acp[m] -> h2o[m] + co2[m] + 2 nadp[m] + acp[m] + c160acp[m]	LM:Fatty acid biosynthesis	0	0	2.3.1.85
g0010	Fatty-acid synthase	2 h[m] + 2 nadph[m] + malacp[m] + c160acp[m] -> h2o[m] + co2[m] + 2 nadp[m] + acp[m] + c180acp[m]	LM:Fatty acid biosynthesis	0	0	2.3.1.85
g0011	Fatty-acid synthase	2 h[m] + 2 nadph[m] + malacp[m] + c60acp[m] -> h2o[m] + co2[m] + 2 nadp[m] + acp[m] + c80acp[m]	LM:Fatty acid biosynthesis	0	0	2.3.1.85
g0012	Fatty-acid synthase	2 h[m] + 2 nadph[m] + malacp[m] + c80acp[m] -> h2o[m] + co2[m] + 2 nadp[m] + acp[m] + c100acp[m]	LM:Fatty acid biosynthesis	0	0	2.3.1.85
g0013	Cytosine deaminase	h2o[c] + h[c] + cyts[c] -> nh3[c] + ura[c]	NM:Pyrimidine metabolism	0	0	3.5.4.1
g0014	guanine deaminase	h2o[c] + h[c] + gn[c] -> nh3[c] + xan[c]	NM:Purine metabolism	0	0	3.5.4.3
g0015	sterol 24-C-methyltransferase	sam[c] + zymst[c] -> h[c] + sah[c] + fest[c]	LM:Steroid biosynthesis	0.00111589	0.001053	2.1.1.41
g0016	3-oxoacyl-[ACP] reductase	h[m] + nadph[m] + aacacp[m] <=> nadp[m] + c4hacp[m]	LM:Fatty acid biosynthesis	0	0	1.1.1.100
g0017	3-oxoacyl-[ACP] reductase	h[c] + nadph[c] + aacacp[c] <=> nadp[c] + c4hacp[c]	LM:Fatty acid biosynthesis	0.0226169	0.0213421	1.1.1.100
g0018	3-oxoacyl-[ACP] reductase	h[p] + nadph[p] + aacacp[p] <=> nadp[p] + c4hacp[p]	LM:Fatty acid biosynthesis	0	0	1.1.1.100
g0019	Fatty-acid synthase	2 h[c] + 2 nadph[c] + c40acp[c] + malacp[c] -> h2o[c] + co2[c] + 2 nadp[c] + acp[c] + c60acp[c]	LM:Fatty acid biosynthesis	0	0	2.3.1.85
g0020	Fatty-acid synthase	2 h[c] + 2 nadph[c] + malacp[c] + acacp[c] -> h2o[c] + co2[c] + 2 nadp[c] + acp[c] + c40acp[c]	LM:Fatty acid biosynthesis	0	0	2.3.1.85
g0021	Fatty-acid synthase	2 h[c] + 2 nadph[c] + malacp[c] + c100acp[c] -> h2o[c] + co2[c] + 2 nadp[c] + acp[c] + c120acp[c]	LM:Fatty acid biosynthesis	0	0	2.3.1.85
g0022	Fatty-acid synthase	2 h[c] + 2 nadph[c] + malacp[c] + c120acp[c] -> h2o[c] + co2[c] + 2 nadp[c] + acp[c] + c140acp[c]	LM:Fatty acid biosynthesis	0	0	2.3.1.85
g0023	Fatty-acid synthase	2 h[c] + 2 nadph[c] + malacp[c] + c140acp[c] -> h2o[c] + co2[c] + 2 nadp[c] + acp[c] + c160acp[c]	LM:Fatty acid biosynthesis	0	0	2.3.1.85
g0024	Fatty-acid synthase	2 h[c] + 2 nadph[c] + malacp[c] + c160acp[c] -> h2o[c] + co2[c] + 2 nadp[c] + acp[c] + c180acp[c]	LM:Fatty acid biosynthesis	0	0.0181149	2.3.1.85
g0025	Fatty-acid synthase	2 h[c] + 2 nadph[c] + malacp[c] + c60acp[c] -> h2o[c] + co2[c] + 2 nadp[c] + acp[c] + c80acp[c]	LM:Fatty acid biosynthesis	0	0	2.3.1.85
g0026	Fatty-acid synthase	2 h[c] + 2 nadph[c] + malacp[c] + c80acp[c] -> h2o[c] + co2[c] + 2 nadp[c] + acp[c] + c100acp[c]	LM:Fatty acid biosynthesis	0	0	2.3.1.85
g0027	[ACP] S-acetyltransferase	accoa[c] + acp[c] <=> coa[c] + acacp[c]	LM:Fatty acid biosynthesis;	0.0226169	0.0213421	2.3.1.38
g0028	[ACP] S-acetyltransferase	acp[c] + c100coa[c] <=> coa[c] + c100acp[c]	LM:Fatty acid biosynthesis	-8.80984e-24	2.19078e-28	2.3.1.38
g0029	[ACP] S-acetyltransferase	acp[c] + c120coa[c] <=> coa[c] + c120acp[c]	LM:Fatty acid biosynthesis	4.34397e-14	5.7694e-14	2.3.1.38
g0030	[ACP] S-acetyltransferase	acp[c] + c140coa[c] <=> coa[c] + c140acp[c]	LM:Fatty acid biosynthesis	7.03624e-14	9.34512e-14	2.3.1.38
g0031	[ACP] S-acetyltransferase	acp[c] + c141coa[c] <=> coa[c] + c141acp[c]	LM:Fatty acid biosynthesis	0	0	2.3.1.38
g0032	[ACP] S-acetyltransferase	acp[c] + c160coa[c] <=> coa[c] + c160acp[c]	LM:Fatty acid biosynthesis	1.11159e-13	-0.00143647	2.3.1.38
g0033	[ACP] S-acetyltransferase	acp[c] + c161coa[c] <=> coa[c] + c161acp[c]	LM:Fatty acid biosynthesis	2.47755e-14	3.29054e-14	2.3.1.38
g0034	[ACP] S-acetyltransferase	acp[c] + c180coa[c] <=> coa[c] + c180acp[c]	LM:Fatty acid biosynthesis	-0.0179641	-0.0181149	2.3.1.38
g0035	[ACP] S-acetyltransferase	acp[c] + c181coa[c] <=> coa[c] + c181acp[c]	LM:Fatty acid biosynthesis	0.0179641	8.64571e-14	2.3.1.38
g0036	[ACP] S-acetyltransferase	acp[c] + c182coa[c] <=> coa[c] + c182acp[c]	LM:Fatty acid biosynthesis	-0.000988456	0.0046317	2.3.1.38
g0037	[ACP] S-acetyltransferase	acp[c] + c183coa[c] <=> coa[c] + c183acp[c]	LM:Fatty acid biosynthesis	0.000988456	0.000932743	2.3.1.38
g0038	[ACP] S-acetyltransferase	acp[c] + c40coa[c] <=> coa[c] + c40acp[c]	LM:Fatty acid biosynthesis	0	0	2.3.1.38
g0039	[ACP] S-acetyltransferase	acp[c] + c60coa[c] <=> coa[c] + c60acp[c]	LM:Fatty acid biosynthesis	0	0	2.3.1.38
g0040	[ACP] S-acetyltransferase	acp[c] + c80coa[c] <=> coa[c] + c80acp[c]	LM:Fatty acid biosynthesis	0	0	2.3.1.38
g0041	[ACP] S-acetyltransferase	ppacoa[c] + acp[c] <=> coa[c] + ppiacp[c]	LM:Fatty acid biosynthesis	0	0	2.3.1.38
g0042	Adenylate kinase	h[c] + amp[c] + itp[c] <=> adp[c] + idp[c]	NM:Purine metabolism	0	0	2.7.4.3
g0043	3-hydroxyisobutyrate dehydrogenase	nad[c] + hyisorate[c] <=> h[c] + nadh[c] + mmshy[c]	AA:Valine, leucine and isoleucine degradation	0	0	1.1.1.31
g0044	Acetolactate synthase	pyr[c] + 2 h[c] + obut[c] -> co2[c] + abut[c]	AA:Valine, leucine and isoleucine degradation	0	0	2.2.1.6
g0045	UDP-N-acetylglucosamine diphosphorylase	utp[c] + naga1p[c] <=> ppi[c] + udpnag[c]	CM:Amino sugar and nucleotide sugar metabolism	0.0395725	0.0373421	2.7.7.23
g0046	glutathione:hydrogen-peroxide oxidoreductase;Glutathione peroxidase	h2o2[c] + 2 gsh[c] -> 2 h2o[c] + gssg[c]	OA:Glutathione metabolism	0	0	1.11.1.9
g0047	alpha-N-arabinofuranosidase;Alpha-L-arabinofuranosidase	3 h2o[e] + arabin[e] -> 3 larab[e]	CM:Amino sugar and nucleotide sugar metabolism;NM:Purine metabolism	0	0	3.2.1.55
g0048	alpha-N-arabinofuranosidase;Alpha-L-arabinofuranosidase	3 h2o[c] + arabin[c] -> 3 larab[c]	CM:Amino sugar and nucleotide sugar metabolism;NM:Purine metabolism	0	0	3.2.1.55
g0049	N-acetylglucosamine deacetylase	h2o[e] + nag[e] -> ac[e] + glcn[e]	CM:Amino sugar and nucleotide sugar metabolism	0	0	3.5.1.33
g0050	N-acetylglucosamine deacetylase	h2o[c] + nag[c] -> ac[c] + glcn[c]	CM:Amino sugar and nucleotide sugar metabolism	-2.33384e-30	0	3.5.1.33
g0051	N-acetylglucosamine deacetylase	h2o[m] + nag[m] -> ac[m] + glcn[m]	CM:Amino sugar and nucleotide sugar metabolism	0	0	3.5.1.33
g0052	homoisocitrate dehydrogenase	nadh[c] + co2[c] + aka[c] <=> nad[c] + hicit[c]	AA:Lysine biosynthesis	0	0	1.1.1.87
g0053	Cellulose 1,4-beta-cellobiosidase	12 h[e] + 6 cellu[e] -> 3 h2o[e] + cellob[e] + dglc[e] + cellot[e]	CM:Starch and sucrose metabolism	0	0	3.2.1.91
g0054	2,5-diamino-6-(ribosylamino)-4(3h)-pyrimidinone 5'-phosphate reductase	h[c] + nadh[c] + d6rp5p[c] <=> nad[c] + d6pr5po[c]	CV:Riboflavin metabolism	0	0	1.1.1.302
g0055	5-amino-6-(5-phosphoribosylamino)uracil reductase	h[c] + nadph[c] + a6rp5p[c] -> nadp[c] + a6rp5p2[c]	CV:Riboflavin metabolism	0	0	1.1.1.193
g0056	chitin synthase	udpnag[c] -> udp[c] + chit[c]	CM:Amino sugar and nucleotide sugar metabolism	0.0395725	0.0373421	2.4.1.16
g0057	Phosphoglycerate dehydrogenase	nad[m] + 3pg[m] <=> h[m] + nadh[m] + php[m]	AA:Glycine, serine and threonine metabolism	0	0	1.1.1.95
g0058	Phosphoglycerate dehydrogenase	nad[c] + 3pg[c] <=> h[c] + nadh[c] + php[c]	AA:Glycine, serine and threonine metabolism	998.325	998.324	1.1.1.95
g0059	Phosphoglycerate dehydrogenase	nad[p] + 3pg[p] <=> h[p] + nadh[p] + php[p]	AA:Glycine, serine and threonine metabolism	0	0	1.1.1.95
g0060	Phosphoglycerate dehydrogenase	nad[x] + 3pg[x] <=> h[x] + nadh[x] + php[x]	AA:Glycine, serine and threonine metabolism	0	0	1.1.1.95
g0061	glucan 1,3-beta-glucosidase	h2o[e] + 13glucan[e] -> adglc[e]	CM:Starch and sucrose metabolism	0	0	3.2.1.58
g0062	glucan 1,3-beta-glucosidase	h2o[c] + 13glucan[c] -> adglc[c]	CM:Starch and sucrose metabolism	0	0	3.2.1.58
g0063	ribitol 2-dehydrogenase	nad[c] + ribol[c] -> h[c] + nadh[c] + rl[c]	CM:Pentose and glucuronate interconversions	0	0	1.1.1.56
g0064	ribitol 2-dehydrogenase	nadp[c] + ribol[c] -> h[c] + nadph[c] + rl[c]	CM:Pentose and glucuronate interconversions	0	0	1.1.1.56
g0065	Alcohol dehydrogenase	nad[c] + eth[c] <=> h[c] + nadh[c] + acal[c]	CM:Glycolysis / Gluconeogenesis	-7.8478e-24	0	1.1.1.1
g0066	Alcohol dehydrogenase	nad[e] + eth[e] <=> h[e] + nadh[e] + acal[e]	CM:Glycolysis / Gluconeogenesis	0	0	1.1.1.1
g0067	cytochrome oxidase assembly factor COX15	h2o[p] + hemeo[p] -> 4 h[p] + hemea[p]	CV:Porphyrin and chlorophyll metabolism	0	0
g0068	aspartate dehydrogenase	asp[c] + nadp[c] -> 2 h[c] + nadph[c] + iasp[c]	CV:Nicotinate and nicotinamide metabolism	-7.92806e-14	3.31834e-13	1.4.1.21
g0069	aspartate racemase	asp[c] -> dasp[c]	AA:Alanine, aspartate and glutamate metabolism	0	0	3.4.25.1
g0070	Alanine transaminase	akg[m] + ala[m] <=> glu[m] + pyr[m]	AA:Alanine, aspartate and glutamate metabolism	1000	1000	2.6.1.2
g0071	phosphoenolpyruvate carboxykinase	oa[c] + atp[c] -> co2[c] + adp[c] + pep[c]	CM:EMP Pathway	0	0	4.1.1.49
g0072	dihydroxy-acid dehydratase	dhival[m] -> h2o[m] + oival[m] + h[m]	CV:Pantothenate and CoA biosynthesis	0	0	1.3.1.72
g0075	Aminocarboxymuconate-semialdehyde decarboxylase	2 h[c] + cmusa[c] -> co2[c] + am6sa[c]	AA:Phenylalanine, tyrosine and tryptophan biosynthesis	0	0	4.1.1.45
g0076	Glutamate-cysteine ligase	glu[c] + atp[c] + cys[c] -> h[c] + pi[c] + adp[c] + gc[c]	OA:Glutathione metabolism	0	0	6.3.2.2
g0077	alkaline phosphatase	h2o[c] + d6pgc[c] -> pi[c] + glcnt[c]	CV:Folate biosynthesis	0	0	3.1.3.1
g0078	alkaline phosphatase	h2o[e] + d6pgc[e] -> pi[e] + glcnt[e]	CV:Folate biosynthesis	0	0	3.1.3.1
g0079	alkaline phosphatase	h2o[n] + d6pgc[n] -> pi[n] + glcnt[n]	CV:Folate biosynthesis	0	0	3.1.3.1
g0080	alkaline phosphatase	3 h2o[c] + ahtd[c] -> 3 h[c] + 3 pi[c] + dhp[c]	CV:Folate biosynthesis	0	0	3.1.3.1
g0081	alkaline phosphatase	3 h2o[e] + ahtd[e] -> 3 h[e] + 3 pi[e] + dhp[e]	CV:Folate biosynthesis	0	0	3.1.3.1
g0082	phosphatidylethanolamine N-methyltransferase	sam[c] + pe[c] -> 2 h[c] + sah[c] + pmme[c]	LM:Glycerophospholipid metabolism	0.00058432	0.000551386	2.1.1.17
g0083	adenosylmethionine decarboxylase	h[c] + sam[c] <=> co2[c] + dsam[c]	AA:Arginine and proline metabolism:Cysteine and methionine metabolism	0	0	4.1.1.50
g0084	cysteine synthase;O-acetylhomoserine (thiol)-lyase	tsulf[m] + rthio[m] + oaser[m] -> h[m] + cys[m] + slfi[m] + othio[m] + ac[m]	AA:Cysteine and methionine metabolism;EM:Sulfur metabolism	0	0	2.5.1.47 2.5.1.49
g0085	cysteine synthase;O-acetylhomoserine (thiol)-lyase	tsulf[c] + rthio[c] + oaser[c] -> h[c] + cys[c] + slfi[c] + othio[c] + ac[c]	AA:Cysteine and methionine metabolism;EM:Sulfur metabolism	0	0	2.5.1.47 2.5.1.49
g0086	cysteine synthase	h2s[m] + oaser[m] <=> cys[m] + ac[m]	AA:Cysteine and methionine metabolism;EM:Sulfur metabolism	0	0	2.5.1.47
g0087	cysteine synthase	h2s[c] + oaser[c] <=> cys[c] + ac[c]	AA:Cysteine and methionine metabolism;EM:Sulfur metabolism	0	0	2.5.1.47
g0088	Nucleoside diphosphate kinase	atp[c] + cdp[c] -> adp[c] + ctp[c] + h[c]	NM:Pyrimidine metabolism	0	1.177	2.7.4.6
g0089	Nucleoside diphosphate kinase	h[c] + atp[c] + dadp[c] <=> adp[c] + datp[c]	NM:Purine metabolism	0	0	2.7.4.6
g0090	Nucleoside diphosphate kinase	atp[c] + dcdp[c] <=> adp[c] + dctp[c] + h[c]	NM:Pyrimidine metabolism	0	0	2.7.4.6
g0091	Nucleoside diphosphate kinase	h[c] + atp[c] + dgdp[c] <=> adp[c] + dgtp[c]	NM:Purine metabolism	0	0	2.7.4.6
g0092	nucleoside-diphosphate kinase	atp[c] + didp[c] <=> adp[c] + ditp[c]	NM:Purine metabolism	0	0	2.7.4.6
g0093	Nucleoside diphosphate kinase	atp[c] + dtdp[c] <=> adp[c] + dttp[c]	NM:Pyrimidine metabolism	0	0	2.7.4.6
g0094	nucleoside-diphosphate kinase	atp[c] + dudp[c] <=> adp[c] + dutp[c]	NM:Pyrimidine metabolism	0	0	2.7.4.6
g0095	Nucleoside diphosphate kinase	h[c] + atp[c] + gdp[c] -> adp[c] + gtp[c]	NM:Purine metabolism	0	0	2.7.4.6
g0096	Nucleoside diphosphate kinase	atp[c] + idp[c] -> adp[c] + itp[c]	NM:Purine metabolism	0	0	2.7.4.6
g0097	Nucleoside diphosphate kinase	atp[c] + udp[c] -> adp[c] + utp[c]	NM:Pyrimidine metabolism	1.17202	0	2.7.4.6
g0098	hexokinase	atp[c] + dfru[c] <=> h[c] + adp[c] + f6p[c]	CM:Fructose and mannose metabolism	-0.045672	-0.0430978	2.7.1.1
g0099	hexokinase	atp[m] + dfru[m] <=> h[m] + adp[m] + f6p[m]	CM:Fructose and mannose metabolism	0	0	2.7.1.1
g0100	hexokinase	atp[n] + dfru[n] <=> h[n] + adp[n] + f6p[n]	CM:Fructose and mannose metabolism	0	0	2.7.1.1
g0101	hexokinase	atp[c] + glcn[c] -> h[c] + adp[c] + ga6p[c]	CM:Amino sugar and nucleotide sugar metabolism	-2.33711e-30	0	2.7.1.1
g0102	hexokinase	atp[m] + glcn[m] -> h[m] + adp[m] + ga6p[m]	CM:Amino sugar and nucleotide sugar metabolism	0	0	2.7.1.1
g0103	hexokinase	atp[n] + glcn[n] -> h[n] + adp[n] + ga6p[n]	CM:Amino sugar and nucleotide sugar metabolism	0	0	2.7.1.1
g0104	hexokinase	atp[c] + man[c] <=> h[c] + adp[c] + man6p[c]	CM:Fructose and mannose metabolism	0	0	2.7.1.1
g0105	hexokinase	atp[m] + man[m] <=> h[m] + adp[m] + man6p[m]	CM:Fructose and mannose metabolism	0	0	2.7.1.1
g0106	hexokinase	atp[n] + man[n] <=> h[n] + adp[n] + man6p[n]	CM:Fructose and mannose metabolism	0	0	2.7.1.1
g0107	glutamate-5-semialdehyde dehydrogenase	h[c] + nadph[c] + glup[c] -> nadp[c] + pi[c] + glugsal[c]	AA:Arginine and proline metabolism	0	0	1.2.1.41
g0108	phosphoribosylaminoimidazole carboxylase	h[c] + cair[c] <=> co2[c] + air[c]	NM:Purine metabolism	-0.0031075	-0.00293235	4.1.1.21
g0109	glutamine amidotransferase	gln[c] + t3p1[c] + rl5p[c] -> 3 h2o[c] + glu[c] + h[c] + pi[c] + plp[c]	CV:Vitamin B6 metabolism	0	0	2.6.-.-
g0110	glutamyl-tRNA synthetase	glu[c] + atp[c] + glutrna[c] <=> h[c] + amp[c] + ppi[c] + lglutrna[c]	CV:Porphyrin and chlorophyll metabolism	0	0	6.1.1.17
g0111	glutamyl-tRNA synthetase	glu[m] + atp[m] + glutrna[m] <=> h[m] + amp[m] + ppi[m] + lglutrna[m]	CV:Porphyrin and chlorophyll metabolism	0	0	6.1.1.17
g0112	D-lactate dehydrogenase	pyr[m] + h[m] + nadh[m] <=> nad[m] + lac[m]	CM:Pyruvate metabolism	0	0	1.1.1.28
g0113	D-lactate dehydrogenase	pyr[c] + h[c] + nadh[c] <=> nad[c] + lac[c]	CM:Pyruvate metabolism	-0.0065515	-0.00674587	1.1.1.28
g0114	sulfite oxidase	h2o[c] + o2[c] + slfi[c] -> h2o2[c] + h[c] + slf[c]	EM:Sulfur metabolism	0	0	1.8.3.1
g0115	L-Xylulose reductase	h[c] + nadph[c] + lxul[c] <=> nadp[c] + xol[c]	CM:Pentose and glucuronate interconversions	0	0	1.1.1.10
g0116	Endo-1,3-beta-glucanase	h2o[c] + 13glucan[c] -> dglc[c]	CM:Starch and sucrose metabolism	0	0	3.2.1.39
g0117	Endo-1,3-beta-glucanase	h2o[e] + 13glucan[e] -> dglc[e]	CM:Starch and sucrose metabolism	0	0	3.2.1.39
g0118	Allantoinase	h2o[c] + satn[c] <=> att[c]	NM:Purine metabolism	0	0	3.5.2.5
g0119	GTP cyclohydrolase I	h2o[n] + gtp[n] -> h[n] + for[n] + ahtd[n]	CV:Folate biosynthesis	0	0	3.5.4.16
g0120	Beta-fructofuranosidase	2 h2o[e] + stac[e] -> gal[e] + dfru[e] + meli[e]	CM:Galactose metabolism	0	0	3.2.1.26
g0121	Beta-fructofuranosidase	h2o[e] + raff[e] -> dfru[e] + meli[e]	CM:Galactose metabolism	0	0	3.2.1.26
g0122	Triacylglycerol lipase	h2o[e] + tagly[e] + acp[e] -> dagly[e] + acylacp[e]	LM:Glycerolipid metabolism	0	0	3.1.1.3
g0123	Triacylglycerol lipase	h2o[e] + dagly[e] + acp[e] -> acylacp[e] + magly[e]	LM:Glycerolipid metabolism	0	0	3.1.1.3
g0124	GTP cyclohydrolase II	3 h2o[n] + gtp[n] -> 3 h[n] + ppi[n] + for[n] + d6rp5p[n]	CV:Riboflavin metabolism	0	0	3.5.4.25
g0125	GTP cyclohydrolase II	3 h2o[c] + gtp[c] -> 3 h[c] + ppi[c] + for[c] + d6rp5p[c]	CV:Riboflavin metabolism	0	0	3.5.4.25
g0126	5-oxoprolinase (ATP-hydrolysing)	2 h2o[c] + atp[c] + 5opro[c] -> glu[c] + h[c] + pi[c] + adp[c]	OA:Glutathione metabolism	0	0	3.5.2.9
g0127	Choline dehydrogenase	h[e] + fad[e] + cln[e] -> fadh2[e] + betald[e]	AA:Glycine, serine and threonine metabolism	0	0	1.1.99.1
g0128	Choline dehydrogenase	h[p] + fad[p] + cln[p] -> fadh2[p] + betald[p]	AA:Glycine, serine and threonine metabolism	0	0	1.1.99.1
g0129	Choline dehydrogenase	h[c] + fad[c] + cln[c] -> fadh2[c] + betald[c]	AA:Glycine, serine and threonine metabolism	0	0	1.1.99.1
g0131	enoyl-[ACP] reductase (NADh)	h[c] + nadph[c] + c14dacp[c] <=> nadp[c] + c140acp[c]	LM:Fatty acid biosynthesis	0.022022	0.0207808	1.3.1.9
g0132	enoyl-[ACP] reductase (NADh)	h[c] + nadph[c] + c10dacp[c] <=> nadp[c] + c100acp[c]	LM:Fatty acid biosynthesis	0.0226169	0.0213421	1.3.1.9
g0133	enoyl-[ACP] reductase (NADh)	h[c] + nadph[c] + c12dacp[c] <=> nadp[c] + c120acp[c]	LM:Fatty acid biosynthesis	0.0226169	0.0213421	1.3.1.9
g0134	enoyl-[ACP] reductase (NADh)	h[c] + nadph[c] + c18dacp[c] <=> nadp[c] + c180acp[c]	LM:Fatty acid biosynthesis	0.0191969	0	1.3.1.9
g0135	enoyl-[ACP] reductase (NADh)	nadp[c] + c40acp[c] <=> h[c] + nadph[c] + c4dacp[c]	LM:Fatty acid biosynthesis	-0.0226169	-0.0213421	1.3.1.9
g0136	enoyl-[ACP] reductase (NADh)	h[c] + nadph[c] + c6dacp[c] <=> nadp[c] + c60acp[c]	LM:Fatty acid biosynthesis	0.0226169	0.0213421	1.3.1.9
g0137	enoyl-[ACP] reductase (NADh)	h[c] + nadph[c] + c8dacp[c] <=> nadp[c] + c80acp[c]	LM:Fatty acid biosynthesis	0.0226169	0.0213421	1.3.1.9
g0138	enoyl-[ACP] reductase (NADh)	h[c] + nadph[c] + c16dacp[c] <=> nadp[c] + c160acp[c]	LM:Fatty acid biosynthesis	0.0210584	0.0198715	1.3.1.9
g0139	trehalose-phosphatase	h2o[c] + tre6p[c] -> pi[c] + tre[c]	CM:Starch and sucrose metabolism	0	0	3.1.3.12
g0140	alpha,alpha-trehalose-phosphate synthase (UDP-forming)	udpg[c] + dg6p[c] -> udp[c] + tre6p[c]	CM:Starch and sucrose metabolism	0	0	2.4.1.15
g0141	Pyruvate carboxylase	h2o[c] + pyr[c] + atp[c] + co2[c] -> oa[c] + 2 h[c] + pi[c] + adp[c]	CM:pyruvate metabolism	0.0248624	0.049968	6.4.1.1
g0142	Methylcrotonoyl-CoA carboxylase	atp[c] + mcrcoa[c] + hco3[c] -> h[c] + pi[c] + adp[c] + mgcoa[c]	AA:Valine, leucine and isoleucine degradation	0	0	6.4.1.4
g0143	Lanosterol synthase	s23e[c] -> lnst[c]	TP:Terpenoid backbone biosynthesis	0.00111589	0.001053	5.4.99.7
g0144	NAD+ diphosphatase	h2o[c] + nad[c] -> 2 h[c] + amp[c] + nmn[c]	CV:Nicotinate and nicotinamide metabolism	0	0	3.6.1.22
g0145	Glycogen synthase	udpg[c] -> udp[c] + 14glucan[c]	CM:Starch and sucrose metabolism	0	0	2.4.1.11
g0146	Glycogen synthase	udpg[c] -> udp[c] + glycogen[c]	CM:Starch and sucrose metabolism	0	0	2.4.1.11
g0147	phosphoribosylformylglycinamidine synthase	h2o[c] + gln[c] + atp[c] + fgar[c] -> glu[c] + h[c] + pi[c] + adp[c] + fgam[c]	NM:Purine metabolism	0.0031075	0.00293235	6.3.5.3
g0148	D-mandelate dehydrogenase	nad[c] + dmand[c] <=> h[c] + nadh[c] + bfor[c]	CV:Pantothenate and CoA biosynthesis;OA:beta-Alanine metabolism;NM:Pyrimidine metabolism	0	0	1.2.1.-
g0152	serine palmitoyltransferase	h[p] + ser[p] + c160coa[p] -> co2[p] + coa[p] + dhsph[p]	LM:Sphingolipid metabolism	0	0	2.3.1.50
g0153	serine palmitoyltransferase	h[m] + ser[m] + c160coa[m] -> co2[m] + coa[m] + dhsph[m]	LM:Sphingolipid metabolism	0	0	2.3.1.50
g0154	aromatic-L-amino-acid decarboxylase	h[m] + his[m] <=> co2[m] + hisan[m]	AA:histidine metabolism	0	0	4.1.1.28
g0155	Aromatic-L-amino-acid decarboxylase	h[m] + phe[m] -> co2[m] + phem[m]	AA:Phenylalanine metabolism	0	0	4.1.1.28
g0156	Aromatic-L-amino-acid decarboxylase	h[m] + trp[m] -> co2[m] + trpm[m]	AA:Tryptophan metabolism	0	0	4.1.1.28
g0157	delta24-sterol reductase	h[m] + nadph[m] + dhdestol[m] <=> nadp[m] + pvd3[m]	LM:Steroid biosynthesis	0	0	1.3.1.72
g0158	delta24-sterol reductase	h[c] + nadph[c] + dhdestol[c] <=> nadp[c] + pvd3[c]	LM:Steroid biosynthesis	0	0	1.3.1.72
g0159	delta24-sterol reductase	nadp[m] + chtrol[m] <=> h[m] + nadph[m] + destol[m]	LM:Steroid biosynthesis	0	0	1.3.1.72
g0160	delta24-sterol reductase	nadp[c] + chtrol[c] <=> h[c] + nadph[c] + destol[c]	LM:Steroid biosynthesis	0	0	1.3.1.72
g0161	glycerophosphoryl diester phosphodiesterase	h2o[e] + gpc[e] -> h[e] + cln[e] + gl3p[e]	LM:Glycerophospholipid metabolism	0	0	3.1.4.46
g0162	glycerophosphoryl diester phosphodiesterase	h2o[e] + glypeln[e] -> h[e] + gl3p[e] + etha[e]	LM:Glycerophospholipid metabolism	0	0	3.1.4.46
g0163	Alpha-glucosidase	h2o[c] + mlt[c] -> 2 dglc[c]	CM:Starch and sucrose metabolism	0	0	3.2.1.20
g0164	Alpha-glucosidase	h2o[p] + mlt[p] -> 2 dglc[p]	CM:Starch and sucrose metabolism	0	0	3.2.1.20
g0165	Alpha-glucosidase	h2o[e] + mlt[e] -> 2 dglc[e]	CM:Starch and sucrose metabolism	0	0	3.2.1.20
g0166	Asparagine synthase	h2o[c] + asp[c] + gln[c] + atp[c] -> glu[c] + 2 h[c] + amp[c] + ppi[c] + asn[c]	AA:Alanine, aspartate and glutamate metabolism	0	0	6.3.5.4
g0167	NAD+ kinase	atp[c] + nad[c] -> h[c] + nadp[c] + adp[c]	CV:Nicotinate and Nicotinamide biosynthesis	-2.1399e-14	0	2.7.1.23
g0168	catechol 1,2-dioxygenase	o2[c] + ccl[c] -> muc[c]	XB:Benzoate degradation	0	0	1.13.11.1
g0169	L-Threonine 3-dehydrogenase	nad[c] + thr[c] -> h[c] + nadh[c] + aobut[c]	AA:Glycine, serine and threonine metabolism	0	0	1.1.1.103
g0170	3-hydroxyisobutyryl-CoA hydrolase	h2o[m] + 3hibutcoa[m] -> h[m] + coa[m] + hyisorate[m]	AA:Valine, leucine and isoleucine degradation	0	0	3.1.2.4
g0171	dimethylglycine dehydrogenase	h2o[c] + h[c] + fad[c] + dmgly[c] -> fadh2[c] + sarc[c] + fald[c]	AA:Glycine, serine and threonine metabolism	0	0	1.5.99.2
g0172	Norsolorinic acid reductase	2 h[m] + nadph[m] + nor[m] -> nadp[m] + avn[m]	XB:Xenobiotics Biodegradation and Metabolism	0	0	1.1.1.-
g0173	carbonate dehydratase	h[c] + hco3[c] <=> h2o[c] + co2[c]	EM:Nitrogen metabolism	-0.197402	-0.225191	4.2.1.1
g0174	carbonate dehydratase	h[m] + hco3[m] <=> h2o[m] + co2[m]	EM:Nitrogen metabolism	0	0	4.2.1.1
g0175	D-amino-acid oxidase	h2o[e] + o2[e] + dasp[e] -> h2o2[e] + nh3[e] + oa[e]	AA:Alanine, aspartate and glutamate metabolism	0	0	1.4.3.3
g0176	D-amino-acid oxidase	h2o[m] + o2[m] + dasp[m] -> h2o2[m] + nh3[m] + oa[m]	AA:Alanine, aspartate and glutamate metabolism	0	0	1.4.3.3
g0177	D-amino-acid oxidase	gly[e] + h2o[e] + o2[e] -> glx[e] + nh3[e] + h2o2[e]	AA:Glycine, serine and threonine metabolism	0	0	1.4.3.3
g0178	D-amino-acid oxidase	gly[m] + h2o[m] + o2[m] -> glx[m] + nh3[m] + h2o2[m]	AA:Glycine, serine and threonine metabolism	0	0	1.4.3.3
g0179	primary-amine oxidase	h2o[c] + o2[c] + daprp[c] -> h2o2[c] + nh3[c] + aproa[c]	OA:beta-Alanine metabolism	0	0	1.4.3.21
g0180	Biotin carboxylase	h2o[c] + atp[c] + co2[c] + bccp[c] -> 2 h[c] + pi[c] + adp[c] + cbccp[c]	LM:Fatty acid biosynthesis	0	0	6.3.4.14
g0181	Acetyl-CoA carboxylase	accoa[c] + atp[c] + hco3[c] -> h[c] + pi[c] + adp[c] + malcoa[c]	LM:Fatty acid biosynthesis	0.197402	0.225191	6.4.1.2
g0182	Acetyl-CoA carboxylase	accoa[c] + cbccp[c] -> malcoa[c] + bccp[c]	LM:Fatty acid biosynthesis	0	0	6.4.1.2
g0183	MIP2C synthase	pins[p] + mipc[p] -> h2o[p] + mip2c[p]	LM:Sphingolipid metabolism	0	0	2.4.1.-
g0184	Carboxy-cis,cis-muconate cyclase	coac[c] <=> cmuc[c]	XB:Benzoate degradation	0	0	5.5.1.5
g0185	Kynureninase	h2o[c] + hkyn[c] -> ala[c] + h[c] + han[c]	AA:Tryptophan metabolism	0	0	3.7.1.3
g0186	Kynureninase	h2o[c] + kyn[c] -> ala[c] + h[c] + an[c]	AA:Tryptophan metabolism	0	0	3.7.1.3
g0187	NADPh--cytochrome P450 reductase	nadph[n] + 2 feri[n] -> h[n] + nadp[n] + 2 fero[n]	LM:Fatty acid metabolism	0	0	1.6.2.4
g0188	malate dehydrogenase (oxaloacetate-decarboxylating) (NADP+)	nadp[c] + mal[c] -> pyr[c] + nadph[c] + co2[c]	CM:Pyruvate metabolism	0	0	1.1.1.40
g0189	indolepyruvate decarboxylase	h[m] + ipyr[m] -> co2[m] + i3ad[m]	AA:Tryptophan metabolism	0	0	4.1.1.74
g0190	branched-chain-amino-acid transaminase	glu[c] + oival[c] <=> akg[c] + val[c]	AA:Valine, leucine and isoleucine biosynthesis:Valine, leucine and isoleucine degradation	0	0	2.6.1.42
g0191	branched-chain-amino-acid transaminase	akg[m] + val[m] <=> glu[m] + oival[m]	AA:Valine, leucine and isoleucine biosynthesis:Valine, leucine and isoleucine degradation	0	0	2.6.1.42
g0192	branched-chain-amino-acid transaminase	glu[c] + omval[c] <=> akg[c] + ile[c]	AA:Valine, leucine and isoleucine biosynthesis:Valine, leucine and isoleucine degradation	0	0	2.6.1.42
g0193	branched-chain-amino-acid transaminase	glu[m] + omval[m] -> akg[m] + ile[m]	AA:Valine, leucine and isoleucine biosynthesis:Valine, leucine and isoleucine degradation	0	0	2.6.1.42
g0194	branched-chain-amino-acid transaminase	glu[c] + 4mop[c] <=> akg[c] + leu[c]	AA:Valine, leucine and isoleucine biosynthesis:Valine, leucine and isoleucine degradation	0	0	2.6.1.42
g0195	branched-chain-amino-acid transaminase	glu[m] + 4mop[m] <=> akg[m] + leu[m]	AA:Valine, leucine and isoleucine biosynthesis:Valine, leucine and isoleucine degradation	0	0	2.6.1.42
g0196	Formamidase	h2o[c] + frid[c] -> nh3[c] + for[c]	EM:Nitrogen metabolism	0	0	3.5.1.49
g0197	2-dehydropantoate 2-reductase	h[c] + nadph[c] + akp[c] <=> nadp[c] + pant[c]	CV:Pantothenate and CoA biosynthesis	0	0	1.1.1.169
g0198	2-dehydropantoate 2-reductase	h[m] + nadph[m] + akp[m] <=> nadp[m] + pant[m]	CV:Pantothenate and CoA biosynthesis	0	0	1.1.1.169
g0199	Isovaleryl-CoA dehydrogenase	h[m] + fad[m] + ivacoa[m] -> fadh2[m] + mcrcoa[m]	AA:Valine, leucine and isoleucine degradation	0	0	1.3.8.4;1.3.99.10
g0200	Aminomethyltransferase	nh3[m] + metthf[m] + dhplys[m] <=> h[m] + thf[m] + hpsamlys[m]	AA:Glycine, serine and threonine metabolism	-1000	-1000	2.1.2.10
g0201	Aminomethyltransferase	nh3[c] + metthf[c] + dhplys[c] <=> h[c] + thf[c] + hpsamlys[c]	AA:Glycine, serine and threonine metabolism	0	0	2.1.2.10
g0202	Aminomethyltransferase	nh3[n] + metthf[n] + dhplys[n] <=> h[n] + thf[n] + hpsamlys[n]	AA:Glycine, serine and threonine metabolism	0	0	2.1.2.10
g0203	Aminomethyltransferase	nh3[p] + metthf[p] + dhplys[p] <=> h[p] + thf[p] + hpsamlys[p]	AA:Glycine, serine and threonine metabolism	0	0	2.1.2.10
g0204	glycine hydroxymethyltransferase	thf[m] + ser[m] <=> h2o[m] + gly[m] + metthf[m]	AA:Glycine, serine and threonine metabolism	0	0	2.1.2.1
g0205	glycine hydroxymethyltransferase	thf[c] + ser[c] <=> h2o[c] + gly[c] + metthf[c]	AA:Glycine, serine and threonine metabolism	0.00822096	0.0077576	2.1.2.1
g0206	glycine hydroxymethyltransferase	thf[n] + ser[n] <=> h2o[n] + gly[n] + metthf[n]	AA:Glycine, serine and threonine metabolism	0	0	2.1.2.1
g0207	glycine hydroxymethyltransferase	thf[p] + ser[p] <=> h2o[p] + gly[p] + metthf[p]	AA:Glycine, serine and threonine metabolism	0	0	2.1.2.1
g0208	O-Methylsterigmatocystin oxidoreductase	o2[m] + 3 h[m] + nadph[m] + dhomst[m] -> h2o[m] + nadp[m] + afb2[m]	XB:Xenobiotics Biodegradation and Metabolism	0	0	1.14.1.-
g0209	O-Methylsterigmatocystin oxidoreductase	o2[m] + 3 h[m] + nadph[m] + dhomst[m] -> h2o[m] + nadp[m] + afg2[m]	XB:Xenobiotics Biodegradation and Metabolism	0	0	1.14.1.-
g0210	O-Methylsterigmatocystin oxidoreductase	o2[m] + 3 h[m] + nadph[m] + omst[m] -> nadp[m] + eth[m] + afg1[m]	XB:Xenobiotics Biodegradation and Metabolism	0	0	1.14.1.-
g0211	O-Methylsterigmatocystin oxidoreductase	2 o2[m] + 2 h[m] + 2 nadph[m] + omst[m] -> h2o[m] + co2[m] + 2 nadp[m] + meth[m] + afb1[m]	XB:Xenobiotics Biodegradation and Metabolism	0	0	1.14.1.-
g0212	hNRNP arginine N-methyltransferase	his[c] + sam[c] -> mhis[c] + sah[c] + h[c]	AA:histidine metabolism	0	0	2.1.1.-
g0213	Long-chain acyl-CoA synthetase	atp[m] + coa[m] + c160[m] -> h[m] + amp[m] + ppi[m] + c160coa[m]	LM:Fatty acid metabolism	0	0	6.2.1.3
g0214	Long-chain acyl-CoA synthetase	atp[c] + coa[c] + c160[c] -> h[c] + amp[c] + ppi[c] + c160coa[c]	LM:Fatty acid metabolism	0	0	6.2.1.3
g0215	Long-chain acyl-CoA synthetase	atp[m] + coa[m] + c180[m] -> h[m] + amp[m] + ppi[m] + c180coa[m]	LM:Fatty acid metabolism	0	0	6.2.1.3
g0216	Long-chain acyl-CoA synthetase	atp[c] + coa[c] + c180[c] -> h[c] + amp[c] + ppi[c] + c180coa[c]	LM:Fatty acid metabolism	0	0	6.2.1.3
g0217	Long-chain acyl-CoA synthetase	atp[m] + coa[m] + c181[m] -> h[m] + amp[m] + ppi[m] + c181coa[m]	LM:Fatty acid metabolism	0	0	6.2.1.3
g0218	Long-chain acyl-CoA synthetase	atp[c] + coa[c] + c181[c] -> h[c] + amp[c] + ppi[c] + c181coa[c]	LM:Fatty acid metabolism	0	0	6.2.1.3
g0219	Long-chain acyl-CoA synthetase	atp[m] + coa[m] + c182[m] -> h[m] + amp[m] + ppi[m] + c182coa[m]	LM:Fatty acid metabolism	0	0	6.2.1.3
g0220	Long-chain acyl-CoA synthetase	atp[c] + coa[c] + c182[c] -> h[c] + amp[c] + ppi[c] + c182coa[c]	LM:Fatty acid metabolism	0	0	6.2.1.3
g0221	Long-chain acyl-CoA synthetase	atp[m] + coa[m] + c183[m] -> h[m] + amp[m] + ppi[m] + c183coa[m]	LM:Fatty acid metabolism	0	0	6.2.1.3
g0222	Long-chain acyl-CoA synthetase	atp[c] + coa[c] + c183[c] -> h[c] + amp[c] + ppi[c] + c183coa[c]	LM:Fatty acid metabolism	0	0	6.2.1.3
g0223	3-oxoadipate CoA-transferase	succoa[m] + 3oa[m] <=> succ[m] + 3oacoa[m]	XB:Benzoate degradation	0	0	2.8.3.6
g0224	3-oxoadipate CoA-transferase	succoa[c] + 3oa[c] <=> succ[c] + 3oacoa[c]	XB:Benzoate degradation	0	0	2.8.3.6
g0225	3-oxoacid CoA-transferase	succoa[m] + acact[m] <=> succ[m] + aaccoa[m]	AA:Valine, leucine and isoleucine degradation	0	0	2.8.3.5
g0226	3-oxoacid CoA-transferase	succoa[c] + acact[c] <=> succ[c] + aaccoa[c]	AA:Valine, leucine and isoleucine degradation	0	0	2.8.3.5
g0227	NAD(P)+ transhydrogenase	nadph[c] + nad[c] <=> nadp[c] + nadh[c]	CV:Nicotinate and nicotinamide metabolism	-1000	-1000	1.6.1.2
g0228	linoleoyl-CoA desaturase	o2[c] + h[c] + nadph[c] + c181acp[c] -> 2 h2o[c] + nadp[c] + c182acp[c]	LM:Fatty acid biosynthesis	0.00589681	0	1.14.19.3
g0229	linoleoyl-CoA desaturase	o2[r] + h[r] + nadph[r] + c181acp[r] -> 2 h2o[r] + nadp[r] + c182acp[r]	LM:Fatty acid biosynthesis	0	0	1.14.19.3
g0230	linoleoyl-CoA desaturase	o2[m] + h[m] + nadph[m] + c181acp[m] -> 2 h2o[m] + nadp[m] + c182acp[m]	LM:Fatty acid biosynthesis	0	0	1.14.19.3
g0231	Transketolase	e4p[c] + x5p[c] <=> t3p1[c] + f6p[c]	CM:Pentose phosphate pathway	-0.00951281	-0.0176244	2.2.1.1
g0232	Transketolase	r5p[c] + x5p[c] <=> t3p1[c] + s7p[c]	CM:Pentose phosphate pathway	0.00171491	0.00594212	2.2.1.1
g0233	Adenylate cyclase	atp[n] -> h[n] + ppi[n] + camp[n]	NM:Purine metabolism	0	0	4.6.1.1
g0234	Adenylate cyclase	gtp[n] -> h[n] + ppi[n] + cgmp[n]	NM:Purine metabolism	0	0	4.6.1.1
g0235	Glutamine amidotransferase:cyclase/imidazole glycerol phosphate synthase	gln[c] + prlp[c] <=> glu[c] + 2 h[c] + aicar[c] + dimgp[c]	AA:histidine metabolism	0	0	2.4.2.-:4.1.3.-
g0236	Dihydroorotase	h2o[c] + doroa[c] <=> h[c] + caasp[c]	NM:Pyrimidine metabolism	-0.0029755	-0.00280779	3.5.2.3
g0237	UDP-glucose glycoprotein glucosyltransferase	gdpman[c] -> gdp[c] + 14mnan[c] + h[c]	CM:Fructose and mannose metabolism	0	0	2.4.1.-
g0238	UDP-glucose glycoprotein glucosyltransferase	h2o[c] + gdpman[c] -> gdp[c] + man[c] + h[c]	CM:Fructose and mannose metabolism	0	0	2.4.1.-
g0239	1D-myo-Inositol-1,2-cyclic-phosphate 2-inositolphosphohydrolase;myo-inositol-1(or 4)-monophosphatase	2 h2o[m] + myocypi[m] -> h[m] + pi[m] + ins[m]	CM:Inositol phosphate metabolism	0	0	3.1.4.43;3.1.3.25
g0240	myo-inositol-1(or 4)-monophosphatase	h2o[m] + ip4[m] -> pi[m] + ins[m]	CM:Inositol phosphate metabolism	0	0	3.1.3.25
g0241	inositol-phosphate phosphatase	h2o[m] + mi3p[m] -> pi[m] + ins[m]	CM:Inositol phosphate metabolism	0	0	3.1.3.25
g0243	Alcohol oxidase	o2[c] + eth[c] -> h2o2[c] + acal[c]	EM:Methane metabolism	0	0	1.1.3.13
g0244	Alcohol oxidase	o2[c] + gl[c] -> h2o2[c] + glyal[c]	EM:Methane metabolism	0	0	1.1.3.13
g0245	Alcohol oxidase	o2[c] + gl[c] -> h2o2[c] + glyn[c]	EM:Methane metabolism	0	0	1.1.3.13
g0246	Alcohol oxidase	o2[c] + meth[c] -> h2o2[c] + fald[c]	EM:Methane metabolism	0	0	1.1.3.13
g0247	Phospholipid diacylglycerol acyltransferase	2 h[c] + dagly[c] + pc[c] -> lpc[c] + tagly[c]	LM:Glycerolipid metabolism	0	0	2.3.1.158
g0248	Phospholipid diacylglycerol acyltransferase	dagly[c] + paa[c] -> tagly[c] + lpaa[c]	LM:Glycerolipid metabolism	0	0	2.3.1.158
g0249	Phospholipid diacylglycerol acyltransferase	dagly[c] + pdme[c] -> tagly[c] + lpdme[c]	LM:Glycerolipid metabolism	0	0	2.3.1.158
g0250	Phospholipid diacylglycerol acyltransferase	dagly[c] + pe[c] -> tagly[c] + lpe[c]	LM:Glycerolipid metabolism	0	0	2.3.1.158
g0251	Phospholipid diacylglycerol acyltransferase	dagly[c] + pg[c] -> tagly[c] + lpg[c]	LM:Glycerolipid metabolism	0	0	2.3.1.158
g0252	Phospholipid diacylglycerol acyltransferase	dagly[c] + pmme[c] -> tagly[c] + lpmme[c]	LM:Glycerolipid metabolism	0	0	2.3.1.158
g0253	Phospholipid diacylglycerol acyltransferase	dagly[c] + ps[c] -> tagly[c] + lps[c]	LM:Glycerolipid metabolism	0	0	2.3.1.158
g0254	Phosphomannomutase	man1p[c] <=> man6p[c]	CM:Fructose and mannose metabolism	0	0	5.4.2.8
g0255	Pyruvate dehydrogenase complex	pyr[m] + nad[m] + coa[m] -> nadh[m] + co2[m] + accoa[m]	CM:Pyruvate metabolism	1.01937	1.01308	1.2.4.1
g0256	Pyruvate dehydrogenase complex	pyr[c] + nad[c] + coa[c] -> nadh[c] + co2[c] + accoa[c]	CM:Pyruvate metabolism	0	0	1.2.4.1
g0257	Dihydromonacolin L oxidase	o2[m] + dhmacl[m] -> h2o[m] + maclj[m]	TP:lovastatin	0	0	1.14.13.197
g0258	dihydropyrimidinase	h2o[c] + dhthy[c] -> h[c] + uibut[c]	NM:Pyrimidine metabolism	0	0	3.5.2.2
g0259	allantoate deiminase	h2o[m] + 2 h[m] + att[m] -> nh3[m] + co2[m] + ugly[m]	NM:Purine metabolism	0	0	3.5.3.9
g0260	lysophosphatidic acid-acyltransferase	2 h[c] + acoa[c] + agl3p[c] -> coa[c] + pa[c] + 4 h[c]	LM:Glycerophospholipid metabolism	0	0	2.3.1.51
g0261	lysophosphatidic acid-acyltransferase	agl3p[c] + acylacp[c] -> acp[c] + pa[c]	LM:Glycerophospholipid metabolism	0.0080877	0.00763184	2.3.1.51
g0262	Transaldolase	t3p1[c] + s7p[c] <=> e4p[c] + f6p[c]	CM:Pentose phosphate pathway	0.00171491	0.00594212	2.2.1.2
g0263	methionine adenosyltransferase	h2o[c] + atp[c] + met[c] -> h[c] + ppi[c] + pi[c] + sam[c]	AA:Cysteine and methionine metabolism	0.00286886	0.00270716	2.5.1.6
g0264	NAD-dependent alcohol dehydrogenase	nad[c] + gl[c] -> h[c] + nadh[c] + glyal[c]	LM:Fatty acid metabolism	0	0	1.1.1.1
g0265	NAD-dependent alcohol dehydrogenase	nad[m] + gl[m] -> h[m] + nadh[m] + glyal[m]	LM:Fatty acid metabolism	0	0	1.1.1.1
g0266	glycerol-3-phosphate O-acyltransferase	t3p2[c] + acoa[c] -> coa[c] + at3p2[c] + 4 h[c]	LM:Glycerophospholipid metabolism	0	0.00763184	2.3.1.42
g0267	3-sn-phosphatidate phosphohydrolase	h2o[p] + dhsp[p] -> pi[p] + sph[p]	LM:Glycerophospholipid metabolism	0	0	3.1.3.4:3.1.3.-
g0268	3-sn-phosphatidate phosphohydrolase	h2o[p] + sphep[p] -> pi[p] + sphe[p]	LM:Glycerophospholipid metabolism	0	0	3.1.3.4:3.1.3.-
g0269	Uridine kinase	atp[n] + uri[n] -> h[n] + adp[n] + ump[n]	NM:Nucleotide Metabolism	0	0	2.7.1.48
g0270	Uridine kinase	atp[c] + uri[c] -> h[c] + adp[c] + ump[c]	NM:Nucleotide Metabolism	0	0	2.7.1.48
g0271	Uridine kinase	gtp[n] + cytd[n] -> 2 h[n] + gdp[n] + cmp[n]	NM:Nucleotide Metabolism	0	0	2.7.1.48
g0272	Uridine kinase	gtp[n] + uri[n] -> 2 h[n] + gdp[n] + ump[n]	NM:Nucleotide Metabolism	0	0	2.7.1.48
g0273	Uridine kinase	gtp[c] + uri[c] -> 2 h[c] + gdp[c] + ump[c]	NM:Nucleotide Metabolism	0	0	2.7.1.48
g0274	3-dehydroshikimate dehydratase	dhsk[c] -> h2o[c] + papce[c]	AA:Phenylalanine, tyrosine and tryptophan biosynthesis	0	0	4.2.1.118
g0275	shikimate dehydrogenase	h[c] + nadh[c] + dhsk[c] -> nad[c] + sme[c]	AA:Phenylalanine, tyrosine and tryptophan biosynthesis	0.0112277	0.0235665	1.1.1.25
g0276	Chorismate mutase	chor[c] -> phen[c]	AA:Phenylalanine, tyrosine and tryptophan biosynthesis	0.0112277	0.0235665	5.4.99.5
g0277	homocitrate synthase	h2o[c] + akg[c] + accoa[c] <=> h[c] + coa[c] + hcit[c]	AA:Lysine biosynthesis	0	0	2.3.3.14
g0278	isopentenyl-diphosphate DELTA-isomerase	dmpp[c] <=> ippp[c]	TP:Terpenoid backbone biosynthesis	-0.00223179	-0.002106	5.3.3.2
g0279	Polyamine oxidase	h2o[e] + o2[e] + aspermd[e] -> h2o2[e] + ptrsc[e] + aaproa[e]	OA:beta-Alanine metabolism	0	0	1.5.3.17;1.5.3.16
g0280	Polyamine oxidase	h2o[e] + o2[e] + spere[e] -> h2o2[e] + sprmd[e] + aproa[e]	OA:beta-Alanine metabolism	0	0	1.5.3.17;1.5.3.16
g0281	Aldehyde reductase	h[c] + nadph[c] + arab[c] <=> nadp[c] + aol[c]	CM:Pentose and glucuronate interconversions	0	0	1.1.1.21
g0282	formaldehyde transketolase	fald[c] + x5p[c] -> t3p1[c] + glyn[c]	EM:Methane metabolism	0	0	2.2.1.3
g0283	UTP-glucose-1-phosphate uridylyltransferase	utp[c] + g1p[c] <=> ppi[c] + udpg[c] + 3 h[c]	CM:Pentose and glucuronate interconversions	0.059037	0.0557095	2.7.7.9
g0284	Aflatoxins biosynthesis;1,3,6,8-tetra hydroxy naphthalene reductase	h[c] + nadph[c] + vera[c] -> nadp[c] + dmst[c]	XB:Xenobiotics Biodegradation and Metabolism	0	0	1.1.-.-
g0285	Aflatoxins biosynthesis;1,3,6,8-tetra hydroxy naphthalene reductase	h[c] + nadph[c] + verb[c] -> h2o[c] + nadp[c] + dhdmst[c]	XB:Xenobiotics Biodegradation and Metabolism	0	0	1.1.-.-
g0286	L-methionine (R)-S-oxide reductase	metso[e] + rthio[e] -> h2o[e] + met[e] + othio[e]	AA:Cysteine and methionine metabolism	0	0	1.8.4.14
g0287	Cyanate hydratase	3 h[c] + hco3[c] + cyan[c] -> nh3[c] + 2 co2[c]	EM:Nitrogen metabolism	0	0	4.2.1.104
g0288	cholinesterase	h2o[e] + accln[e] -> h[e] + cln[e] + ac[e]	LM:Glycerophospholipid metabolism	0	0	3.1.1.7;3.1.1.8
g0289	homoserine kinase	atp[c] + hser[c] -> h[c] + adp[c] + phser[c]	AA:Glycine, serine and threonine metabolism	0	0	2.7.1.39
g0290	phosphoribosylformylglycinamidine cyclo-ligase	atp[c] + fgam[c] -> h[c] + pi[c] + adp[c] + air[c]	NM:Purine metabolism	0.0031075	0.00293235	6.3.3.1
g0291	Adenine phosphoribosyltransferase	ad[c] + prpp[c] <=> h[c] + amp[c] + ppi[c]	NM:Purine metabolism	-999.997	-3.927	2.4.2.7
g0292	Sterigmatocystin biosynthesis lipase/esterase STCI	h2o[c] + vha[c] -> 2 h[c] + ac[c] + vhoh[c]	XB:Xenobiotics Biodegradation and Metabolism	0	0	3.1.1.94
g0293	Acyl-CoA dehydrogenase	5 h[m] + fad[m] + c40coa[m] -> fadh2[m] + c4dcoa[m]	LM:Fatty acid metabolism	0	0	1.3.99.3
g0294	Acyl-CoA dehydrogenase	5 h[c] + fad[c] + c40coa[c] -> fadh2[c] + c4dcoa[c]	LM:Fatty acid metabolism	0	0	1.3.99.3
g0295	Acyl-CoA dehydrogenase	h[c] + fad[c] + c60coa[c] -> fadh2[c] + c6dcoa[c]	LM:Fatty acid metabolism	0	0	1.3.99.3
g0296	Alpha-amylase	h2o[e] + star[e] -> dglc[e]	CM:Starch and sucrose metabolism	0	0	3.2.1.3
g0297	Beta-glucuronidase	h2o[e] + glucur[e] -> h[e] + eth[e] + glcurn[e]	CM:Pentose and glucuronate interconversions	0	0	3.2.1.31
g0298	Alpha-amylase	glycogen[e] -> dglc[e]	CM:Starch and sucrose metabolism	0	0	3.2.1.3
g0299	Alpha-amylase	glycogen[c] -> dglc[c]	CM:Starch and sucrose metabolism	0	0	3.2.1.3
g0300	indole-3-glycerol-phosphate synthase	h[c] + cpad5p[c] -> h2o[c] + co2[c] + igp[c]	AA:Phenylalanine, tyrosine and tryptophan biosynthesis	0	0	4.1.1.48
g0301	phosphoribosylanthranilate isomerase	npran[c] -> cpad5p[c]	AA:Phenylalanine, tyrosine and tryptophan biosynthesis	0	0	5.3.1.24
g0302	oxaloacetase	h2o[c] + oa[c] -> h[c] + ac[c] + oxal[c]	CM:Carbohydrate Metabolism	0	0	3.7.1.1
g0303	oxaloacetase	h2o[m] + oa[m] -> h[m] + ac[m] + oxal[m]	CM:Carbohydrate Metabolism	0	0	3.7.1.1
g0304	spermidine synthase	sprmd[c] + dsam[c] -> h[c] + spere[c] + mta[c]	AA:Arginine and proline metabolism	0	0	2.5.1.16
g0305	spermidine synthase	ptrsc[c] + dsam[c] -> h[c] + sprmd[c] + mta[c]	AA:Arginine and proline metabolism/Cysteine and methionine metabolism	0	0	2.5.1.16
g0306	Phosphoinositide phospholipase C	h2o[n] + d45pi[n] -> 6 h[n] + tpi[n] + dagly[n]	LM:Glycerophospholipid metabolism	0	0	3.1.4.11
g0307	Mannose-6-phosphate isomerase	man6p[c] <=> f6p[c]	CM:Fructose and mannose metabolism	0	0	5.3.1.8
g0308	L-Arabinitol 4-dehydrogenase	nad[c] + laol[c] <=> h[c] + nadh[c] + lxul[c]	CM:Pentose and glucuronate interconversions	0	0	1.1.1.12
g0309	D-Sorbitol dehydrogenase (acceptor)	nad[c] + sot[c] -> h[c] + nadh[c] + sor[c]	CM:Fructose and mannose metabolism	0	0	1.1.99.21
g0310	L-iditol 2-dehydrogenase	nad[c] + sot[c] -> h[c] + nadh[c] + dfru[c]	CM:Pentose and glucuronate interconversions	0	0	1.1.1.14
g0311	hydroxymethylglutaryl-CoA reductase (NADPh)	2 h[c] + 2 nadph[c] + hmgcoa[c] <=> 2 nadp[c] + coa[c] + mvl[c]	TP:Terpenoid backbone biosynthesis	0.00669537	0.00631799	1.1.1.34
g0312	quinate dehydrogenase	nad[c] + qt[c] <=> h[c] + nadh[c] + dqt[c]	AA:Phenylalanine, tyrosine and tryptophan biosynthesis	0	0	1.1.1.24
g0313	thiamine diphosphokinase	atp[c] + thdp[c] -> adp[c] + thtp[c]	CV:Thiamine metabolism	0	0	2.7.6.2
g0314	thiamine diphosphokinase	atp[c] + thm[c] -> h[c] + amp[c] + thdp[c]	CV:Thiamine metabolism	0	0	2.7.6.2
g0315	L-asparaginase	h2o[p] + asn[p] -> nh3[p] + asp[p]	AA:Alanine, aspartate and glutamate metabolism	0	0	3.5.1.1
g0316	fad synthetase	atp[n] + fmn[n] -> ppi[n] + fad[n] + h[n]	CV:Riboflavin metabolism	0	0	2.7.7.2
g0317	pyridoxine 4-dehydrogenase	nadp[c] + pdxi[c] <=> h[c] + nadph[c] + pdxal[c]	CV:Vitamin B6 metabolism	0.0065515	0.00674587	1.1.1.65
g0318	Succinate-CoA ligase (ADP-forming)	pi[m] + adp[m] + succoa[m] <=> succ[m] + coa[m] + atp[m]	CM:Citrate cycle/Glyoxylate and dicarboxylate metabolism	0.760318	0.73197	6.2.1.5
g0320	Ribose-5-phosphate isomerase	rl5p[c] <=> r5p[c]	CM:Pentose phosphate pathway	0.00779791	0.0116823	5.3.1.6
g0321	Pantoate-beta-alanine ligase	atp[m] + pant[m] + bala[m] -> 2 h[m] + amp[m] + ppi[m] + pnto[m]	CV:Pantothenate and CoA biosynthesis	0	0	6.3.2.1
g0322	Agmatinase	h2o[c] + agmt[c] -> ptrsc[c] + urea[c]	AA:Arginine and proline metabolism	0	0	3.5.3.11
g0323	Carbamoyl-phosphate synthase (glutamine-hydrolysing)	h2o[p] + 2 atp[p] + hco3[p] + gln[p] -> glu[p] + 2 h[p] + pi[p] + cap[p] + 2 adp[p]	NM:Pyrimidine metabolism	0	0	6.3.5.5
g0324	Dihydroorotase	h2o[p] + doroa[p] <=> h[p] + caasp[p]	NM:Pyrimidine metabolism	0	0	3.5.2.3
g0325	N-Acetyl-gamma-glutamyl-phosphate reductase (EC 1.2.1.38) and acetylglutamate kinase (EC 2.7.2.8)	h[m] + nadph[m] + naglup[m] -> nadp[m] + naglus[m] + pi[m]	AA:Arginine and proline metabolism	0	0	1.2.1.38
g0326	Acetylglutamate kinase	naglu[m] + atp[m] -> naglup[m] + adp[m]	AA:Arginine and proline metabolism	0	0	2.7.2.8
g0327	Acetylglutamate kinase	naglu[c] + atp[c] -> naglup[c] + adp[c]	AA:Arginine and proline metabolism	0	0	2.7.2.8
g0328	Acetylglutamate kinase	naglu[p] + atp[p] -> naglup[p] + adp[p]	AA:Arginine and proline metabolism	0	0	2.7.2.8
g0329	Acetylglutamate kinase	naglu[n] + atp[n] -> naglup[n] + adp[n]	AA:Arginine and proline metabolism	0	0	2.7.2.8
g0330	triacylglycerol lipase	h2o[p] + tagly[p] -> dagly[p] + 0.0545 c180[p] + 0.5335 c181[p] + 0.2170 c182[p] + 0.0437 c183[p] + 0.0263 c120[p] + 0.0673 c160[p] + 0.015 c161[p] + 0.0426 c140[p]	LM:Steroid biosynthesis	0	0	3.1.1.3
g0331	triacylglycerol lipase	h2o[e] + tagly[e] -> dagly[e] + 0.0545 c180[e] + 0.5335 c181[e] + 0.2170 c182[e] + 0.0437 c183[e] + 0.0263 c120[e] + 0.0673 c160[e] + 0.015 c161[e] + 0.0426 c140[e]	LM:Steroid biosynthesis	0	0	3.1.1.3
g0332	triacylglycerol lipase	h2o[m] + tagly[m] -> dagly[m] + 0.0545 c180[m] + 0.5335 c181[m] + 0.2170 c182[m] + 0.0437 c183[m] + 0.0263 c120[m] + 0.0673 c160[m] + 0.015 c161[m] + 0.0426 c140[m]	LM:Steroid biosynthesis	0	0	3.1.1.3
g0333	triacylglycerol lipase	h2o[p] + dagly[p] -> magly[p] + 0.0545 c180[p] + 0.5335 c181[p] + 0.2170 c182[p] + 0.0437 c183[p] + 0.0263 c120[p] + 0.0673 c160[p] + 0.015 c161[p] + 0.0426 c140[p]	LM:Steroid biosynthesis	0	0	3.1.1.3
g0334	triacylglycerol lipase	h2o[e] + dagly[e] -> magly[e] + 0.0545 c180[e] + 0.5335 c181[e] + 0.2170 c182[e] + 0.0437 c183[e] + 0.0263 c120[e] + 0.0673 c160[e] + 0.015 c161[e] + 0.0426 c140[e]	LM:Steroid biosynthesis	0	0	3.1.1.3
g0335	triacylglycerol lipase	h2o[m] + dagly[m] -> magly[m] + 0.0545 c180[m] + 0.5335 c181[m] + 0.2170 c182[m] + 0.0437 c183[m] + 0.0263 c120[m] + 0.0673 c160[m] + 0.015 c161[m] + 0.0426 c140[m]	LM:Steroid biosynthesis	0	0	3.1.1.3
g0336	myo-inositol 2-dehydrogenase	nad[c] + ins[c] <=> h[c] + nadh[c] + kins[c]	CM:Inositol phosphate metabolism	0	0	1.1.1.18
g0337	L-aspartate:2-oxoglutarate aminotransferase	akg[m] + 3sulala[m] <=> glu[m] + 3sulpyr[m]	AA:Cysteine and methionine metabolism	0	0	2.6.1.1
g0338	L-aspartate:2-oxoglutarate aminotransferase	akg[m] + ehglu[m] -> glu[m] + hakg[m]	AA:Arginine and proline metabolism	0	0	2.6.1.1
g0339	aspartate aminotransferase	akg[m] + cys[m] -> glu[m] + mrpyr[m]	AA:Arginine and proline metabolism	0	0	2.6.1.1
g0340	aspartate aminotransferase	akg[m] + cyste[m] -> glu[m] + slpyr[m]	AA:Arginine and proline metabolism	0	0	2.6.1.1
g0341	L-aspartate:2-oxoglutarate aminotransferase	akg[m] + phe[m] <=> glu[m] + ppyr[m]	AA:Phenylalanine, tyrosine and tryptophan biosynthesis/Phenylalanine metabolism	0	0	2.6.1.1;2.6.1.5;2.6.1.9;2.6.1.57
g0342	L-aspartate:2-oxoglutarate aminotransferase	glu[c] + ppyr[c] <=> akg[c] + phe[c]	AA:Phenylalanine, tyrosine and tryptophan biosynthesis/Phenylalanine metabolism	0.002045	0.00192968	2.6.1.1;2.6.1.5;2.6.1.9;2.6.1.57
g0343	L-tyrosine:2-oxoglutarate aminotransferase	akg[m] + tyr[m] <=> glu[m] + 4hppyr[m]	AA:Phenylalanine, tyrosine and tryptophan biosynthesis/Phenylalanine metabolism	0	0	2.6.1.1;2.6.1.5;2.6.1.9;2.6.1.57
g0344	Stearoyl-CoA 12-desaturase	o2[r] + h[r] + nadh[r] + c182acp[r] -> 2 h2o[r] + nad[r] + c183acp[r]	LM:Biosynthesis of unsaturated fatty acids	0	0	1.14.19.1
g0345	Stearoyl-CoA 12-desaturase	o2[p] + h[p] + nadh[p] + c182acp[p] -> 2 h2o[p] + nad[p] + c183acp[p]	LM:Biosynthesis of unsaturated fatty acids	0	0	1.14.19.1
g0346	Stearoyl-CoA 12-desaturase	o2[m] + h[m] + nadh[m] + c182acp[m] -> 2 h2o[m] + nad[m] + c183acp[m]	LM:Biosynthesis of unsaturated fatty acids	0	0	1.14.19.1
g0347	Fumarate hydratase	h2o[m] + fum[m] <=> mal[m]	CM:Citrate cycle	2.6869	2.63551	4.2.1.2
g0348	Beta-galactosidase	h2o[e] + lact[e] -> dglc[e] + gal[e]	CM:Galactose metabolism	0	0	3.2.1.23
g0349	Beta-galactosidase	h2o[v] + lact[v] -> dglc[v] + gal[v]	CM:Galactose metabolism	0	0	3.2.1.23
g0350	Beta-galactosidase	h2o[c] + lact[c] -> dglc[c] + gal[c]	CM:Galactose metabolism	0	0	3.2.1.23
g0351	inositol oxygenase	o2[c] + ins[c] -> h2o[c] + h[c] + glcurn[c]	CM:Inositol phosphate metabolism	0	0	1.13.99.1
g0352	Xanthine dehydrogenase	h2o[c] + nad[c] + hyxn[c] -> h[c] + nadh[c] + xan[c]	NM:Purine metabolism	0	0	1.17.1.4
g0353	xanthine dehydrogenase	h2o[c] + nad[c] + xan[c] -> h[c] + nadh[c] + urate[c]	NM:Purine metabolism	0	0	1.17.1.4
g0354	hydroxymethylglutaryl-CoA lyase	hmgcoa[m] -> accoa[m] + acact[m]	AA:Valine, leucine and isoleucine degradation	0	0	4.1.3.4
g0355	Anthranilate synthase	gln[c] + chor[c] -> glu[c] + pyr[c] + h[c] + an[c]	AA:Phenylalanine, tyrosine and tryptophan biosynthesis	0	0	4.1.3.27
g0356	Sphinganine-1-phosphate aldolase	2 h[m] + phsp[m] -> h2o[m] + pea[m] + c16a[m]	LM:Sphingolipid metabolism	0	0	4.1.2.27
g0357	Sphinganine-1-phosphate aldolase	dhsp[m] -> pea[m] + c16a[m]	LM:Sphingolipid metabolism	0	0	4.1.2.27
g0358	sphinganine-1-phosphate aldolase	sphep[m] -> pea[m] + c16e[m]	LM:Sphingolipid metabolism	0	0	4.1.2.27
g0359	Adenosylmethionine-8-amino-7-oxononanoate transaminase	sam[m] + aona[m] -> danna[m] + samob[m]	CV:Biotin metabolism	0	0	2.6.1.62
g0360	Adenosylmethionine-8-amino-7-oxononanoate transaminase	sam[c] + aona[c] -> danna[c] + samob[c]	CV:Biotin metabolism	0	0	2.6.1.62
g0361	D-lactate dehydrogenase (cytochrome)	lac[c] + 2 feri[c] -> pyr[c] + 2 fero[c] + 2 h[c]	CM:Pyruvate metabolism	0	0	1.1.2.4
g0362	D-lactate dehydrogenase (cytochrome)	lac[n] + 2 feri[n] -> pyr[n] + 2 fero[n] + 2 h[n]	CM:Pyruvate metabolism	0	0	1.1.2.4
g0363	8-Amino-7-oxononanoate synthase	ala[m] + h[m] + chcoa[m] -> co2[m] + coa[m] + aona[m]	CV:Biotin metabolism	0	0	2.3.1.47
g0364	8-Amino-7-oxononanoate synthase	ala[c] + h[c] + chcoa[c] -> co2[c] + coa[c] + aona[c]	CV:Biotin metabolism	0	0	2.3.1.47
g0365	lovastatin nonaketide synthase (multi-step reaction)	accoa[c] + sam[c] + 8 malcoa[c] -> 6 h2o[c] + 8 co2[c] + 11 nadp[c] + 9 coa[c] + sah[c] + dhmacl[c]	TP:lovastatin	0	0	2.1.1.-;2.3.1.161
g0366	Fatty-acid synthase	2 h[p] + 2 nadph[p] + c40acp[p] + malacp[p] -> h2o[p] + co2[p] + 2 nadp[p] + acp[p] + c60acp[p]	LM:Fatty acid biosynthesis	0	0	2.3.1.85
g0367	Fatty-acid synthase	2 h[p] + 2 nadph[p] + malacp[p] + c100acp[p] -> h2o[p] + co2[p] + 2 nadp[p] + acp[p] + c120acp[p]	LM:Fatty acid biosynthesis	0	0	2.3.1.85
g0368	Fatty-acid synthase	2 h[p] + 2 nadph[p] + malacp[p] + c120acp[p] -> h2o[p] + co2[p] + 2 nadp[p] + acp[p] + c140acp[p]	LM:Fatty acid biosynthesis	0	0	2.3.1.85
g0369	Fatty-acid synthase	2 h[p] + 2 nadph[p] + malacp[p] + c140acp[p] -> h2o[p] + co2[p] + 2 nadp[p] + acp[p] + c160acp[p]	LM:Fatty acid biosynthesis	0	0	2.3.1.85
g0370	Fatty-acid synthase	2 h[p] + 2 nadph[p] + malacp[p] + c160acp[p] -> h2o[p] + co2[p] + 2 nadp[p] + acp[p] + c180acp[p]	LM:Fatty acid biosynthesis	0	0	2.3.1.85
g0371	Fatty-acid synthase	2 h[p] + 2 nadph[p] + malacp[p] + c60acp[p] -> h2o[p] + co2[p] + 2 nadp[p] + acp[p] + c80acp[p]	LM:Fatty acid biosynthesis	0	0	2.3.1.85
g0372	Fatty-acid synthase	2 h[p] + 2 nadph[p] + malacp[p] + c80acp[p] -> h2o[p] + co2[p] + 2 nadp[p] + acp[p] + c100acp[p]	LM:Fatty acid biosynthesis	0	0	2.3.1.85
g0373	3-methyl-2-oxobutanoate hydroxymethyltransferase	h2o[m] + metthf[m] + oival[m] -> thf[m] + akp[m]	CV:Pantothenate and CoA biosynthesis	0	0	2.1.2.11
g0374	Oxalate decarboxylase	h[e] + oxal[e] <=> co2[e] + for[e]	CM:Glyoxylate and dicarboxylate metabolism	0	0	4.1.1.2
g0375	aldehyde reductase	h[c] + nadph[c] + gal[c] <=> nadp[c] + gali[c]	CM:Galactose metabolism	0	0	1.1.1.21
g0376	L-arabinose reductase	h[c] + nadph[c] + larab[c] <=> nadp[c] + laol[c]	CM:Pentose and glucuronate interconversions	0	0	1.1.1.21
g0377	D-Ribose reductase	h[c] + nadph[c] + rib[c] <=> nadp[c] + ribol[c]	CM:Pentose and glucuronate interconversions	0	0	1.1.1.21
g0378	acylglycerol kinase	atp[c] + magly[c] -> h[c] + adp[c] + agl3p[c]	LM:Glycerolipid metabolism	0	0	2.7.1.94
g0379	sphingosine kinase	atp[c] + sphe[c] -> h[c] + adp[c] + sphep[c]	LM:Glycerolipid metabolism	0	0	2.7.1.91
g0380	Sphinganine kinase	atp[c] + psph[c] -> h[c] + adp[c] + phsp[c]	LM:Glycerolipid metabolism	0	0	2.7.1.91
g0381	Sphinganine kinase	atp[c] + sph[c] -> h[c] + adp[c] + dhsp[c]	LM:Glycerolipid metabolism	0	0	2.7.1.91
g0382	homogentisate 1,2-dioxygenase	h[c] + macac[c] <=> o2[c] + hgentis[c]	AA:Tyrosine metabolism	0	0	1.13.11.5
g0383	Ornithine carbamoyltransferase	orn[m] + cap[m] -> h[m] + pi[m] + citr[m]	AA:Arginine and proline metabolism	1.91443	1.89151	2.1.3.3
g0384	Aconitate hydratase	h2o[m] + aco[m] <=> cit[m]	CM:Citrate cycle/Glyoxylate and dicarboxylate metabolism	-0.747192	-0.717893	4.2.1.3
g0386	Aconitate hydratase	icit[m] <=> h2o[m] + aco[m]	CM:Citrate cycle/Glyoxylate and dicarboxylate metabolism	-0.747192	-0.717893	4.2.1.3
g0389	cellulase	cellob[e] -> h2o[e] + 2 13glucan[e]	CM:Starch and sucrose metabolism	0	0	3.2.1.4
g0390	cellulase	cellob[c] -> h2o[c] + 2 13glucan[c]	CM:Starch and sucrose metabolism	0	0	3.2.1.4
g0391	holocytochrome-c synthase	2 h[n] + hemeb[n] + apoce[n] <=> cytc[n]	CV:Porphyrin and chlorophyll metabolism	0	0	4.4.1.17
g0392	[ACP] S-malonyltransferase	h[c] + malcoa[c] + acp[c] -> coa[c] + malacp[c]	LM:Fatty acid biosynthesis	0.175362	0.165478	2.3.1.39
g0393	ribonucleoside-diphosphate reductase	adp[c] + rthio[c] -> h2o[c] + othio[c] + dadp[c]	NM:Purine metabolism	0.000253	0.00023874	1.17.4.1
g0394	ribonucleoside-diphosphate reductase	rthio[c] + cdp[c] -> h2o[c] + othio[c] + dcdp[c]	NM:Pyrimidine metabolism	0.000264	0.00024912	1.17.4.1
g0395	ribonucleoside-diphosphate reductase	rthio[c] + gdp[c] -> h2o[c] + othio[c] + dgdp[c]	NM:Purine metabolism	0.000264	0.00024912	1.17.4.1
g0396	ribonucleoside-diphosphate reductase	rthio[c] + udp[c] -> h2o[c] + othio[c] + dudp[c]	NM:Pyrimidine metabolism	0.000253	0.00023874	1.17.4.1
g0397	aldehyde dehydrogenase (NAD+)	h2o[m] + nad[m] + aproa[m] -> 2 h[m] + nadh[m] + bala[m]	OA:beta-Alanine metabolism	0	0	1.2.1.3
g0398	aldehyde dehydrogenase (NAD+)	h2o[c] + nad[c] + aproa[c] -> 2 h[c] + nadh[c] + bala[c]	OA:beta-Alanine metabolism	0	0	1.2.1.3
g0399	aldehyde dehydrogenase (NAD+)	h2o[m] + nad[m] + gabal[m] -> 2 h[m] + nadh[m] + gaba[m]	OA:beta-Alanine metabolism	0	0	1.2.1.3
g0400	aldehyde dehydrogenase (NAD+)	h2o[c] + nad[c] + gabal[c] -> 2 h[c] + nadh[c] + gaba[c]	OA:beta-Alanine metabolism	0	0	1.2.1.3
g0401	aldehyde dehydrogenase (NAD+)	h2o[m] + nad[m] + glyal[m] <=> 2 h[m] + nadh[m] + g[m]	LM:Glycerolipid metabolism	0	0	1.2.1.3
g0402	aldehyde dehydrogenase (NAD+)	h2o[c] + nad[c] + glyal[c] <=> 2 h[c] + nadh[c] + g[c]	LM:Glycerolipid metabolism	-998.323	-998.322	1.2.1.3
g0403	Diphosphomevalonate decarboxylase	atp[m] + ppmvl[m] -> co2[m] + pi[m] + adp[m] + ippp[m]	TP:Terpenoid backbone biosynthesis	0.00669537	0.00631799	4.1.1.33
g0404	sphingolipid delta-4 desaturase	dcer2[p] -> 2 h[p] + cer1[p]	LM:Sphingolipid metabolism	0	0	1.14.-.-
g0405	Acetolactate synthase	2 pyr[m] + h[m] -> co2[m] + aclac[m]	AA:Valine, leucine and isoleucine degradation	0	0	2.2.1.6
g0406	Acetolactate synthase	pyr[m] + 2 h[m] + obut[m] -> co2[m] + abut[m]	AA:Valine, leucine and isoleucine degradation	0	0	2.2.1.6
g0407	glycerol-3-phosphate dehydrogenase	h[m] + fad[m] + gl3p[m] -> fadh2[m] + t3p2[m]	LM:Glycerolipid metabolism	0	0	1.1.5.3
g0409	folylpolyglutamate synthase	glu[c] + atp[c] + dhpt[c] -> h[c] + pi[c] + adp[c] + dhf[c]	CV:Folate biosynthesis	0	0	6.3.2.17
g0410	2-phenylacetamide amidohydrolase	h2o[c] + pad[c] -> nh3[c] + pac[c]	AA:Phenylalanine metabolism	0	0	3.5.1.4
g0411	2-phenylacetamide amidohydrolase	h2o[m] + pad[m] -> nh3[m] + pac[m]	AA:Phenylalanine metabolism	0	0	3.5.1.4
g0412	D-xylulose reductase	nad[c] + xol[c] -> h[c] + nadh[c] + xul[c]	CM:Pentose and glucuronate interconversions	0	0	1.1.1.9
g0413	L-Iditol 2-dehydrogenase	nad[c] + idol[c] -> h[c] + nadh[c] + sor[c]	CM:Fructose and mannose metabolism	0	0	1.1.1.14
g0414	Nicotinamidase	h2o[c] + nicd[c] -> nh3[c] + nica[c]	CV:Nicotinate and nicotinamide metabolism	0	0	3.5.1.19
g0415	Methionine synthase	hcys[c] + mthf[c] -> met[c] + thf[c]	AA:Cysteine and methionine metabolism	0.00286886	0.00270716	2.1.1.14
g0416	choline-phosphate cytidylyltransferase	h[c] + ctp[c] + pcln[c] -> ppi[c] + cdpcln[c]	LM:Glycerophospholipid metabolism	0	0	2.7.7.15
g0417	Porphobilinogen synthase	2 amievul[m] -> 2 h2o[m] + h[m] + ppbg[m]	CV:Porphyrin and chlorophyll metabolism	0	0	4.2.1.24
g0418	2,3-dihydroxybenzoate decarboxylase	h[c] + dhba[c] -> co2[c] + ccl[c]	XB:Benzoate degradation	0	0	4.1.1.46
g0419	Polygalacturonase-4	h2o[e] + ptate[e] -> galunt[e]	CM:Starch and sucrose metabolism/Pentose and glucuronate interconversions	0	0	3.2.1.15
g0420	Phenylpyruvate:oxygen oxidoreductase (hydroxylating,decarboxylating);4-hydroxyphenylpyruvate dioxygenase	o2[c] + ppyr[c] -> co2[c] + 2hyoxplac[c]	AA:Phenylalanine metabolism	0	0	1.13.11.27
g0421	hydroxyacylglutathione hydrolase	h2o[c] + lgt[c] -> h[c] + lac[c] + gsh[c]	CM:Pyruvate metabolism	0	0	3.1.2.6
g0422	hydroxyacylglutathione hydrolase	h2o[m] + lgt[m] -> h[m] + lac[m] + gsh[m]	CM:Pyruvate metabolism	0	0	3.1.2.6
g0423	ADP,ATP carrier protein	pi[m] + adp[m] + atp[m] -> atp[m] + pi[m] + adp[m]	EM:Energy metabolism	1.13784e-16	4.55135e-16	2.A.29.1.2;7
g0424	S-(hydroxymethyl)glutathione synthase	hygta[c] -> fald[c] + gsh[c]	EM:Methane metabolism	0	0	4.4.1.22
g0425	Glycerol dehydrogenase	nad[c] + gl[c] -> h[c] + nadh[c] + glyn[c]	LM:Glycerolipid metabolism	998.322	0	1.1.1.6
g0426	Glycerol dehydrogenase	h[c] + nadph[c] + glyal[c] -> nadp[c] + gl[c]	LM:Glycerolipid metabolism	998.323	0	1.1.1.72
g0427	lactoylglutathione lyase	lgt[c] <=> mgxl[c] + gsh[c]	CM:Pyruvate metabolism	0	0	4.4.1.5
g0428	Sulfite reductase (NADPh)	3 h[c] + 3 nadph[c] + slfi[c] -> 3 h2o[c] + 3 nadp[c] + h2s[c]	EM:Sulfur metabolism	0	0	1.8.1.2
g0429	xylan 1,4-beta-xylosidase	xylan[m] -> xyl[m]	CM:Starch and sucrose metabolism	0	0	3.2.1.37
g0430	Beta-glucosidase	h2o[e] + cellob[e] -> 2 dglc[e]	CM:Carbohydrate Metabolism	0	0	3.2.1.21
g0431	Beta-glucosidase	h2o[c] + cellob[c] -> 2 dglc[c]	CM:Carbohydrate Metabolism	0	0	3.2.1.21
g0432	Beta-glucosidase	h2o[p] + cellob[p] -> 2 dglc[p]	CM:Carbohydrate Metabolism	0	0	3.2.1.21
g0433	L-amino-acid oxidase	h2o[m] + o2[m] + asp[m] -> h2o2[m] + nh3[m] + oa[m]	AA:Alanine, aspartate and glutamate metabolism	0	0	1.4.3.2
g0434	L-amino-acid oxidase	h2o[c] + o2[c] + met[c] -> h2o2[c] + nh3[c] + 4m2ob[c]	AA:Cysteine and methionine metabolism	0	0	1.4.3.2
g0435	L-amino-acid oxidase	h2o[c] + o2[c] + phe[c] -> h2o2[c] + nh3[c] + ppyr[c]	AA:Phenylalanine, tyrosine and tryptophan biosynthesis/Phenylalanine metabolism	0	0	1.4.3.2
g0436	L-amino-acid oxidase	h2o[c] + o2[c] + trp[c] -> h2o2[c] + nh3[c] + ipyr[c]	AA:Cysteine and methionine metabolism/Tryptophan metabolism	0	0	1.4.3.2
g0437	L-amino-acid oxidase	h2o[c] + o2[c] + tyr[c] -> h2o2[c] + nh3[c] + 4hppyr[c]	AA:Phenylalanine, tyrosine and tryptophan biosynthesis/Tyrosine metabolism	0	0	1.4.3.2
g0438	L-amino-acid oxidase	ile[m] + h2o[m] + o2[m] <=> omval[m] + nh3[m] + h2o2[m]	AA:Alanine, aspartate and glutamate metabolism	0.007503	0.00764374	1.4.3.2
g0439	Sterigmatocystin biosynthesis monooxygenase	o2[c] + h[c] + nadph[c] + avn[c] -> h2o[c] + nadp[c] + havn[c]	XB:Xenobiotics Biodegradation and Metabolism	0	0	1.14.-.-
g0440	L-asparaginase	h2o[m] + asn[m] -> nh3[m] + asp[m]	AA:Alanine, aspartate and glutamate metabolism	1.90693	1.88387	3.5.1.1
g0441	3-phytase	h2o[e] + minohp[e] -> pi[e] + i5p2[e]	CM:Inositol phosphate metabolism	0	0	3.1.3.8
g0442	biotin synthase	2 sam[n] + dtb[n] + s[n] -> 2 met[n] + bt[n] + 2 da[n]	CV:Biotin metabolism	0	0	2.8.1.6
g0443	Nitrate reductase (NADh)	h[c] + nadh[c] + hno3[c] -> h2o[c] + nad[c] + hno2[c]	EM:Nitrogen metabolism	0	0	1.7.1.1
g0444	C4-hydroxylase	o2[r] + h[r] + nadph[r] + dcer2[r] -> h2o[r] + nadp[r] + pcer2[r]	LM:Sphingolipid metabolism	0	0	1.14.-.-
g0445	Adenosine kinase	atp[c] + adn[c] -> h[c] + amp[c] + adp[c]	NM:Purine metabolism	1000	3.9297	2.7.1.20
g0446	Acid phosphatase	h2o[m] + t3p2[m] <=> pi[m] + glyn[m]	CV:Riboflavin metabolism	0	0	3.1.3.2
g0447	CDP-diacylglycerol-inositol 3-phosphatidyltransferase	ins[c] + cdpdg[c] -> 2 h[c] + pins[c] + cmp[c]	CM:Inositol phosphate metabolism;LM	0.000128315	0.000121083	2.7.8.11
g0448	Palmitoyl-CoA hydrolase	h2o[c] + c160coa[c] -> h[c] + coa[c] + c160[c]	LM:Fatty acid elongation	0	0.00143647	3.1.2.2
g0449	stearoyl-CoA hydrolase	h2o[c] + c180coa[c] -> h[c] + coa[c] + c180[c]	LM:Fatty acid elongation	0	0.00116326	3.1.2.2
g0450	oleoyl-CoA hydrolase	h2o[c] + c181coa[c] -> h[c] + coa[c] + c181[c]	LM:Fatty acid elongation	0	0.0113872	3.1.2.2
g0451	linoleoyl-CoA hydrolase	h2o[c] + c182coa[c] -> h[c] + coa[c] + c182[c]	LM:Fatty acid elongation	0	0	3.1.2.2
g0452	octadecatrienoyl-CoA hydrolase	h2o[c] + c183coa[c] -> h[c] + coa[c] + c183[c]	LM:Fatty acid elongation	0	0	3.1.2.2
g0453	Orotidine-5'-phosphate decarboxylase	h[c] + omp[c] -> co2[c] + ump[c]	NM:Pyrimidine metabolism	0.0029755	0.00280779	4.1.1.23
g0454	glycerate dehydrogenase	h[m] + nadh[m] + 3hpyr[m] -> nad[m] + g[m]	CM:Glyoxylate and dicarboxylate metabolism	0	0	1.1.1.29
g0455	glycerate dehydrogenase	h[n] + nadh[n] + 3hpyr[n] -> nad[n] + g[n]	CM:Glyoxylate and dicarboxylate metabolism	0	0	1.1.1.29
g0456	glycerate dehydrogenase	h[c] + nadh[c] + 3hpyr[c] -> nad[c] + g[c]	CM:Glyoxylate and dicarboxylate metabolism	1000	1000	1.1.1.29
g0457	glycerate dehydrogenase	nad[m] + glya[m] <=> glx[m] + h[m] + nadh[m]	CM:Glyoxylate and dicarboxylate metabolism	0	0	1.1.1.29
g0458	glycerate dehydrogenase	nad[n] + glya[n] <=> glx[n] + h[n] + nadh[n]	CM:Glyoxylate and dicarboxylate metabolism	0	0	1.1.1.29
g0459	glycerate dehydrogenase	nad[c] + glya[c] <=> glx[c] + h[c] + nadh[c]	CM:Glyoxylate and dicarboxylate metabolism	0	0	1.1.1.29
g0460	3-hydroxyacyl-CoA dehydrogenase	nad[c] + metbycoa[c] <=> h[c] + nadh[c] + 2mlaacoa[c]	AA:Valine, leucine and isoleucine degradation	0	0	1.1.1.35
g0461	Chitinase	h2o[c] + 2 chit[c] -> chib[c]	CM:Starch and sucrose metabolism	0	0	3.2.1.14
g0462	glutaminase	h2o[c] + gln[c] -> nh3[c] + glu[c]	AA:Arginine and proline metabolism/Alanine, aspartate and glutamate metabolism	0	0	3.5.1.2
g0463	3'(2'),5'-bisphosphate nucleotidase	h2o[c] + paps[c] -> pi[c] + aps[c]	EM:Sulfur metabolism	0	0	3.1.3.7
g0464	3'(2'),5'-bisphosphate nucleotidase	h2o[c] + pap[c] -> amp[c] + pi[c]	EM:Sulfur metabolism	0	0	3.1.3.7
g0465	3'(2'),5'-bisphosphate nucleotidase	h2o[e] + pap[e] -> amp[e] + pi[e]	EM:Sulfur metabolism	0	0	3.1.3.7
g0466	3'(2'),5'-bisphosphate nucleotidase	h2o[m] + pap[m] -> amp[m] + pi[m]	EM:Sulfur metabolism	0	0	3.1.3.7
g0467	glycerone-phosphate O-acyltransferase	gl3p[c] + acylacp[c] -> acp[c] + agl3p[c]	LM:Glycerolipid metabolism	0	0	2.3.1.15
g0468	glycerone-phosphate O-acyltransferase	0.2170 c182acp[c] + 0.0437 c183acp[c] + 0.0545 c180acp[c] + 0.5335 c181acp[c] + 0.0263 c120acp[c] + 0.0673 c160acp[c] + 0.015 c161acp[c] + 0.0426 c140acp[c] + gl3p[c] -> acp[c] + agl3p[c]	LM:Glycerolipid metabolism	0	0	2.3.1.15
g0469	glycerone-phosphate O-acyltransferase	t3p2[c] + 0.2170 c182acp[c] + 0.0437 c183acp[c] + 0.0545 c180acp[c] + 0.5335 c181acp[c] + 0.0263 c120acp[c] + 0.0673 c160acp[c] + 0.0150 c161acp[c] + 0.0426 c140acp[c] -> acp[c] + at3p2[c]	LM:Glycerolipid metabolism	8.77717e-14	1.62056e-13	2.3.1.15
g0470	glycerone-phosphate O-acyltransferase	t3p2[c] + acylacp[c] -> acp[c] + at3p2[c]	LM:Glycerolipid metabolism	0.00808769	0	2.3.1.15
g0471	2-octaprenyl-3-methyl-6-methoxy-1,4-benzoquinone hydroxylase	o2[m] + h[m] + nadph[m] + ommb[m] -> h2o[m] + nadp[m] + omhmb[m]	CV:Ubiquinone and other terpenoid-quinone biosynthesis	0	0	1.14.13.-
g0472	2-Oxoglutarate dehydrogenase complex	akg[m] + nad[m] + coa[m] <=> nadh[m] + co2[m] + succoa[m]	CM:Citrate cycle/Glyoxylate and dicarboxylate metabolism	0.760318	0.73197	1.2.4.2:1.8.1.4:2.3.1.61
g0473	2-oxoglutarate dehydrogenase E1 component	nad[m] + coa[m] + aka[m] -> nadh[m] + co2[m] + gltcoa[m]	AA:Tryptophan metabolism	0	0	1.2.4.2
g0474	fructose-bisphosphatase	h2o[c] + f16p[c] -> pi[c] + f6p[c]	CM:EMP Pathway	0	0	3.1.3.11
g0475	3,4-dihydroxy-2-butanone 4-phosphate synthase	rl5p[c] -> h[c] + for[c] + db4p[c]	CV:Riboflavin metabolism	0	0	4.1.99.12
g0476	Aldose 1-epimerase	dfru[e] <=> bdfru[e]	CM:Glycolysis / Gluconeogenesis	-1000	-1000	5.1.3.3
g0477	Aldose 1-epimerase	dfru[c] <=> bdfru[c]	CM:Glycolysis / Gluconeogenesis	1000	1000	5.1.3.3
g0478	Aldose 1-epimerase	gal[e] <=> agal[e]	CM:Glycolysis / Gluconeogenesis	0	0	5.1.3.3
g0479	Aldose 1-epimerase	gal[c] <=> agal[c]	CM:Glycolysis / Gluconeogenesis	6.28782e-29	0	5.1.3.3
g0480	Aldose 1-epimerase	bdglc[e] <=> adglc[e]	CM:Glycolysis / Gluconeogenesis	0	0	5.1.3.3
g0481	Aldose 1-epimerase	bdglc[c] <=> adglc[c]	CM:Glycolysis / Gluconeogenesis	0	0	5.1.3.3
g0482	Aldose 1-epimerase	larab[e] <=> arab[e]	CM:Glycolysis / Gluconeogenesis	-1000	-1000	5.1.3.3
g0483	Aldose 1-epimerase	larab[c] <=> arab[c]	CM:Glycolysis / Gluconeogenesis	1000	1000	5.1.3.3
g0484	Mannose-1-phosphate guanylyltransferase	gtp[m] + man1p[m] -> ppi[m] + gdpman[m]	CM:Fructose and mannose metabolism	0	0	2.7.7.13
g0485	Mannose-1-phosphate guanylyltransferase	gtp[c] + man1p[c] -> ppi[c] + gdpman[c]	CM:Fructose and mannose metabolism	996.028	0	2.7.7.13
g0486	Lysophospholipase	h2o[e] + lpc[e] -> 3 h[e] + carbo[e] + gpc[e]	LM:Glycerophospholipid metabolism	0	0	3.1.1.5
g0487	Lysophospholipase	h2o[c] + lpc[c] -> 3 h[c] + carbo[c] + gpc[c]	LM:Glycerophospholipid metabolism	0	0	3.1.1.5
g0488	Lysophospholipase	h2o[e] + lpe[e] -> h[e] + carbo[e] + glypeln[e]	LM:Glycerophospholipid metabolism	0	0	3.1.1.5
g0489	Lysophospholipase	h2o[c] + lpe[c] -> h[c] + carbo[c] + glypeln[c]	LM:Glycerophospholipid metabolism	0	0	3.1.1.5
g0490	Lysophospholipase	h2o[p] + lpe[p] -> h[p] + carbo[p] + glypeln[p]	LM:Glycerophospholipid metabolism	0	0	3.1.1.5
g0491	L-ribulose-5-phosphate 4-epimerase	lrl5p[c] <=> x5p[c]	CM:Pentose and glucuronate interconversions/Ascorbate and aldarate metabolism	0	0	5.1.3.4
g0492	L-ribulose-5-phosphate 4-epimerase	lrl5p[m] <=> x5p[m]	CM:Pentose and glucuronate interconversions/Ascorbate and aldarate metabolism	0	0	5.1.3.4
g0493	acetyl-CoA C-acyltransferase	coa[m] + 3oacoa[m] <=> accoa[m] + succoa[m]	XB:Benzoate degradation	0	0	2.3.1.16
g0494	acetyl-CoA C-acyltransferase	coa[m] + c10ocoa[m] -> accoa[m] + c80coa[m]	LM:Fatty acid metabolism	0	0	2.3.1.16
g0495	acetyl-CoA C-acyltransferase	coa[m] + c12ocoa[m] -> accoa[m] + c100coa[m]	LM:Fatty acid metabolism	-8.80997e-24	2.19078e-28	2.3.1.16
g0496	acetyl-CoA C-acyltransferase	coa[m] + c14ocoa[m] -> accoa[m] + c120coa[m]	LM:Fatty acid metabolism	0	0	2.3.1.16
g0497	acetyl-CoA C-acyltransferase	coa[m] + c16ocoa[m] -> accoa[m] + c140coa[m]	LM:Fatty acid metabolism	0	0	2.3.1.16
g0498	acetyl-CoA C-acyltransferase	coa[m] + c18ocoa[m] -> accoa[m] + c160coa[m]	LM:Fatty acid metabolism	0	0	2.3.1.16
g0499	acetyl-CoA C-acyltransferase	coa[m] + c6ocoa[m] -> accoa[m] + c40coa[m]	LM:Fatty acid metabolism	0	0	2.3.1.16
g0500	acetyl-CoA C-acyltransferase	coa[m] + c8ocoa[m] -> accoa[m] + c60coa[m]	LM:Fatty acid metabolism	0	0	2.3.1.16
g0501	3-hydroxybenzoate 4-monooxygenase	o2[p] + h[p] + nadph[p] + 3hba[p] -> h2o[p] + nadp[p] + papce[p]	XB:Benzoate degradation	0	0	1.14.13.23
g0502	3-hydroxybenzoate 4-monooxygenase	o2[m] + h[m] + nadph[m] + 3hba[m] -> h2o[m] + nadp[m] + papce[m]	XB:Benzoate degradation	0	0	1.14.13.23
g0503	3-hydroxybenzoate 4-monooxygenase	o2[n] + h[n] + nadph[n] + 3hba[n] -> h2o[n] + nadp[n] + papce[n]	XB:Benzoate degradation	0	0	1.14.13.23
g0504	3-hydroxybenzoate 4-monooxygenase	o2[c] + h[c] + nadph[c] + 3hba[c] -> h2o[c] + nadp[c] + papce[c]	XB:Benzoate degradation	0	0	1.14.13.23
g0505	benzoate 4-monooxygenase	o2[p] + h[p] + nadph[p] + ba[p] -> h2o[p] + nadp[p] + 4hba[p]	XB:Benzoate degradation:Aminobenzoate degradation	0	0	1.14.13.12
g0506	benzoate 4-monooxygenase	o2[m] + h[m] + nadph[m] + ba[m] -> h2o[m] + nadp[m] + 4hba[m]	XB:Benzoate degradation:Aminobenzoate degradation	0	0	1.14.13.12
g0507	benzoate 4-monooxygenase	o2[n] + h[n] + nadph[n] + ba[n] -> h2o[n] + nadp[n] + 4hba[n]	XB:Benzoate degradation:Aminobenzoate degradation	0	0	1.14.13.12
g0508	benzoate 4-monooxygenase	o2[c] + h[c] + nadph[c] + ba[c] -> h2o[c] + nadp[c] + 4hba[c]	XB:Benzoate degradation:Aminobenzoate degradation	0	0	1.14.13.12
g0509	mannan endo-1,4-beta-mannosidase	h2o[c] + 14mnan[c] -> man[c]	CM:Fructose and mannose metabolism	0	0	3.2.1.78
g0510	2-Methylcitrate synthase	h[m] + coa[m] + 2mcit[m] <=> h2o[m] + oa[m] + ppacoa[m]	CM:Propanoate metabolism	-0.007503	-0.00764374	2.3.3.5
g0511	Glucosamine 6-phosphate N-acetyltransferase	accoa[c] + ga6p[c] -> h[c] + coa[c] + nag6p[c]	CM:Amino sugar and nucleotide sugar metabolism	0.0395725	0.0373421	2.3.1.4
g0512	aldehyde dehydrogenase [NAD(P)+]	h2o[c] + nadp[c] + acal[c] -> 2 h[c] + nadph[c] + ac[c]	CM:Pyruvate metabolism	0	0	1.2.1.5
g0513	aldehyde dehydrogenase (NAD+)	h2o[c] + nad[c] + acal[c] -> 2 h[c] + nadh[c] + ac[c]	CM:Glycolysis / Gluconeogenesis	0	0	1.2.1.3
g0514	alkaline ceramidase	h2o[e] + pcer2[e] -> psph[e]	LM:Sphingolipid metabolism	0	0	3.5.1.23
g0515	neutral ceramidase	h2o[e] + cer1[e] -> sphe[e]	LM:Sphingolipid metabolism	0	0	3.5.1.23
g0516	Isocitrate lyase	icit[m] <=> succ[m] + glx[m]	CM:Glyoxylate and dicarboxylate metabolism	0	0	4.1.3.1
g0517	amidophosphoribosyltransferase	h2o[c] + gln[c] + prpp[c] -> glu[c] + h[c] + ppi[c] + pram[c]	NM:Purine metabolism	0.0031075	0.00293235	2.4.2.14
g0518	Dihydrofolate reductase	2 h[c] + 2 nadph[c] + fot[c] -> 2 nadp[c] + thf[c]	CV:Folate biosynthesis	0	0	1.5.1.3
g0519	formate-tetrahydrofolate ligase	atp[c] + thf[c] + for[c] -> pi[c] + adp[c] + fthf[c]	CV:One carbon pool by folate	0.00111589	0.001053	6.3.4.3
g0520	Methenyltetrahydrofolate cyclohydrolase	h[c] + fthf[c] <=> h2o[c] + methf[c]	CV:One carbon pool by folate	-0.0050991	-0.0048117	3.5.4.9
g0521	Dihydrofolate reductase	h[c] + nadph[c] + dhf[c] -> nadp[c] + thf[c]	CV:Folate biosynthesis	0.000253	0.00023874	1.5.1.3
g0522	Dihydrofolate reductase	nadp[c] + dhf[c] <=> h[c] + nadph[c] + fot[c]	CV:Folate biosynthesis	0	0	1.5.1.3
g0523	methylenetetrahydrofolate dehydrogenase (NADP+)	nadph[c] + methf[c] <=> nadp[c] + metthf[c]	CV:One carbon pool by folate	-998.946	-0.571591	1.5.1.5
g0524	betaine aldehyde dehydrogenase	h2o[c] + nad[c] + betald[c] -> 2 h[c] + nadh[c] + glybet[c]	AA:Glycine, serine and threonine metabolism	0	0	1.2.1.8
g0525	Phosphoacetylglucosamine mutase	naga1p[c] <=> nag6p[c]	CM:Amino sugar and nucleotide sugar metabolism	-0.0395725	-0.0373421	5.4.2.3
g0526	Galactokinase	atp[c] + agal[c] <=> h[c] + adp[c] + gal1p[c]	CM:Galactose metabolism	6.28782e-29	0	2.7.1.6
g0527	Fructose-bisphosphate aldolase	f16p[c] <=> t3p1[c] + t3p2[c]	CM:EMP Pathway	0.847792	0.852047	4.1.2.13
g0528	C140-CoA 9-desaturase	o2[c] + h[c] + nadph[c] + c140acp[c] -> 2 h2o[c] + nadp[c] + c141acp[c]	LM:Fatty acid biosynthesis	0	0	1.14.19.1
g0529	C140-CoA 9-desaturase	o2[m] + h[m] + nadph[m] + c140acp[m] -> 2 h2o[m] + nadp[m] + c141acp[m]	LM:Fatty acid biosynthesis	0	0	1.14.19.1
g0530	C160-CoA 9-desaturase	o2[c] + h[c] + nadph[c] + c160acp[c] -> 2 h2o[c] + nadp[c] + c161acp[c]	LM:Fatty acid biosynthesis	0.000339287	0.000320164	1.14.19.1
g0531	C160-CoA 9-desaturase	o2[m] + h[m] + nadph[m] + c160acp[m] -> 2 h2o[m] + nadp[m] + c161acp[m]	LM:Fatty acid biosynthesis	0	0	1.14.19.1
g0532	stearoyl-CoA 9-desaturase	o2[c] + h[c] + nadph[c] + c180acp[c] -> 2 h2o[c] + nadp[c] + c181acp[c]	LM:Fatty acid biosynthesis	0	0	1.14.19.1
g0533	stearoyl-CoA 9-desaturase	o2[m] + h[m] + nadph[m] + c180acp[m] -> 2 h2o[m] + nadp[m] + c181acp[m]	LM:Fatty acid biosynthesis	0	0	1.14.19.1
g0534	Gamma-glutamyl kinase, glutamate kinase	glu[c] + atp[c] -> glup[c] + adp[c]	AA:Arginine and proline metabolism	0	0	2.7.2.11
g0535	Mannitol-1-phosphate 5-dehydrogenase	nad[c] + mnt1p[c] <=> h[c] + nadh[c] + f6p[c]	CM:Fructose and mannose metabolism	0	0	1.1.1.17
g0536	Aspartate kinase	asp[c] + atp[c] -> adp[c] + basp[c]	AA:Cysteine and methionine metabolism;Lysine biosynthesis;Glycine, serine and threonine metabolism	0	0	2.7.2.4
g0537	Saccharopine dehydrogenase (NADP+, L-glutamate forming)	glu[c] + h[c] + nadph[c] + amasa[c] <=> h2o[c] + nadp[c] + sacp[c]	AA:Lysine biosynthesis	0	0	1.5.1.10
g0538	glucose-6-phosphate dehydrogenase	nadp[c] + dg6p[c] -> h[c] + nadph[c] + d6pgl[c]	CM:Pentose phosphate pathway	0	0	1.1.1.49
g0539	Deoxyhypusine synthase	h2o[c] + sprmd[c] + q[c] -> qh2[c] + gabal[c] + daprp[c]	OA:beta-Alanine metabolism	0	0	1.5.99.6
g0540	Pyridoxine synthesise	t3p1[c] + rl5p[c] -> pi[c] + plp[c]	CV:Vitamin B6 metabolism	0	0	4.-.-.-
g0541	5-aminolevulinate synthase	h[m] + gly[m] + succoa[m] -> co2[m] + coa[m] + amievul[m]	CV:Porphyrin and chlorophyll metabolism	0	0	2.3.1.37
g0542	methylthioribose-1-phosphate isomerase:dehydratase	sm5thr1p[c] -> h2o[c] + dkmtp[c]	AA:Cysteine and methionine metabolism	0	0	5.3.1.23:4.2.1.109
g0543	procollagen-proline dioxygenase	o2[e] + akg[e] + pro[e] -> co2[e] + succ[e] + hpro[e]	AA:Arginine and proline metabolism	0	0	1.14.11.2
g0544	glycogen debranching enzyme	mltiose[c] + mlt[c] <=> dglc[c] + mltose[c]	CM:Starch and sucrose metabolism	0	0	2.4.1.25
g0545	glycogen debranching enzyme	h2o[c] + star[c] -> dglc[c] + 14glucan[c]	CM:Starch and sucrose metabolism	0	0	3.2.1.33
g0546	gamma-glutamyltransferase	ala[e] + gsh[e] -> alagly[e] + cgly[e]	LM:Arachidonic acid metabolism	0	0	2.3.2.2
g0547	gamma-glutamyltransferase	ala[c] + gsh[c] -> alagly[c] + cgly[c]	LM:Arachidonic acid metabolism	0	0	2.3.2.2
g0548	Ornithine decarboxylase	h[c] + orn[c] -> co2[c] + ptrsc[c]	AA:Arginine and proline metabolism	0	0	4.1.1.17
g0549	Gluconokinase	atp[n] + glcnt[n] -> h[n] + adp[n] + d6pgc[n]	CM:Pentose phosphate pathway	0	0	2.7.1.12
g0550	Gluconokinase	atp[p] + glcnt[p] -> h[p] + adp[p] + d6pgc[p]	CM:Pentose phosphate pathway	0	0	2.7.1.12
g0551	Amino-acid N-acetyltransferase	glu[m] + accoa[m] -> h[m] + naglu[m] + coa[m]	AA:Arginine and proline metabolism	0	0	2.3.1.1
g0875	Acetylornithine deacetylase	h2o[m] + naorn[m] -> orn[m] + ac[m]	AA:Arginine and proline metabolism	0	0	3.5.1.16
g0552	Glutamate N-acetyltransferase	glu[m] + naorn[m] -> orn[m] + naglu[m]	AA:Arginine and proline metabolism	0	0	2.3.1.35
g0553	Mevalonate kinase	atp[c] + mvl[c] -> h[c] + adp[c] + pmvl[c]	TP:Terpenoid backbone biosynthesis	0.00669537	0.00631799	2.7.1.36
g0554	ATP phosphoribosyltransferase	atp[c] + prpp[c] -> h[c] + ppi[c] + prbatp[c]	AA:histidine metabolism	0	0	2.4.2.17
g0555	cytochrome P450, family 51 (sterol 14-demethylase)	3 o2[c] + 2 h[c] + 3 nadph[c] + lnst[c] -> 4 h2o[c] + 3 nadp[c] + for[c] + dctol[c]	LM:Steroid biosynthesis	0.00111589	0.001053	1.14.13.70
g0556	ornithine aminotransferase	akg[c] + orn[c] -> glu[c] + glugsal[c]	AA:Arginine and proline metabolism	0.0076735	0.00780463	2.6.1.13
g0557	Cytidylate kinase	adp[c] + cdp[c] <=> atp[c] + h[c] + cmp[c]	NM:Pyrimidine metabolism	-0.00037873	-0.000357383	2.7.4.14
g0558	Cytidylate kinase	atp[c] + h[c] + ump[c] <=> adp[c] + udp[c]	NM:Pyrimidine metabolism	0.001738	0.00164004	2.7.4.14;22
g0559	L-lactate dehydrogenase	h[c] + nadh[c] + mrpyr[c] -> nad[c] + mrlac[c]	AA:Cysteine and methionine metabolism	0	0	1.1.1.27
g0560	L-lactate dehydrogenase	nad[c] + llac[c] -> pyr[c] + h[c] + nadh[c]	CM:Glycolysis / Gluconeogenesis	0	0	1.1.1.27
g0561	catechol O-methyltransferase	h2o[c] + nadp[c] + fald[c] + ccl[c] <=> o2[c] + h[c] + nadph[c] + gua[c]	AA:Tyrosine metabolism	0	0	2.1.1.6
g0562	phosphopyruvate hydratase	2pg[c] <=> h2o[c] + pep[c]	CM:EMP Pathway	1.67469	1.67629	4.2.1.11
g0563	L-Serine ammonia-lyase	ser[c] -> nh3[c] + pyr[c]	AA:Cysteine and methionine metabolism/Glycine, serine and threonine metabolism	0	0	4.3.1.17 4.3.1.19
g0564	L-Serine ammonia-lyase	ser[m] -> nh3[m] + pyr[m]	AA:Cysteine and methionine metabolism/Glycine, serine and threonine metabolism	0	0	4.3.1.17 4.3.1.19
g0565	Glutamine-fructose-6-phosphate transaminase (isomerizing)	gln[c] + f6p[c] -> glu[c] + ga6p[c]	AA:Alanine, aspartate and glutamate metabolism	0.0395725	0.0373421	2.6.1.16
g0566	C-5 sterol desaturase (ERG3)	nadph[c] + epst[c] -> 3 h[c] + nadp[c] + ergod[c]	LM:Steroid biosynthesis	0.00111589	0.001053	1.14.19.20
g0567	3-deoxy-7-phosphoheptulonate synthase	h2o[c] + pep[c] + e4p[c] -> pi[c] + 3ddah7p[c]	AA:Phenylalanine, tyrosine and tryptophan biosynthesis	0.0112277	0.0235665	2.5.1.54
g0568	Diacylglycerol pyrophosphate phosphatase	h2o[c] + pa[c] -> 2 h[c] + pi[c] + dagly[c]	LM:Glycerophospholipid metabolism	0.00644374	0.00608055	3.1.3.4:3.1.3.-
g0569	Imidazoleglycerol-phosphate dehydratase	dimgp[c] -> h2o[c] + imacp[c]	AA:histidine metabolism	0	0	4.2.1.19
g0570	Adenine deaminase	h2o[c] + h[c] + ad[c] -> nh3[c] + hyxn[c]	NM:Purine metabolism	0	0	3.5.4.2
g0571	Adenosine deaminase	h2o[c] + h[c] + adn[c] -> nh3[c] + inos[c]	NM:Purine metabolism	0	0	3.5.4.4
g0572	Adenosine deaminase	h2o[m] + h[m] + adn[m] -> nh3[m] + inos[m]	NM:Purine metabolism	0	0	3.5.4.4
g0573	Adenosine deaminase	h2o[c] + h[c] + da[c] -> nh3[c] + din[c]	NM:Purine metabolism	0	0	3.5.4.4
g0574	Adenosine deaminase	h2o[m] + h[m] + da[m] -> nh3[m] + din[m]	NM:Purine metabolism	0	0	3.5.4.4
g0575	Isocitrate dehydrogenase (NAD+)	nad[c] + icit[c] -> akg[c] + nadh[c] + co2[c]	CM:Citrate cycle	0	0	1.1.1.41
g0576	Isocitrate dehydrogenase (NAD+)	akg[m] + nadh[m] + co2[m] <=> nad[m] + icit[m]	CM:Citrate cycle	-0.747192	-0.717893	1.1.1.41
g0580	phenylalanine degradation	h2o[c] + nadp[c] + phal[c] <=> 2 h[c] + nadph[c] + pac[c]	AA:Phenylalanine metabolism	-1000	-1000	1.2.1.5
g0581	phenylalanine degradation	h2o[m] + nadp[m] + phal[m] <=> 2 h[m] + nadph[m] + pac[m]	AA:Phenylalanine metabolism	0	0	1.2.1.5
g0582	NADh kinase	nadh[m] + atp[m] -> h[m] + nadph[m] + adp[m]	CV:NAD and NADP Conversion	0	0	2.7.1.86
g0583	lysophosphatidylcholine acyltransferase	lpc[p] + acoa[p] -> 6 h[p] + coa[p] + pc[p]	LM:Phospholipid degradation	0	0	2.3.1.23
g0584	lysophosphatidylcholine acyltransferase	lpe[p] + acoa[p] -> coa[p] + pe[p] + 4 h[p]	LM:Phospholipid degradation	0	0	2.3.1.23
g0585	Malate dehydrogenase	nad[c] + mal[c] <=> oa[c] + h[c] + nadh[c]	CM:Citrate cycle/Glyoxylate and dicarboxylate metabolism	0.64149	0.602221	1.1.1.37
g0586	Malate dehydrogenase	nad[m] + mal[m] <=> oa[m] + h[m] + nadh[m]	CM:Citrate cycle/Glyoxylate and dicarboxylate metabolism	2.04541	2.03329	1.1.1.37
g0587	Glutathione synthase	gly[n] + atp[n] + gc[n] -> h[n] + pi[n] + adp[n] + gsh[n]	OA:Glutathione metabolism	0	0	6.3.2.3
g0588	1-(5-phosphoribosyl)-5-[(5-phosphoribosylamino)methylideneamino]imidazole-4-carboxamide isomerase	h[c] + prfp[c] -> prlp[c]	AA:histidine metabolism	0	0	5.3.1.16
g0589	phosphatidylserine synthase 1	ser[p] + pc[p] -> ps[p] + cl[p]	LM:Phospholipid degradation	0	0	2.7.8.-
g0590	Prephenate dehydratase	h[c] + phen[c] -> h2o[c] + co2[c] + ppyr[c]	AA:Phenylalanine, tyrosine and tryptophan biosynthesis	0.002045	0.00192968	4.2.1.51
g0591	uracil phosphoribosyltransferase	prpp[c] + ura[c] -> h[c] + ppi[c] + ump[c]	NM:Pyrimidine metabolism	0	0	2.4.2.9
g0592	uracil phosphoribosyltransferase	prpp[m] + ura[m] -> h[m] + ppi[m] + ump[m]	NM:Pyrimidine metabolism	0	0	2.4.2.9
g0593	dITP/XTP pyrophosphatase	h2o[c] + gtp[c] -> 2 h[c] + ppi[c] + gmp[c]	NM:Purine Metabolism	0	0	3.6.1.19
g0594	dITP/XTP pyrophosphatase	h2o[c] + itp[c] -> h[c] + ppi[c] + imp[c]	NM:Purine Metabolism	0	0	3.6.1.19
g0595	dITP/XTP pyrophosphatase	h2o[c] + utp[c] -> 5 h[c] + ppi[c] + ump[c]	NM:Pyrimidine metabolism	0	0	3.6.1.19
g0596	dITP/XTP pyrophosphatase	h2o[c] + xtp[c] -> 2 h[c] + ppi[c] + xmp[c]	NM:Purine Metabolism	0	0	3.6.1.19
g0597	dITP/XTP pyrophosphatase	h2o[c] + dgtp[c] -> 2 h[c] + ppi[c] + dgmp[c]	NM:Purine Metabolism	0	0	3.6.1.19
g0598	dITP/XTP pyrophosphatase	h2o[c] + ditp[c] -> ppi[c] + dimp[c]	NM:Purine Metabolism	0	0	3.6.1.19
g0599	1,2-dihydroxy-3-keto-5-methylthiopentene dioxygenase	o2[c] + 12dmpo[c] -> h[c] + 4m2ob[c] + for[c]	AA:Cysteine and methionine metabolism	0	0	1.13.11.54
g0600	1,2-dihydroxy-3-keto-5-methylthiopentene dioxygenase	o2[c] + 12dmpo[c] -> for[c] + mtprop[c] + co[c]	AA:Cysteine and methionine metabolism	0	0	1.13.11.53
g0601	Beta-galactosidase	h2o[e] + 1dgali[e] <=> gal[e] + ins[e]	CM:Galactose metabolism	0	0	3.2.1.22
g0602	Beta-galactosidase	h2o[e] + ggl[e] <=> gal[e] + gl[e]	CM:Galactose metabolism	0	0	3.2.1.22
g0603	Beta-galactosidase	h2o[e] + melt[e] <=> gal[e] + sot[e]	CM:Galactose metabolism	0	0	3.2.1.22
g0604	Beta-galactosidase	h2o[e] + epm[e] <=> gal[e] + man[e]	CM:Galactose metabolism	0	0	3.2.1.22
g0606	Polyketide syntase	o2[p] + accoa[p] + 9 malcoa[p] -> nor[p]	SM:Aflatoxin biosynthesis	0	0	2.3.1.-
g0607	Polyketide syntase	o2[c] + accoa[c] + 9 malcoa[c] -> nor[c]	SM:Aflatoxin biosynthesis	0	0	2.3.1.-
g0608	methylsterol monooxygenase;C-4 sterol methyl oxidase (ERG25)	3 o2[c] + 2 h[c] + 3 nadph[c] + dcdol[c] -> 4 h2o[c] + 3 nadp[c] + dcda[c]	LM:Steroid biosynthesis	0.00111589	0.001053	1.14.13.72
g0609	C-4 methylsterol oxidase	3 o2[c] + 4 h[c] + 3 nadph[c] + cdol[c] -> 4 h2o[c] + 3 nadp[c] + cdoc[c]	LM:Steroid biosynthesis	0.00111589	0.001053	1.14.13.72
g0610	type II pantothenateKinase	atp[c] + pnto[c] -> h[c] + adp[c] + ppnto[c]	CV:Pantothenate and CoA biosynthesis	0	0	2.7.1.33
g0611	biotin--protein ligase	atp[c] + bt[c] -> ppi[c] + btamp[c]	CV:Biotin metabolism	0	0	6.3.4.15
g0612	biotin--protein ligase	btamp[c] -> amp[c] + bccp[c]	CV:Biotin metabolism	0	0	6.3.4.15
g0613	Succinate dehydrogenase	fadh2[m] + fum[m] -> h[m] + succ[m] + fad[m]	CM:Citrate cycle	0	0	1.3.99.1
g0614	Succinate dehydrogenase	fadh2[p] + fum[p] -> h[p] + succ[p] + fad[p]	CM:Citrate cycle	0	0	1.3.99.1
g0615	Isocitrate dehydrogenase (NADP+)	nadp[c] + icit[c] -> akg[c] + nadph[c] + co2[c]	CM:Citrate cycle	0	0	1.1.1.42
g0616	succinate-semialdehyde dehydrogenase [NAD(P)+]	h2o[m] + succsal[m] + nad[m] -> 3 h[m] + succ[m] + nadh[m]	AA:Alanine, aspartate and glutamate metabolism	0	0	1.2.1.16;24
g0617	succinate-semialdehyde dehydrogenase [NAD(P)+]	h2o[c] + succsal[c] + nad[c] -> 3 h[c] + succ[c] + nadh[c]	AA:Alanine, aspartate and glutamate metabolism	0	0	1.2.1.16;24
g0619	Acylglycerone-phosphate reductase	h[c] + nadph[c] + at3p2[c] -> nadp[c] + agl3p[c]	LM:Glycerophospholipid metabolism	0.0080877	0.00763184	1.1.1.101
g0620	1-pyrroline-5-carboxylate dehydrogenase	2 h2o[c] + nad[c] + p5c[c] -> glu[c] + h[c] + nadh[c]	AA:Glutamate and glutamine metabolism	0	0	1.5.1.12
g0621	1-pyrroline-5-carboxylate dehydrogenase	h2o[c] + nad[c] + glugsal[c] -> glu[c] + 2 h[c] + nadh[c]	AA:Arginine and proline metabolism	0.0076735	0	1.5.1.12
g0622	fructose-2,6-bisphosphate 2-phosphatase	h2o[c] + f26p[c] -> pi[c] + f6p[c]	CM:Fructose and mannose metabolism	0	0	3.1.3.46
g0623	fructose-2,6-bisphosphate 2-phosphatase	h2o[n] + f26p[n] -> pi[n] + f6p[n]	CM:Fructose and mannose metabolism	0	0	3.1.3.46
g0624	6-phosphofructo-2-kinase	atp[c] + f6p[c] -> h[c] + adp[c] + f26p[c]	CM:Fructose and mannose metabolism	0	0	2.7.1.105
g0625	6-phosphofructo-2-kinase	atp[n] + f6p[n] -> h[n] + adp[n] + f26p[n]	CM:Fructose and mannose metabolism	0	0	2.7.1.105
g0626	Neutral trehalase	h2o[c] + tre[c] -> 2 dglc[c]	CM:Starch and sucrose metabolism	0	0	3.2.1.28
g0627	Neutral trehalase	h2o[e] + tre[e] -> 2 dglc[e]	CM:Starch and sucrose metabolism	0	0	3.2.1.28
g0628	acetylornithine transaminase	glu[m] + naglus[m] -> akg[m] + naorn[m]	AA:Arginine and proline metabolism	0	0	2.6.1.11
g0629	kynurenine-oxoglutarate transaminase	akg[c] + kyn[c] -> glu[c] + apebu[c]	AA:Tryptophan metabolism	0	0	2.6.1.7
g0630	dCMP deaminase	h2o[n] + h[n] + dcmp[n] -> nh3[n] + dump[n]	NM:Pyrimidine metabolism	0	0	3.5.4.12
g0631	dCMP deaminase	h2o[e] + h[e] + dcmp[e] -> nh3[e] + dump[e]	NM:Pyrimidine metabolism	0	0	3.5.4.12
g0632	L-aminoadipate-semialdehyde dehydrogenase	2 h[c] + nadh[c] + ama[c] -> h2o[c] + nad[c] + amasa[c]	AA:Lysine biosynthesis	0	0	1.2.1.31
g0633	L-aminoadipate-semialdehyde dehydrogenase	2 h[c] + nadph[c] + ama[c] -> h2o[c] + nadp[c] + amasa[c]	AA:Lysine biosynthesis	0	0	1.2.1.31
g0634	Alcohol dehydrogenase	nad[c] + meth[c] <=> h[c] + nadh[c] + fald[c]	EM	0	0	1.1.1.1
g0635	Alcohol dehydrogenase	nad[m] + meth[m] <=> h[m] + nadh[m] + fald[m]	EM	0	0	1.1.1.1
g0636	Alcohol dehydrogenase	nad[e] + meth[e] <=> h[e] + nadh[e] + fald[e]	EM	0	0	1.1.1.1
g0637	Proline dehydrogenase	nad[m] + pro[m] -> 2 h[m] + nadh[m] + p5c[m]	AA:Arginine and proline metabolism	0	0	1.5.99.8
g0638	Pyrroline-5-carboxylate reductase	2 h[e] + nadph[e] + phc[e] -> hpro[e] + nadp[e]	AA:Arginine and proline metabolism	0	0	1.5.1.2
g0639	Pyrroline-5-carboxylate reductase	2 h[e] + phc[e] + nadh[e] -> hpro[e] + nad[e]	AA:Arginine and proline metabolism	0	0	1.5.1.2
g0640	pyrroline-5-carboxylate reductase	2 h2o[c] + phc[c] + nad[c] -> h[c] + nadh[c] + ehglu[c]	AA:Arginine and proline metabolism	0	0	1.5.1.2
g0641	2-Methylcitrate dehydratase	2mcit[m] <=> h2o[m] + 2maco[m]	CM:Propanoate metabolism	-999.992	-999.992	4.2.1.79
g0642	2-methylisocitrate dehydratase	h2o[m] + 2maco[m] <=> micit[m]	CM:Propanoate metabolism	-999.992	-999.992	4.2.1.99
g0643	2-Methylcitrate dehydratase	h2o[m] + hacn[m] <=> hcit[m]	AA:Lysine biosynthesis	0	0	4.2.1.36
g0644	Glutamate-ammonia ligase	nh3[c] + glu[c] + atp[c] -> gln[c] + h[c] + pi[c] + adp[c]	EM:Nitrogen metabolism;AA	0.0457535	0.042611	6.3.1.2
g0645	Argininosuccinate lyase	argsucc[c] <=> arg[c] + fum[c]	AA:Arginine and proline metabolism;Alanine, aspartate and glutamate metabolism	1.91443	1.89151	4.3.2.1
g0646	3-dehydroquinate synthase	3ddah7p[p] -> pi[p] + dqt[p]	AA:Phenylalanine, tyrosine and tryptophan biosynthesis	0	0	4.2.3.4
g0647	shikimate kinase	atp[p] + sme[p] -> h[p] + adp[p] + sme3p[p]	AA:Phenylalanine, tyrosine and tryptophan biosynthesis	0	0	2.7.1.71
g0648	shikimate dehydrogenase	h[p] + nadph[p] + dhsk[p] -> nadp[p] + sme[p]	AA:Phenylalanine, tyrosine and tryptophan biosynthesis	0	0	1.1.1.25
g0649	3-dehydroshikimate dehydratase	h2o[p] + papce[p] <=> dhsk[p]	AA:Phenylalanine, tyrosine and tryptophan biosynthesis	0	0	4.2.1.118 4.2.1.-
g0650	3-dehydroquinate dehydratase 1	dqt[p] -> h2o[p] + dhsk[p]	AA:Phenylalanine, tyrosine and tryptophan biosynthesis	0	0	4.2.1.10
g0651	3-dehydroquinate dehydratase 1	dqt[c] -> h2o[c] + dhsk[c]	AA:Phenylalanine, tyrosine and tryptophan biosynthesis	0.0112277	0.0235665	4.2.1.10
g0652	3-dehydroquinate dehydratase 1	dqt[m] -> h2o[m] + dhsk[m]	AA:Phenylalanine, tyrosine and tryptophan biosynthesis	0	0	4.2.1.10
g0653	Malate synthase	h2o[x] + accoa[x] + glx[x] <=> h[x] + coa[x] + mal[x]	CM:Pyruvate metabolism/Glyoxylate and dicarboxylate metabolism	0	0	2.3.3.9
g0654	glycerol-1-phosphatase	h2o[c] + gl3p[c] -> pi[c] + gl[c]	LM:Glycerolipid metabolism	0	0	3.1.3.21
g0655	sulfate adenylyltransferase	atp[m] + slf[m] -> ppi[m] + aps[m]	EM:Sulfur metabolism	0	0	2.7.7.4
g0656	sulfate adenylyltransferase	atp[c] + slf[c] -> ppi[c] + aps[c]	EM:Sulfur metabolism	0	0	2.7.7.4
g0657	Phosphoglycerate kinase	adp[c] + 13pdg[c] <=> atp[c] + 3pg[c]	CM:EMP Pathway	1000	1000	2.7.2.3
g0658	2-hydroxy-phenylacetate hydroxylase	o2[m] + h[m] + nadh[m] + 2hyoxplac[m] -> h2o[m] + nad[m] + hgentis[m]	XB:Styrene degradation	0	0	1.14.13.-
g0659	2-hydroxy-phenylacetate hydroxylase	o2[p] + h[p] + nadh[p] + 2hyoxplac[p] -> h2o[p] + nad[p] + hgentis[p]	XB:Styrene degradation	0	0	1.14.13.-
g0660	phenylacetate 2-hydroxylase	o2[m] + h[m] + nadh[m] + pac[m] -> h2o[m] + nad[m] + 2hyoxplac[m]	XB:Styrene degradation	0	0	1.14.13.-
g0661	phenylacetate 2-hydroxylase	o2[p] + h[p] + nadh[p] + pac[p] -> h2o[p] + nad[p] + 2hyoxplac[p]	XB:Styrene degradation	0	0	1.14.13.-
g0662	L-asparaginase	h2o[c] + asn[c] -> nh3[c] + asp[c]	AA:Alanine, aspartate and glutamate metabolism	0	0	3.5.1.1
g0663	Alpha-glucosidase	h2o[e] + suc[e] -> dglc[e] + dfru[e]	CM:Galactose metabolism/Starch and sucrose metabolism	0	0	3.2.1.20
g0664	Alpha-glucosidase	h2o[c] + suc[c] -> dglc[c] + dfru[c]	CM:Galactose metabolism/Starch and sucrose metabolism	0	0	3.2.1.20
g0666	Aminomethyltransferase	nad[m] + gly[m] + thf[m] -> nh3[m] + nadh[m] + co2[m] + metthf[m]	AA:Glycine, serine and threonine metabolism	0	0	1.4.4.2:1.8.1.4:2.1.2.10
g0667	Aminomethyltransferase	h2o[m] + methf[m] -> h[m] + foli[m]	CV:One carbon pool by folate	0	0	2.1.2.10
g0668	cyanide hydratase	h2o[c] + hcya[c] -> frid[c]	OA:CyanoAA	0	0	4.2.1.66
g0669	3-Dehydrosphinganine reductase	h[p] + nadph[p] + dhsph[p] <=> nadp[p] + sph[p]	LM:Sphingolipid metabolism	0	0	1.1.1.102
g0670	2,4-dihydroxyhept-2-ene-1,7-dioic acid aldolase	dhpen[c] -> pyr[c] + succsal[c] + h[c]	AA:Tyrosine metabolism	0	0	4.1.2.-
g0672	Phosphatidylcholine 1-acylhydrolase;Phospholipase A	h2o[n] + h[n] + pc[n] -> lpc[n] + carbo[n]	LM:Glycerophospholipid metabolism	0	0	3.1.1.32
g0673	ethanolamine kinase	atp[c] + etha[c] -> h[c] + adp[c] + pea[c]	LM:Glycerophospholipid metabolism	0	0	2.7.1.82
g0674	1-pyrroline-5-carboxylate dehydrogenase	2 h2o[m] + nad[m] + p5c[m] -> glu[m] + h[m] + nadh[m]	AA:Glutamate and glutamine metabolism	0	0	1.5.1.12
g0675	1-pyrroline-5-carboxylate dehydrogenase	h2o[m] + nad[m] + glugsal[m] -> glu[m] + 2 h[m] + nadh[m]	AA:Arginine and proline metabolism	0	0	1.5.1.12
g0676	Adenylate kinase (deoxy)	adp[m] + dadp[m] <=> atp[m] + damp[m]	NM:Purine metabolism	0	0	2.7.4.11
g0677	Adenylate kinase	adp[m] + cdp[m] <=> 2 h[m] + amp[m] + ctp[m]	NM:Pyrimidine metabolism	0	0	2.7.4.3
g0678	adenylate kinase	adp[m] + gdp[m] <=> amp[m] + gtp[m]	NM:Purine metabolism	-1.17692	-1.18163	2.7.4.3
g0679	adenylate kinase	adp[m] + idp[m] <=> amp[m] + itp[m] + h[m]	NM:Purine metabolism	0	0	2.7.4.3
g0680	Adenylate kinase	adp[m] + udp[m] <=> h[m] + amp[m] + utp[m]	NM:Pyrimidine metabolism	0	0	2.7.4.3
g0681	C-4 sterol decarboxylase (ERG26)	h[c] + cdoc[c] -> co2[c] + zymst[c]	LM:Steroid biosynthesis	0.00111589	0.001053	1.1.1.170
g0682	C-4 sterol decarboxylase (ERG26);sterol-4alpha-carboxylate 3-dehydrogenase (decarboxylating)	nadp[c] + dcda[c] -> co2[c] + nadph[c] + cdol[c]	LM:Steroid biosynthesis	0.00111589	0.001053	1.1.1.170
g0683	C-4 sterol decarboxylase (ERG26);sterol-4alpha-carboxylate 3-dehydrogenase (decarboxylating)	nadp[p] + dcda[p] -> co2[p] + nadph[p] + cdol[p]	LM:Steroid biosynthesis	0	0	1.1.1.170
g0684	tryptophan aminotransferase	akg[m] + trp[m] -> glu[m] + ipyr[m]	AA:Tryptophan metabolism	0	0	2.6.1.27
g0685	2-octaprenyl-6-methoxyphenol hydroxylase	o2[m] + nadph[m] + om[m] -> h2o[m] + nadp[m] + h[m] + omb[m]	CV:Ubiquinone and other terpenoid-quinone biosynthesis	0	0	1.14.13.-
g0686	3-hydroxyanthranilate 3,4-dioxygenase	o2[c] + han[c] -> h[c] + cmusa[c]	AA:Tryptophan metabolism	0	0	1.13.11.6
g0687	acetyl-CoA C-acetyltransferase	coa[c] + aaccoa[c] <=> 2 accoa[c]	LM	-0.00669537	-0.00631799	2.3.1.9
g0688	acetyl-CoA C-acetyltransferase	coa[m] + aaccoa[m] <=> 2 accoa[m]	LM	0	0	2.3.1.9
g0689	cysteine synthase	tsulf[c] + oaser[c] -> h[c] + ac[c] + scysn[c]	AA:Cysteine and methionine metabolism	0	0	2.5.1.47
g0690	histidinol dehydrogenase	h2o[c] + 2 nad[c] + hisol[c] -> 3 h[c] + 2 nadh[c] + his[c]	AA:histidine metabolism	0	0	1.1.1.23
g0691	phosphoribosyl-AMP cyclohydrolase	h2o[c] + prbamp[c] -> prfp[c]	AA:histidine metabolism	0	0	3.5.4.19
g0692	phosphoribosyl-ATP diphosphatase	h2o[c] + prbatp[c] -> 2 h[c] + ppi[c] + prbamp[c]	AA:histidine metabolism	0	0	3.6.1.31
g0693	Threonine aldolase	gly[c] + acal[c] <=> thr[c]	AA:Glycine, serine and threonine metabolism	-0.0065515	-0.00674587	4.1.2.5
g0694	methylenetetrahydrofolate dehydrogenase (NAD+)	nad[c] + metthf[c] <=> nadh[c] + methf[c]	CV:One carbon pool by folate	-998.941	-0.56678	1.5.1.15
g0695	Ribulose-phosphate 3-epimerase	rl5p[c] <=> x5p[c]	CM:Pentose phosphate pathway/Pentose and glucuronate interconversions	-0.00779791	-0.0116823	5.1.3.1
g0696	NAD(P)h oxidase	o2[p] + h[p] + nadph[p] -> h2o2[p] + nadp[p]	EM:Energy metabolism	0	0	1.6.3.1
g0697	amidase	h2o[c] + gbad[c] -> nh3[c] + gbat[c]	AA:Arginine and proline metabolism	0	0	3.5.1.4
g0698	amidase	h2o[m] + gbad[m] -> nh3[m] + gbat[m]	AA:Arginine and proline metabolism	0	0	3.5.1.4
g0699	amidase	h2o[p] + gbad[p] -> nh3[p] + gbat[p]	AA:Arginine and proline metabolism	0	0	3.5.1.4
g0700	3-oxoacyl-[ACP] reductase	h[c] + nadph[c] + c16oacp[c] <=> nadp[c] + c16hacp[c]	LM:Fatty acid biosynthesis	0.0210584	0.0198715	1.1.1.100
g0701	3-oxoacyl-[ACP] reductase	h[p] + nadph[p] + c16oacp[p] <=> nadp[p] + c16hacp[p]	LM:Fatty acid biosynthesis	0	0	1.1.1.100
g0702	NADPh dehydrogenase	h[c] + nadph[c] + q[c] -> nadp[c] + qh2[c]	EM:Energy metabolism	0	0	1.6.99.1
g0703	Carbamoyl-phosphate synthase (glutamine-hydrolysing)	h2o[c] + 2 atp[c] + hco3[c] + gln[c] -> glu[c] + 2 h[c] + pi[c] + cap[c] + 2 adp[c]	NM:Pyrimidine metabolism	0	0	6.3.5.5
g0704	Chitinase	h2o[e] + chit[e] -> nag[e]	CM:Amino sugar and nucleotide sugar metabolism	0	0	3.2.1.14
g0705	Chitinase	h2o[c] + chit[c] -> nag[c]	CM:Amino sugar and nucleotide sugar metabolism	0	0	3.2.1.14
g0707	Acyl-CoA dehydrogenase	h[m] + fad[m] + ibcoa[m] -> fadh2[m] + macrcoa[m]	AA:Valine, leucine and isoleucine degradation	0	0	1.3.99.12
g0708	Acyl-CoA dehydrogenase	h[m] + fad[m] + mbcoa[m] -> fadh2[m] + mcrocoa[m]	AA:Valine, leucine and isoleucine degradation	0	0	1.3.99.12
g0709	salicylate hydroxylase	h2o[c] + co2[c] + nadp[c] + ccl[c] <=> o2[c] + 2 h[c] + nadph[c] + sali[c]	XB:Polycyclic aromatic hydrocarbon degradation	0	0	1.14.13.1
g0710	pyridoxine kinase	atp[n] + pdxal[n] -> h[n] + adp[n] + plp[n]	CV:Vitamin B6 metabolism	0	0	2.7.1.35
g0711	pyridoxine kinase	atp[n] + pdxam[n] -> h[n] + adp[n] + pdxam5pi[n]	CV:Vitamin B6 metabolism	0	0	2.7.1.35
g0712	pyridoxine kinase	atp[n] + pdxi[n] -> h[n] + adp[n] + pdxi5pi[n]	CV:Vitamin B6 metabolism	0	0	2.7.1.35
g0713	dUTP pyrophosphatase	h2o[c] + dutp[c] -> h[c] + ppi[c] + dump[c]	NM:Pyrimidine metabolism	0	0	3.6.1.23
g0714	Urease	h2o[c] + 2 h[c] + urea[c] -> 2 nh3[c] + co2[c]	EM:Nitrogen metabolism	0	0	3.5.1.5
g0715	malonate-semialdehyde dehydrogenase	oppa[m] + nad[m] + coa[m] -> nadh[m] + co2[m] + accoa[m] + h[m]	CM:Inositol phosphate metabolism	0	0	1.2.1.18
g0716	malonate-semialdehyde dehydrogenase	oppa[m] + nadp[m] + coa[m] -> h[m] + nadph[m] + malcoa[m] + co2[m]	CM:Propanoate metabolism	0	0	1.2.1.18
g0717	Arylsulfatase	h2o[c] + suft[c] -> 2 h[c] + slf[c] + galcer[c]	LM:Sphingolipid metabolism	0	0	3.1.6.1
g0718	AMP deaminase	h2o[n] + h[n] + amp[n] -> nh3[n] + imp[n]	NM:Purine metabolism	0	0	3.5.4.6
g0720	thioredoxin reductase (NADPh)	h[c] + nadph[c] + othio[c] -> nadp[c] + rthio[c]	NM:Pyrimidine metabolism	0.001034	0.00097572	1.8.1.9
g0721	cystathionine lyase	h2o[m] + llct[m] -> nh3[m] + pyr[m] + hcys[m]	AA:Cysteine and methionine metabolism	0	0	4.4.1.8
g0722	cystathionine lyase	h2o[c] + llct[c] -> nh3[c] + pyr[c] + hcys[c]	AA:Cysteine and methionine metabolism	0	0	4.4.1.8
g0723	cystathionine lyase	h2o[m] + cys[m] <=> nh3[m] + pyr[m] + h[m] + h2s[m]	AA:Cysteine and methionine metabolism	0	0	4.4.1.1 4.4.1.8
g0724	cystathionine lyase	h2o[c] + cys[c] <=> nh3[c] + pyr[c] + h[c] + h2s[c]	AA:Cysteine and methionine metabolism	0	0	4.4.1.1 4.4.1.8
g0725	Uroporphyrinogen decarboxylase	4 h[c] + upgiii[c] -> 4 co2[c] + cpgiii[c]	CV:Porphyrin and chlorophyll metabolism	0	0	4.1.1.37
g0726	Uroporphyrinogen decarboxylase	upgi[c] -> 4 co2[c] + cpgi[c]	CV:Porphyrin and chlorophyll metabolism	0	0	4.1.1.37
g0727	N-acetylglucosamine-6-phosphate deacetylase	h2o[c] + nag6p[c] -> ac[c] + ga6p[c]	OA:Glutathione metabolism	0	0	3.5.1.25
g0728	hydroxymethylglutaryl-CoA synthase	h[c] + coa[c] + hmgcoa[c] <=> h2o[c] + accoa[c] + aaccoa[c]	AA:Valine, leucine and isoleucine degradation	-0.00669537	-0.00631799	2.3.3.10
g0729	2-amino-4-hydroxy-6-hydroxymethyldihydropteridine diphosphokinase	atp[c] + ahhmp[c] -> h[c] + amp[c] + ahhmd[c]	CV:Folate biosynthesis	0	0	2.7.6.3
g0730	Orotate phosphoribosyltransferase	prpp[c] + oroa[c] <=> h[c] + ppi[c] + omp[c]	NM:Pyrimidine metabolism	0.0029755	0.00280779	2.4.2.10
g0731	1D-myo-Inositol-1,2-cyclic-phosphate 2-inositolphosphohydrolase;myo-inositol-1(or 4)-monophosphatase	2 h2o[c] + myocypi[c] -> h[c] + pi[c] + ins[c]	CM:Inositol phosphate metabolism	0	0	3.1.4.43;3.1.3.25
g0732	myo-inositol-1(or 4)-monophosphatase	h2o[c] + ip4[c] -> pi[c] + ins[c]	CM:Inositol phosphate metabolism	0	0	3.1.3.25
g0733	inositol-phosphate phosphatase	h2o[c] + mi3p[c] -> pi[c] + ins[c]	CM:Inositol phosphate metabolism	0.000128315	0.000121083	3.1.3.25
g0734	Acetyl coenzyme A-acyl-carrier-protein transacylase	c16hacp[c] <=> h2o[c] + c16dacp[c]	LM:Fatty acid biosynthesis	0.0210584	0.0198715	4.2.1.61 2.3.1.86
g0735	Acetyl coenzyme A-acyl-carrier-protein transacylase	c14hacp[c] <=> h2o[c] + c14dacp[c]	LM:Fatty acid biosynthesis	0.022022	0.0207808	4.2.1.61 2.3.1.86
g0736	Acetyl coenzyme A-acyl-carrier-protein transacylase	c18hacp[c] <=> h2o[c] + c18dacp[c]	LM:Fatty acid biosynthesis	0.0191969	0	4.2.1.61 2.3.1.86
g0737	oleoyl-[ACP] hydrolase	h2o[c] + c100acp[c] -> h[c] + acp[c] + c100[c]	LM:Fatty acid biosynthesis	0	0	3.1.2.14
g0738	oleoyl-[ACP] hydrolase	h2o[c] + c120acp[c] -> h[c] + acp[c] + c120[c]	LM:Fatty acid biosynthesis	0.000594883	0.000561353	3.1.2.14
g0739	oleoyl-[ACP] hydrolase	h2o[c] + c140acp[c] -> h[c] + acp[c] + c140[c]	LM:Fatty acid biosynthesis	0.000963575	0.000909265	3.1.2.14
g0740	oleoyl-[ACP] hydrolase	h2o[c] + c160acp[c] -> h[c] + acp[c] + c160[c]	LM:Fatty acid biosynthesis	0.00152227	0	3.1.2.14
g0741	oleoyl-[ACP] hydrolase	h2o[c] + c161acp[c] -> h[c] + acp[c] + c161[c]	LM:Fatty acid biosynthesis	0.000339287	0.000320164	3.1.2.14
g0742	oleoyl-[ACP] hydrolase	h2o[c] + c180acp[c] -> h[c] + acp[c] + c180[c]	LM:Fatty acid biosynthesis	0.00123274	0	3.1.2.14
g0743	oleoyl-[ACP] hydrolase	h2o[c] + c181acp[c] -> h[c] + acp[c] + c181[c]	LM:Fatty acid biosynthesis	0.0120673	0	3.1.2.14
g0744	oleoyl-[ACP] hydrolase	h2o[c] + c182acp[c] -> h[c] + acp[c] + c182[c]	LM:Fatty acid biosynthesis	0.00490835	0.0046317	3.1.2.14
g0745	oleoyl-[ACP] hydrolase	h2o[c] + c183acp[c] -> h[c] + acp[c] + c183[c]	LM:Fatty acid biosynthesis	0.000988456	0.000932743	3.1.2.14
g0746	oleoyl-[ACP] hydrolase	h2o[c] + c40acp[c] -> h[c] + acp[c] + c40[c]	LM:Fatty acid biosynthesis	0	0	3.1.2.14
g0747	oleoyl-[ACP] hydrolase	h2o[c] + c60acp[c] -> h[c] + acp[c] + c60[c]	LM:Fatty acid biosynthesis	0	0	3.1.2.14
g0748	oleoyl-[ACP] hydrolase	h2o[c] + c80acp[c] -> h[c] + acp[c] + c80[c]	LM:Fatty acid biosynthesis	0	0	3.1.2.14
g0749	Thymidylate synthase	metthf[n] + dump[n] <=> dhf[n] + dtmp[n]	NM:Pyrimidine metabolism	0	0	2.1.1.45
g0750	histidinol-phosphatase	h2o[c] + hisolp[c] -> pi[c] + hisol[c]	AA:histidine metabolism	0	0	3.1.3.15
g0751	UDP-glucose 6-dehydrogenase	h2o[c] + 2 nad[c] + udpg[c] -> 3 h[c] + 2 nadh[c] + udpge[c]	CM:Pentose and glucuronate interconversions	0	0	1.1.1.22
g0752	3-isopropylmalate dehydrogenase	nad[c] + ippmal[c] <=> 3 h[c] + nadh[c] + oicap[c]	AA:Valine, leucine and isoleucine biosynthesis	0	0	1.1.1.85
g0753	UDP-glucose-hexose-1-phosphate uridylyltransferase	udpgal[c] + g1p[c] <=> gal1p[c] + udpg[c]	CM:Galactose metabolism	-6.28782e-29	0	2.7.7.12
g0754	UTP-hexose-1-phosphate uridylyltransferase	utp[n] + gal1p[n] <=> ppi[n] + udpgal[n]	CM:Galactose metabolism	0	0	2.7.7.10
g0755	urate oxidase	h2o[x] + o2[x] + urate[x] <=> h2o2[x] + hiura[x]	NM:Purine metabolism	0	0	1.7.3.3
g0756	riboflavin synthase	h[c] + 2 dmlr[c] -> a6rp[c] + vb2[c]	CV:Riboflavin metabolism	0	0	2.5.1.9
g0757	trans-2-enoyl-CoA reductase	h[m] + nadph[m] + acyldcoa[m] -> nadp[m] + acoa[m]	LM:Fatty acid elongation	0	0	1.3.1.38
g0758	trans-2-enoyl-CoA reductase	h[m] + nadph[m] + c10dcoa[m] -> nadp[m] + c100coa[m]	LM:Fatty acid elongation	0	0	1.3.1.38
g0759	trans-2-enoyl-CoA reductase	h[m] + nadph[m] + c12dcoa[m] -> nadp[m] + c120coa[m]	LM:Fatty acid elongation	0	0	1.3.1.38
g0760	trans-2-enoyl-CoA reductase	h[m] + nadph[m] + c14dcoa[m] -> nadp[m] + c140coa[m]	LM:Fatty acid elongation	0	0	1.3.1.38
g0761	trans-2-enoyl-CoA reductase	h[m] + nadph[m] + c16dcoa[m] -> nadp[m] + c160coa[m]	LM:Fatty acid elongation	0	0	1.3.1.38
g0762	trans-2-enoyl-CoA reductase	h[m] + nadph[m] + c18dcoa[m] -> nadp[m] + c180coa[m]	LM:Fatty acid elongation	0	0	1.3.1.38
g0763	trans-2-enoyl-CoA reductase	h[m] + nadph[m] + c6dcoa[m] -> nadp[m] + c60coa[m]	LM:Fatty acid elongation	0	0	1.3.1.38
g0764	trans-2-enoyl-CoA reductase	h[m] + nadph[m] + c8dcoa[m] -> nadp[m] + c80coa[m]	LM:Fatty acid elongation	0	0	1.3.1.38
g0765	phosphatidylserine synthase	ser[c] + cdpdg[c] <=> 2 h[c] + cmp[c] + ps[c]	LM:Glycerophospholipid metabolism	0.00075097	0.000708643	2.7.8.8
g0766	Adenylosuccinate synthase	asp[c] + gtp[c] + imp[c] <=> 3 h[c] + pi[c] + gdp[c] + asuc[c]	NM:Purine metabolism	0.00154	0.0014532	6.3.4.4
g0767	Electron-transferring-flavoprotein dehydrogenase	fadh2[m] + q[m] -> h[m] + fad[m] + qh2[m]	EM:Oxidative phosphorylation	0.007503	0.00764374	1.5.5.1
g0768	hydroxyquinol 1,2-dioxygenase	o2[c] + btol[c] -> 2 h[c] + 2mac[c]	XB:Xenobiotics Biodegradation and Metabolism	0	0	1.13.11.37
g0769	acetyl-CoA synthetase	ac[m] + coa[m] + atp[m] -> h[m] + accoa[m] + ppi[m] + amp[m]	CM:Glycolysis/Gluconeogenesis	0	0	6.2.1.1
g0770	acetyl-CoA synthetase	ac[c] + coa[c] + atp[c] -> h[c] + accoa[c] + ppi[c] + amp[c]	CM:Glycolysis/Gluconeogenesis	0	0	6.2.1.1
g0771	L-serine hydro-lyase	h[m] + ser[m] + h2s[m] -> cys[m] + h2o[m]	AA:Glycine, serine and threonine metabolism	0	0	4.2.1.22
g0772	2-isopropylmalate synthase:3-isopropylmalate dehydratase	h[c] + h2o[c] + accoa[c] + oival[c] -> coa[c] + ippmal[c]	AA:Valine, leucine and isoleucine biosynthesis	0	0	2.3.3.13:4.2.1.33
g0773	3-oxoacyl-[ACP] reductase	h[c] + nadph[c] + c10oacp[c] <=> nadp[c] + c10hacp[c]	LM:Fatty acid biosynthesis	0.0226169	0.0213421	1.1.1.100
g0774	3-oxoacyl-[ACP] reductase	h[p] + nadph[p] + c10oacp[p] <=> nadp[p] + c10hacp[p]	LM:Fatty acid biosynthesis	0	0	1.1.1.100
g0775	3-oxoacyl-[ACP] reductase	h[c] + nadph[c] + c12oacp[c] <=> nadp[c] + c12hacp[c]	LM:Fatty acid biosynthesis	0.0226169	0.0213421	1.1.1.100
g0776	3-oxoacyl-[ACP] reductase	h[p] + nadph[p] + c12oacp[p] <=> nadp[p] + c12hacp[p]	LM:Fatty acid biosynthesis	0	0	1.1.1.100
g0777	3-oxoacyl-[ACP] reductase	h[c] + nadph[c] + c14oacp[c] <=> nadp[c] + c14hacp[c]	LM:Fatty acid biosynthesis	0.022022	0.0207808	1.1.1.100
g0778	3-oxoacyl-[ACP] reductase	h[p] + nadph[p] + c14oacp[p] <=> nadp[p] + c14hacp[p]	LM:Fatty acid biosynthesis	0	0	1.1.1.100
g0779	3-oxoacyl-[ACP] reductase	h[c] + nadph[c] + c18oacp[c] <=> nadp[c] + c18hacp[c]	LM:Fatty acid biosynthesis	0.0191969	0	1.1.1.100
g0780	3-oxoacyl-[ACP] reductase	h[p] + nadph[p] + c18oacp[p] <=> nadp[p] + c18hacp[p]	LM:Fatty acid biosynthesis	0	0	1.1.1.100
g0781	3-oxoacyl-[ACP] reductase	h[c] + nadph[c] + c6oacp[c] <=> nadp[c] + c6hacp[c]	LM:Fatty acid biosynthesis	0.0226169	0.0213421	1.1.1.100
g0782	3-oxoacyl-[ACP] reductase	h[p] + nadph[p] + c6oacp[p] <=> nadp[p] + c6hacp[p]	LM:Fatty acid biosynthesis	0	0	1.1.1.100
g0783	3-oxoacyl-[ACP] reductase	h[c] + nadph[c] + c8oacp[c] <=> nadp[c] + c8hacp[c]	LM:Fatty acid biosynthesis	0.0226169	0.0213421	1.1.1.100
g0784	3-oxoacyl-[ACP] reductase	h[p] + nadph[p] + c8oacp[p] <=> nadp[p] + c8hacp[p]	LM:Fatty acid biosynthesis	0	0	1.1.1.100
g0785	Phosphoglycerate mutase	3pg[c] <=> 2pg[c]	CM:EMP Pathway	1.67469	1.67629	5.4.2.12
g0786	Pyruvate decarboxylase	pyr[c] + h[c] -> co2[c] + acal[c]	CM:Pyruvate metabolism	0	0	4.1.1.1
g0787	nicotinate-nucleotide diphosphorylase (carboxylating)	h[c] + prpp[c] + qa[c] -> ppi[c] + co2[c] + ncn[c]	CV:Nicotinate and Nicotinamide biosynthesis	-7.92806e-14	3.31834e-13	2.4.2.19
g0788	homoserine dehydrogenase	h[m] + nadph[m] + aspsa[m] -> nadp[m] + hser[m]	AA:Glycine, serine and threonine metabolism;Cysteine and methionine metabolism;Lysine biosynthesis	0	0	1.1.1.3
g0789	hydroxymethylpyrimidine/phosphomethylpyrimidineKinase	atp[c] + top[c] -> adp[c] + 4ampm[c]	CV:Thiamine metabolism	0	0	2.7.1.49:2.7.4.7
g0790	thiamine biosynthesis protein ThiC	air[c] -> pi[c] + ac[c] + top[c]	CV:Thiamine metabolism	0	0	ThiC
g0791	C4-hydroxylase	o2[p] + h[p] + nadph[p] + sph[p] -> h2o[p] + nadp[p] + psph[p]	LM:Sphingolipid metabolism	0	0	1.14.-
g0792	Prephenate dehydrogenase (NADP+)	nadp[c] + phen[c] -> co2[c] + nadph[c] + 4hppyr[c]	AA:Phenylalanine, tyrosine and tryptophan biosynthesis	0	0	1.3.1.13
g0793	cystathionine lyase	h2o[c] + L-cysn[c] -> nh3[c] + pyr[c] + tcysn[c]	AA:Cysteine and methionine metabolism	0	0	4.4.1.8
g0794	Glucose-6-phosphate isomerase	bdg6p[c] <=> dg6p[c]	CM:EMP Pathway	0	0	5.3.1.9;5.1.3.15
g0795	Glucose-6-phosphate isomerase	dg6p[c] <=> f6p[c]	CM:EMP Pathway	0.940835	0.944169	5.3.1.9
g0796	Glutamate decarboxylase	glu[c] + h[c] -> gaba[c] + co2[c]	OA:Taurine and hypotaurine metabolism	0	0	4.1.1.15
g0797	glutamate decarboxylase	h[c] + cyste[c] -> co2[c] + taur[c]	OA:Taurine and hypotaurine metabolism	0	0	4.1.1.15
g0798	Fatty-acid synthase	c10hacp[c] <=> h2o[c] + c10dacp[c]	LM:Fatty acid biosynthesis	0.0226169	0.0213421	2.3.1.85 4.2.1.58
g0799	Fatty-acid synthase	c10hacp[m] <=> h2o[m] + c10dacp[m]	LM:Fatty acid biosynthesis	0	0	2.3.1.85 4.2.1.58
g0800	Fatty-acid synthase	c10hacp[p] <=> h2o[p] + c10dacp[p]	LM:Fatty acid biosynthesis	0	0	2.3.1.85 4.2.1.58
g0801	Fatty-acid synthase	c10hacp[n] <=> h2o[n] + c10dacp[n]	LM:Fatty acid biosynthesis	0	0	2.3.1.85 4.2.1.58
g0802	Fatty-acid synthase	c6hacp[c] <=> h2o[c] + c6dacp[c]	LM:Fatty acid biosynthesis	0.0226169	0.0213421	2.3.1.85 4.2.1.58;4.2.1.61
g0803	Fatty-acid synthase	c6hacp[m] <=> h2o[m] + c6dacp[m]	LM:Fatty acid biosynthesis	0	0	2.3.1.85 4.2.1.58
g0804	Fatty-acid synthase	c6hacp[p] <=> h2o[p] + c6dacp[p]	LM:Fatty acid biosynthesis	0	0	2.3.1.85 4.2.1.58
g0805	Fatty-acid synthase	c6hacp[n] <=> h2o[n] + c6dacp[n]	LM:Fatty acid biosynthesis	0	0	2.3.1.85 4.2.1.58
g0806	Fatty-acid synthase	c12hacp[c] <=> h2o[c] + c12dacp[c]	LM:Fatty acid biosynthesis	0.0226169	0.0213421	2.3.1.85 4.2.1.58
g0807	Fatty-acid synthase	c12hacp[m] <=> h2o[m] + c12dacp[m]	LM:Fatty acid biosynthesis	0	0	2.3.1.85 4.2.1.58
g0808	Fatty-acid synthase	c12hacp[p] <=> h2o[p] + c12dacp[p]	LM:Fatty acid biosynthesis	0	0	2.3.1.85 4.2.1.58
g0809	Fatty-acid synthase	c12hacp[n] <=> h2o[n] + c12dacp[n]	LM:Fatty acid biosynthesis	0	0	2.3.1.85 4.2.1.58
g0810	Fatty-acid synthase	c4hacp[c] <=> h2o[c] + c4dacp[c]	LM:Fatty acid biosynthesis	0.0226169	0.0213421	2.3.1.85 4.2.1.58
g0811	Fatty-acid synthase	c4hacp[m] <=> h2o[m] + c4dacp[m]	LM:Fatty acid biosynthesis	0	0	2.3.1.85 4.2.1.58
g0812	Fatty-acid synthase	c4hacp[p] <=> h2o[p] + c4dacp[p]	LM:Fatty acid biosynthesis	0	0	2.3.1.85 4.2.1.58
g0813	Fatty-acid synthase	c4hacp[n] <=> h2o[n] + c4dacp[n]	LM:Fatty acid biosynthesis	0	0	2.3.1.85 4.2.1.58
g0814	Fatty-acid synthase	c8hacp[c] <=> h2o[c] + c8dacp[c]	LM:Fatty acid biosynthesis	0.0226169	0.0213421	2.3.1.85 4.2.1.58
g0815	Fatty-acid synthase	c8hacp[m] <=> h2o[m] + c8dacp[m]	LM:Fatty acid biosynthesis	0	0	2.3.1.85 4.2.1.58
g0816	Fatty-acid synthase	c8hacp[p] <=> h2o[p] + c8dacp[p]	LM:Fatty acid biosynthesis	0	0	2.3.1.85 4.2.1.58
g0817	Fatty-acid synthase	c8hacp[n] <=> h2o[n] + c8dacp[n]	LM:Fatty acid biosynthesis	0	0	2.3.1.85 4.2.1.58
g0818	B-ketoacyl-ACP synthase (c10,0), fatty acyl CoA synthase	6 h[c] + 4 nadph[c] + 3 malcoa[c] -> 2 h2o[c] + 2 co2[c] + 4 nadp[c] + 2 coa[c] + chcoa[c]	CV:Biotin metabolism	0	0	6.4.1.2:6.3.4.1:4 2.3.1.85;1.1.1.100;2.3.1.41;4.2.1.61
g0819	B-ketoacyl-ACP synthase (c10,0), fatty acyl CoA synthase	6 h[m] + 4 nadph[m] + 3 malcoa[m] -> 2 h2o[m] + 2 co2[m] + 4 nadp[m] + 2 coa[m] + chcoa[m]	CV:Biotin metabolism	0	0	6.4.1.2:6.3.4.1:4 2.3.1.85;1.1.1.100;2.3.1.41;4.2.1.61
g0820	B-ketoacyl-ACP synthase (c10,0), fatty acyl CoA synthase	6 h[p] + 4 nadph[p] + 3 malcoa[p] -> 2 h2o[p] + 2 co2[p] + 4 nadp[p] + 2 coa[p] + chcoa[p]	CV:Biotin metabolism	0	0	6.4.1.2:6.3.4.1:4 2.3.1.85;1.1.1.100;2.3.1.41;4.2.1.61
g0821	B-ketoacyl-ACP synthase (c10,0), fatty acyl CoA synthase	6 h[n] + 4 nadph[n] + 3 malcoa[n] -> 2 h2o[n] + 2 co2[n] + 4 nadp[n] + 2 coa[n] + chcoa[n]	CV:Biotin metabolism	0	0	6.4.1.2:6.3.4.1:4 2.3.1.85;1.1.1.100;2.3.1.41;4.2.1.61
g0822	hypoxanthine phosphoribosyltransferase	prpp[c] + gn[c] -> h[c] + ppi[c] + gmp[c]	NM:Purine metabolism	0	0	2.4.2.8
g0823	hypoxanthine phosphoribosyltransferase	prpp[c] + hyxn[c] -> h[c] + ppi[c] + imp[c]	NM:Purine metabolism	-3.51449e-28	0	2.4.2.8
g0824	xanthine phosphoribosyltransferase	prpp[c] + xan[c] -> h[c] + ppi[c] + xmp[c]	NM:Purine metabolism	0	0	2.4.2.22
g0825	holocytochrome-c synthase	2 h[c] + hemeb[c] + apoce[c] <=> cytc[c]	CV:Porphyrin and chlorophyll metabolism	0	0	4.4.1.17
g0826	5-formyltetrahydrofolate cyclo-ligase	atp[m] + foli[m] -> pi[m] + adp[m] + methf[m]	CV:One carbon pool by folate	0	0	6.3.3.2
g0827	methylenetetrahydrofolate reductase [NAD(P)h]	h[c] + nadph[c] + metthf[c] -> nadp[c] + mthf[c]	CV:One carbon pool by folate	0.00286886	0.00270716	1.5.1.20
g0828	3-hydroxyacyl-CoA dehydrogenase	nad[c] + c10hcoa[c] -> h[c] + nadh[c] + c10ocoa[c]	LM:Fatty acid metabolism	0	0	1.1.1.35
g0829	3-hydroxyacyl-CoA dehydrogenase	nad[p] + c10hcoa[p] -> h[p] + nadh[p] + c10ocoa[p]	LM:Fatty acid metabolism	0	0	1.1.1.35
g0830	3-hydroxyacyl-CoA dehydrogenase	nad[c] + c12hcoa[c] -> h[c] + nadh[c] + c12ocoa[c]	LM:Fatty acid metabolism	0	0	1.1.1.35
g0831	3-hydroxyacyl-CoA dehydrogenase	nad[p] + c12hcoa[p] -> h[p] + nadh[p] + c12ocoa[p]	LM:Fatty acid metabolism	0	0	1.1.1.35
g0832	3-hydroxyacyl-CoA dehydrogenase	nad[c] + c14hcoa[c] -> h[c] + nadh[c] + c14ocoa[c]	LM:Fatty acid metabolism	0	0	1.1.1.35
g0833	3-hydroxyacyl-CoA dehydrogenase	nad[p] + c14hcoa[p] -> h[p] + nadh[p] + c14ocoa[p]	LM:Fatty acid metabolism	0	0	1.1.1.35
g0834	3-hydroxyacyl-CoA dehydrogenase	nad[c] + c16hcoa[c] -> h[c] + nadh[c] + c16ocoa[c]	LM:Fatty acid metabolism	0	0	1.1.1.35
g0835	3-hydroxyacyl-CoA dehydrogenase	nad[p] + c16hcoa[p] -> h[p] + nadh[p] + c16ocoa[p]	LM:Fatty acid metabolism	0	0	1.1.1.35
g0836	3-hydroxyacyl-CoA dehydrogenase	nad[c] + c18hcoa[c] <=> h[c] + nadh[c] + c18ocoa[c]	LM:Fatty acid metabolism	0	0	1.1.1.35
g0837	3-hydroxyacyl-CoA dehydrogenase	nad[p] + c18hcoa[p] <=> h[p] + nadh[p] + c18ocoa[p]	LM:Fatty acid metabolism	0	0	1.1.1.35
g0838	3-hydroxyacyl-CoA dehydrogenase	nad[c] + c4hcoa[c] <=> h[c] + nadh[c] + aaccoa[c]	LM:Fatty acid metabolism	-4.55885e-25	0	1.1.1.35
g0839	3-hydroxyacyl-CoA dehydrogenase	nad[p] + c4hcoa[p] <=> h[p] + nadh[p] + aaccoa[p]	LM:Fatty acid metabolism	0	0	1.1.1.35
g0840	3-hydroxyacyl-CoA dehydrogenase	nad[c] + c6hcoa[c] -> h[c] + nadh[c] + c6ocoa[c]	LM:Fatty acid metabolism	0	0	1.1.1.35
g0841	3-hydroxyacyl-CoA dehydrogenase	nad[p] + c6hcoa[p] -> h[p] + nadh[p] + c6ocoa[p]	LM:Fatty acid metabolism	0	0	1.1.1.35
g0842	3-hydroxyacyl-CoA dehydrogenase	nad[c] + c8hcoa[c] -> h[c] + nadh[c] + c8ocoa[c]	LM:Fatty acid metabolism	0	0	1.1.1.35
g0843	3-hydroxyacyl-CoA dehydrogenase	nad[p] + c8hcoa[p] -> h[p] + nadh[p] + c8ocoa[p]	LM:Fatty acid metabolism	0	0	1.1.1.35
g0844	Enoyl-CoA hydratase	c4hcoa[c] <=> h2o[c] + c4dcoa[c]	LM:Fatty acid metabolism	4.55885e-25	0	4.2.1.17
g0845	Enoyl-CoA hydratase	c4hcoa[p] <=> h2o[p] + c4dcoa[p]	LM:Fatty acid metabolism	0	0	4.2.1.17
g0846	Enoyl-CoA hydratase	c10hcoa[c] <=> h2o[c] + c10dcoa[c]	LM:Fatty acid metabolism	0	0	4.2.1.17
g0847	Enoyl-CoA hydratase	c10hcoa[p] <=> h2o[p] + c10dcoa[p]	LM:Fatty acid metabolism	0	0	4.2.1.17
g0848	beta-N-acetylhexosaminidase	h2o[p] + chib[p] -> 2 nag[p]	CM:Amino sugar and nucleotide sugar metabolism	0	0	3.2.1.52
g0849	beta-N-acetylhexosaminidase	h2o[e] + chib[e] -> 2 nag[e]	CM:Amino sugar and nucleotide sugar metabolism	0	0	3.2.1.52
g0850	Glucosamine-6-phosphate deaminase	h2o[c] + ga6p[c] -> nh3[c] + f6p[c]	CM:Amino sugar and nucleotide sugar metabolism	0	0	3.5.99.6
g0851	L-lactate dehydrogenase (cytochrome)	2 feri[c] + llac[c] -> pyr[c] + 2 h[c] + 2 fero[c]	CM:Pyruvate metabolism	0	0	1.1.2.3
g0852	6-phosphofructokinase;pfk	atp[c] + f6p[c] -> h[c] + adp[c] + f16p[c]	CM:EMP Pathway/Pentose phosphate pathway/Fructose and mannose metabolism	0.847792	0.852047	2.7.1.11
g0853	choline kinase	atp[n] + cln[c] -> h[c] + adp[c] + pcln[c]	LM:Glycerophospholipid metabolism	0	0	2.7.1.32
g0854	Phosphatidylinositol N-acetylglucosaminyltransferase	udpnag[m] + pins[m] -> udp[m] + nadgpis[m]	GM:Glycan Biosynthesis and Metabolism;Glycosylphosphatidylinositol(GPI)-anchor biosynthesis	0	0	2.4.1.198
g0855	Glutamate dehydrogenase (nadp+)	nh3[c] + akg[c] + h[c] + nadph[c] <=> h2o[c] + glu[c] + nadp[c]	AA:Glutamate and glutamine metabolism	1.90587	1.8919	1.4.1.4
g0856	nucleoside-diphosphatase	h2o[m] + gdp[m] -> h[m] + pi[m] + gmp[m]	NM:Purine metabolism	0	0	3.6.1.6
g0857	nucleoside-diphosphatase	h2o[c] + gdp[c] -> h[c] + pi[c] + gmp[c]	NM:Purine metabolism	0	0	3.6.1.6
g0858	(S)-2-hydroxy-acid oxidase	o2[c] + glya[c] -> h2o2[c] + glx[c]	CM:Glyoxylate and dicarboxylate metabolism	0	0	1.1.3.15
g0859	MPBQ/MSBQ methyltransferase	sam[m] + mpyq[m] -> h[m] + sah[m] + dmpyq[m]	CV:Ubiquinone and other terpenoid-quinone biosynthesis	0	0	2.1.1.-
g0860	3-demethylubiquinone-9 3-methyltransferase	sam[m] + ohphl[m] -> h[m] + om[m] + sah[m]	CV:Ubiquinone and other terpenoid-quinone biosynthesis	0	0	2.1.1.-
g0861	Ubiquinone biosynthesis methlytransferase	sam[m] + omb[m] -> h[m] + ommb[m] + sah[m]	CV:Ubiquinone and other terpenoid-quinone biosynthesis	0	0	2.1.1.-
g0862	3-demethylubiquinone-9 3-methyltransferase	sam[m] + omhmb[m] -> h[m] + q[m] + sah[m]	CV:Ubiquinone and other terpenoid-quinone biosynthesis	0	0	2.1.1.-
g0863	5'-methylthioadenosine phosphorylase	pi[c] + mta[c] -> ad[c] + sm5thr1p[c]	AA:Cysteine and methionine metabolism	0	0	2.5.1.16
g0864	purine-nucleoside phosphorylase	ad[c] + dr1p[c] <=> pi[c] + da[c]	NM:Purine metabolism	0	0	2.4.2.1
g0865	purine-nucleoside phosphorylase	gn[c] + dr1p[c] <=> pi[c] + dg[c]	NM:Purine metabolism	0	0	2.4.2.1
g0866	Purine-nucleoside phosphorylase	pi[c] + dt[c] -> dr1p[c] + thy[c]	NM:Pyrimidine metabolism	0	0	2.4.2.1
g0867	Purine-nucleoside phosphorylase	pi[c] + du[c] -> dr1p[c] + ura[c]	NM:Pyrimidine metabolism	0	0	2.4.2.1
g0868	purine-nucleoside phosphorylase	pi[c] + inos[c] -> r1p[c] + hyxn[c]	NM:Purine metabolism	0	0	2.4.2.1
g0869	purine-nucleoside phosphorylase	pi[c] + din[c] <=> hyxn[c] + dr1p[c]	NM:Purine metabolism	0	0	2.4.2.1
g0870	Phosphogluconate dehydrogenase (decarboxylating)	nadp[c] + d6pgc[c] -> co2[c] + nadph[c] + rl5p[c]	CM:Pentose phosphate pathway	0	0	1.1.1.44;343
g0871	purine-nucleoside phosphorylase	pi[c] + xtsine[c] <=> r1p[c] + xan[c]	NM:Purine metabolism	0	0	2.4.2.1
g0872	adenylosuccinate lyase	saicar[c] <=> fum[c] + aicar[c]	NM:Purine metabolism	0.0031075	0.00293235	4.3.2.2
g0873	Acetylornithine deacetylase	h2o[n] + naorn[n] <=> orn[n] + ac[n]	AA:Arginine and proline metabolism	0	0	3.5.1.16
g0874	Acetylornithine deacetylase	h2o[c] + naorn[c] -> orn[c] + ac[c]	AA:Arginine and proline metabolism	0	0	3.5.1.16
g0876	UDP-glucose 4-epimerase	udpgal[m] <=> udpg[m]	CM:Galactose metabolism	0	0	5.1.3.2
g0877	UDP-glucose 4-epimerase	udpgal[c] <=> udpg[c]	CM:Galactose metabolism	6.28782e-29	0	5.1.3.2
g0878	NAD+ synthase	h2o[c] + gln[c] + atp[c] + dmnad[c] -> glu[c] + 2 h[c] + amp[c] + ppi[c] + nad[c]	CV:Nicotinate and nicotinamide metabolism	0	0	6.3.5.1
g0879	5'-nucleotidase	h2o[c] + amp[c] -> pi[c] + adn[c]	NM:Purine metabolism	0	0	3.1.3.5
g0880	5'-nucleotidase	h2o[c] + gmp[c] -> pi[c] + gsn[c]	NM:Purine metabolism	0	0	3.1.3.5
g0881	5'-nucleotidase	h2o[c] + imp[c] -> pi[c] + inos[c]	NM:Purine metabolism	0	0	3.1.3.5
g0882	5'-nucleotidase	h2o[c] + ncn[c] -> pi[c] + nar[c]	CV:Nicotinate and nicotinamide metabolism	0	0	3.1.3.5
g0883	5'-nucleotidase	h2o[c] + nmn[c] -> pi[c] + nnr[c]	CV:Nicotinate and nicotinamide metabolism	0	0	3.1.3.5
g0884	5'-nucleotidase	h2o[c] + ump[c] -> pi[c] + uri[c]	NM:Pyrimidine metabolism	0	0	3.1.3.5
g0885	5'-nucleotidase	h2o[c] + xmp[c] -> pi[c] + xtsine[c]	NM:Purine metabolism	0	0	3.1.3.5
g0886	5'-nucleotidase	h2o[c] + cmp[c] -> pi[c] + cytd[c]	NM:Pyrimidine metabolism	0	0	3.1.3.5
g0887	5'-nucleotidase	h2o[c] + damp[c] -> pi[c] + da[c]	NM:Purine metabolism	0	0	3.1.3.5
g0888	5'-nucleotidase	h2o[c] + dcmp[c] -> pi[c] + dc[c]	NM:Pyrimidine metabolism	0	0	3.1.3.5
g0889	5'-nucleotidase	h2o[c] + dgmp[c] -> pi[c] + dg[c]	NM:Purine metabolism	0	0	3.1.3.5
g0890	5'-nucleotidase	h2o[c] + dtmp[c] -> pi[c] + dt[c]	NM:Pyrimidine metabolism	0	0	3.1.3.5
g0891	5'-nucleotidase	h2o[c] + dump[c] -> pi[c] + du[c]	NM:Pyrimidine metabolism	0	0	3.1.3.5
g0892	3-keto-steroid reductase	h[c] + nadph[c] + cdol[c] -> nadp[c] + mzymst[c]	LM:Steroid biosynthesis	0	0	1.1.1.270
g0893	histidinol-phosphate transaminase	glu[c] + imacp[c] -> akg[c] + hisolp[c]	AA:histidine metabolism	0	0	2.6.1.9
g0894	Riboflavin kinase	atp[n] + vb2[n] -> adp[n] + fmn[n]	CV:Riboflavin metabolism	0	0	2.7.1.26
g0895	2-oxoisovalerate dehydrogenase complex	nad[m] + coa[m] + 4mop[m] -> co2[m] + nadh[m] + ivacoa[m] + h[m]	AA:Valine, leucine and isoleucine degradation	0	0	1.2.4.4:1.8.1.4:2.3.1.168
g0896	2-oxoisovalerate dehydrogenase complex	nad[m] + coa[m] + oival[m] -> co2[m] + nadh[m] + ibcoa[m]	AA:Valine, leucine and isoleucine degradation	0	0	1.2.4.4:1.8.1.4:2.3.1.168
g0897	2-oxoisovalerate dehydrogenase complex	nad[m] + coa[m] + omval[m] -> co2[m] + nadh[m] + mbcoa[m]	AA:Valine, leucine and isoleucine degradation	0.007503	0.00764374	1.2.4.4:1.8.1.4:2.3.1.168
g0898	Threonine synthase	h2o[c] + phser[c] -> pi[c] + thr[c]	AA:Glycine, serine and threonine metabolism	0	0	4.2.3.1
g0899	Threonine synthase	h2o[c] + pht[c] -> pi[c] + hthr[c]	CV:Vitamin B6 metabolism	0	0	4.2.3.1
g0900	adenosylhomocysteinase	h2o[c] + sah[c] -> hcys[c] + adn[c]	AA:Cysteine and methionine metabolism	0.00286886	0.00270716	3.3.1.1
g0901	Phosphomevalonate kinase	atp[c] + h[c] + pmvl[c] -> adp[c] + ppmvl[c]	TP:Terpenoid backbone biosynthesis	0.00669537	0.00631799	2.7.4.2
g0902	Acid phosphatase	h2o[e] + fmn[e] -> pi[e] + vb2[e] + h[e]	CV:Riboflavin metabolism	0	0	3.1.3.2
g0903	Acid phosphatase	h2o[m] + fmn[m] -> pi[m] + vb2[m] + h[m]	CV:Riboflavin metabolism	0	0	3.1.3.2
g0904	phosphatidylserine decarboxylase	ps[n] -> co2[n] + pe[n]	LM:Glycerophospholipid metabolism	0	0	4.1.1.65
g0905	phosphatidylserine decarboxylase	ps[m] -> co2[m] + pe[m]	LM:Glycerophospholipid metabolism	0	0	4.1.1.65
g0906	phosphatidylserine decarboxylase	ps[c] -> co2[c] + pe[c]	LM:Glycerophospholipid metabolism	0.00061215	0.000577647	4.1.1.65
g0907	formyltetrahydrofolate deformylase	h2o[c] + fthf[c] -> h[c] + thf[c] + for[c]	CM:Glyoxylate and dicarboxylate metabolism	0	0	3.5.1.10
g0908	Diacylglycerol - sterol O-acyltransferase	coa[c] + chlestr[c] + 4 h[c] <=> acoa[c] + chtrol[c]	LM:Steroid biosynthesis	0	0	2.3.1.26
g0909	Diacylglycerol - sterol O-acyltransferase	dagly[c] + egstr[c] -> magly[c] + ergose[c]	LM:Steroid biosynthesis	0	0	2.3.1.73
g0910	phosphoserine phosphatase	h2o[c] + 3pser[c] -> pi[c] + ser[c]	AA:Glycine, serine and threonine metabolism	998.325	998.324	3.1.3.3
g0911	biotin synthase	2 sam[m] + dtb[m] + s[m] -> 2 met[m] + bt[m] + 2 da[m]	CV:Biotin metabolism	0	0	2.8.1.6
g0912	dethiobiotin synthetase	atp[m] + co2[m] + danna[m] -> 3 h[m] + pi[m] + adp[m] + dtb[m]	CV:Biotin metabolism	0	0	6.3.3.3
g0914	succinate-semialdehyde dehydrogenase	h2o[c] + succsal[c] + nadp[c] -> 3 h[c] + nadph[c] + succ[c]	AA:Alanine, aspartate and glutamate metabolism/Tyrosine metabolism	0	0	1.2.1.16
g0915	phosphopantothenoylcysteine decarboxylase	h[c] + ppntocys[c] -> co2[c] + ppthe[c]	CV:Pantothenate and CoA biosynthesis	0	0	4.1.1.36
g0916	glutathione-disulfide reductase	h[c] + nadh[c] + gssg[c] -> nad[c] + 2 gsh[c]	OA:Glutathione metabolism	0	0	1.8.1.7
g0917	4-hydroxybenzoate hexaprenyltransferase	4hba[m] + npp[m] -> h[m] + ppi[m] + n4hba[m]	CV:Ubiquinone and other terpenoid-quinone biosynthesis	0	0	2.5.1.-
g0918	homogenitisate phytyltransferase	hgentis[m] + pypp[m] -> co2[m] + ppi[m] + mpyq[m]	CV:Ubiquinone and other terpenoid-quinone biosynthesis	0	0	2.5.1.-
g0919	4-hydroxybenzoate hexaprenyltransferase	4hba[p] + npp[p] -> h[p] + ppi[p] + n4hba[p]	CV:Ubiquinone and other terpenoid-quinone biosynthesis	0	0	2.5.1.-
g0920	homogenitisate phytyltransferase	hgentis[p] + pypp[p] -> co2[p] + ppi[p] + mpyq[p]	CV:Ubiquinone and other terpenoid-quinone biosynthesis	0	0	2.5.1.-
g0921	Alanine-glyoxylate transaminase	ala[c] + glx[c] <=> pyr[c] + gly[c]	AA:Alanine, aspartate and glutamate metabolism	-1000	-1000	2.6.1.44
g0922	glutamate--glyoxylate aminotransferase	gly[c] + akg[c] <=> glx[c] + glu[c]	AA:Glycine, serine and threonine metabolism:Glyoxylate and dicarboxylate metabolism	-1.67277	-1.67336	2.6.1.44
g0923	serine-glyoxylate transaminase	ser[c] + glx[c] <=> 3hpyr[c] + gly[c]	AA:Glycine, serine and threonine metabolism;CM:Glyoxylate and dicarboxylate metabolism;EM:Methane metabolism	998.327	998.327	2.6.1.45
g0924	serine---pyruvate transaminase	ser[c] + pyr[c] <=> 3hpyr[c] + ala[c]	AA:Glycine, serine and threonine metabolism	-1000	-1000	2.6.1.51
g0925	Mannosyl-oligosaccharide 1,2-alpha-mannosidase	h2o[v] + mannan[v] -> man[v]	GM:Glycan Biosynthesis and Metabolism:N-Glycan biosynthesis	0	0	3.2.1.113
g0926	Mannosyl-oligosaccharide 1,2-alpha-mannosidase	h2o[c] + mannan[c] -> man[c]	GM:Glycan Biosynthesis and Metabolism:N-Glycan biosynthesis	0	0	3.2.1.113
g0927	Mannosyl-oligosaccharide 1,2-alpha-mannosidase	h2o[m] + mannan[m] -> man[m]	GM:Glycan Biosynthesis and Metabolism:N-Glycan biosynthesis	0	0	3.2.1.113
g0928	Mannosyl-oligosaccharide 1,2-alpha-mannosidase	h2o[p] + mannan[p] -> man[p]	GM:Glycan Biosynthesis and Metabolism:N-Glycan biosynthesis	0	0	3.2.1.113
g0929	threonine dehydratase	thr[m] -> nh3[m] + obut[m]	AA:Glycine, serine and threonine metabolism:Valine, leucine and isoleucine biosynthesis	0	0	4.3.1.19
g0930	threonine dehydratase	thr[c] -> nh3[c] + obut[c]	AA:Glycine, serine and threonine metabolism:Valine, leucine and isoleucine biosynthesis	0	0	4.3.1.19
g0931	Long-chain acyl-CoA synthetase	atp[m] + coa[m] + c100[m] -> h[m] + amp[m] + ppi[m] + c100coa[m]	LM:Fatty acid metabolism	0	0	6.2.1.3
g0932	Long-chain acyl-CoA synthetase	atp[c] + coa[c] + c100[c] -> h[c] + amp[c] + ppi[c] + c100coa[c]	LM:Fatty acid metabolism	0	0	6.2.1.3
g0933	Long-chain acyl-CoA synthetase	atp[m] + coa[m] + c120[m] -> h[m] + amp[m] + ppi[m] + c120coa[m]	LM:Fatty acid metabolism	0	0	6.2.1.3
g0934	Long-chain acyl-CoA synthetase	atp[c] + coa[c] + c120[c] -> h[c] + amp[c] + ppi[c] + c120coa[c]	LM:Fatty acid metabolism	0	0	6.2.1.3
g0935	Long-chain acyl-CoA synthetase	atp[m] + coa[m] + c140[m] -> h[m] + amp[m] + ppi[m] + c140coa[m]	LM:Fatty acid metabolism	0	0	6.2.1.3
g0936	Long-chain acyl-CoA synthetase	atp[c] + coa[c] + c140[c] -> h[c] + amp[c] + ppi[c] + c140coa[c]	LM:Fatty acid metabolism	0	0	6.2.1.3
g0937	Long-chain acyl-CoA synthetase	atp[m] + coa[m] + c40[m] -> h[m] + amp[m] + ppi[m] + c40coa[m]	LM:Fatty acid metabolism	0	0	6.2.1.3
g0938	Long-chain acyl-CoA synthetase	atp[c] + coa[c] + c40[c] -> h[c] + amp[c] + ppi[c] + c40coa[c]	LM:Fatty acid metabolism	0	0	6.2.1.3
g0939	Long-chain acyl-CoA synthetase	atp[m] + coa[m] + c60[m] -> h[m] + amp[m] + ppi[m] + c60coa[m]	LM:Fatty acid metabolism	0	0	6.2.1.3
g0940	Long-chain acyl-CoA synthetase	atp[c] + coa[c] + c60[c] -> h[c] + amp[c] + ppi[c] + c60coa[c]	LM:Fatty acid metabolism	0	0	6.2.1.3
g0941	Long-chain acyl-CoA synthetase	atp[m] + coa[m] + c80[m] -> h[m] + amp[m] + ppi[m] + c80coa[m]	LM:Fatty acid metabolism	0	0	6.2.1.3
g0942	Long-chain acyl-CoA synthetase	atp[c] + coa[c] + c80[c] -> h[c] + amp[c] + ppi[c] + c80coa[c]	LM:Fatty acid metabolism	0	0	6.2.1.3
g0943	Long-chain acyl-CoA synthetase	atp[m] + coa[m] + c141[m] -> h[m] + amp[m] + ppi[m] + c141coa[m]	LM:Fatty acid metabolism	0	0	6.2.1.3
g0944	Long-chain acyl-CoA synthetase	atp[c] + coa[c] + c141[c] -> h[c] + amp[c] + ppi[c] + c141coa[c]	LM:Fatty acid metabolism	0	0	6.2.1.3
g0945	Alpha-galactosidase	h2o[e] + raff[e] <=> gal[e] + suc[e]	CM:Galactose metabolism	0	0	3.2.1.22
g0946	Alpha-galactosidase	h2o[n] + raff[n] <=> gal[n] + suc[n]	CM:Galactose metabolism	0	0	3.2.1.22
g0947	Alpha-galactosidase	h2o[e] + stac[e] <=> gal[e] + raff[e]	CM:Galactose metabolism	0	0	3.2.1.22
g0948	Alpha-galactosidase	h2o[n] + stac[n] <=> gal[n] + raff[n]	CM:Galactose metabolism	0	0	3.2.1.22
g0949	Alpha-galactosidase	h2o[e] + meli[e] -> dglc[e] + gal[e]	CM:Galactose metabolism	0	0	3.2.1.22
g0950	Alpha-galactosidase	h2o[n] + meli[n] -> dglc[n] + gal[n]	CM:Galactose metabolism	0	0	3.2.1.22
g0951	Acetoacetyl-CoA synthase	atp[p] + coa[p] + acact[p] -> h[p] + amp[p] + ppi[p] + aaccoa[p]	CM:Butanoate metabolism	0	0	6.2.1.16
g0952	Acetoacetyl-CoA synthase	atp[c] + coa[c] + acact[c] -> h[c] + amp[c] + ppi[c] + aaccoa[c]	CM:Butanoate metabolism	0	0	6.2.1.16
g0953	hydroxymethylbilane synthase	h2o[c] + 4 ppbg[c] -> 4 nh3[c] + hmtb[c]	CV:Porphyrin and chlorophyll metabolism	0	0	2.5.1.61
g0954	Nitrilase	2 h2o[c] + acnl[c] -> nh3[c] + iaa[c]	AA:Tryptophan metabolism;EM:Nitrogen metabolism	0	0	3.5.5.1
g0955	Nitrilase	2 h2o[c] + bn[c] <=> nh3[c] + ba[c]	XB:Aminobenzoate degradation	0	0	3.5.5.1
g0956	4-Aminobutyrate transaminase	akg[m] + bala[m] <=> glu[m] + oppa[m]	AA:Alanine, aspartate and glutamate metabolism;CM:Butanoate metabolism	0	0	2.6.1.19
g0957	4-Aminobutyrate transaminase	h[m] + akg[m] + gaba[m] <=> glu[m] + succsal[m]	AA:Alanine, aspartate and glutamate metabolism;CM:Butanoate metabolism	-1000	-1000	2.6.1.19
g0958	4-Aminobutyrate transaminase	h[m] + pyr[m] + gaba[m] -> ala[m] + succsal[m]	AA:Alanine, aspartate and glutamate metabolism;CM:Butanoate metabolism	1000	1000	2.6.1.19
g0959	inositol-phosphate phosphatase	h2o[e] + mi3p[e] -> pi[e] + ins[e]	CM:Inositol phosphate metabolism	0	0	3.1.3.25
g0960	Carnitine O-acetyltransferase	c120coa[c] + car[c] <=> coa[c] + c120car[c]	Cellular Processes:Peroxisome:Carnitine shuttle	0	0	2.3.1.7
g0961	Carnitine O-acetyltransferase	c140coa[c] + car[c] <=> coa[c] + c140car[c]	Cellular Processes:Peroxisome:Carnitine shuttle	0	0	2.3.1.7
g0962	Carnitine O-acetyltransferase	c141coa[c] + car[c] <=> coa[c] + c141car[c]	Cellular Processes:Peroxisome:Carnitine shuttle	0	0	2.3.1.7
g0963	Carnitine O-acetyltransferase	c160coa[c] + car[c] <=> coa[c] + c160car[c]	Cellular Processes:Peroxisome:Carnitine shuttle	0	0	2.3.1.7
g0964	Carnitine O-acetyltransferase	c161coa[c] + car[c] <=> coa[c] + c161car[c]	Cellular Processes:Peroxisome:Carnitine shuttle	0	0	2.3.1.7
g0965	Carnitine O-acetyltransferase	c180coa[c] + car[c] <=> coa[c] + c180car[c]	Cellular Processes:Peroxisome:Carnitine shuttle	0	0	2.3.1.7
g0966	Carnitine O-acetyltransferase	c181coa[c] + car[c] <=> coa[c] + c181car[c]	Cellular Processes:Peroxisome:Carnitine shuttle	0	0	2.3.1.7
g0967	Carnitine O-acetyltransferase	c182coa[c] + car[c] <=> coa[c] + c182car[c]	Cellular Processes:Peroxisome:Carnitine shuttle	0	0	2.3.1.7
g0968	Carnitine O-acetyltransferase	c183coa[c] + car[c] <=> coa[c] + c183car[c]	Cellular Processes:Peroxisome:Carnitine shuttle	0	0	2.3.1.7
g0969	glycerate kinase	atp[c] + g[c] -> h[c] + adp[c] + 3pg[c]	CM:Glyoxylate and dicarboxylate metabolism;AA:Glycine, serine and threonine metabolism;EM:Methane metabolism;LM	0	0	2.7.1.31
g0970	delta14-sterol reductase;C-14 sterol reductase (ERG24)	h[c] + nadph[c] + dctol[c] -> nadp[c] + dcdol[c]	LM:Steroid biosynthesis	0.00111589	0.001053	1.3.1.70
g0971	phosphoserine aminotransferase	akg[c] + pht[c] <=> glu[c] + ohpbt[c]	CV:Vitamin B6 metabolism	0	0	2.6.1.52
g0972	phosphoserine aminotransferase	glu[c] + php[c] <=> akg[c] + 3pser[c]	AA:Glycine, serine and threonine metabolism	998.325	998.324	2.6.1.52
g0973	glyceraldehyde-3-phosphate dehydrogenase	pi[c] + nad[c] + t3p1[c] <=> h[c] + nadh[c] + 13pdg[c]	CM:EMP Pathway	1000	1000	1.2.1.12;59
g0974	Phospholipase D	h2o[c] + h[c] + pc[c] -> cln[c] + pa[c]	LM:Glycerol metabolism (glycerolipid metabolism)	0	0	3.1.4.4
g0975	Phospholipase D	h2o[n] + h[n] + pc[n] -> cln[n] + pa[n]	LM:Glycerol metabolism (glycerolipid metabolism)	0	0	3.1.4.4
g0976	Phospholipase D	h2o[c] + h[c] + pe[c] -> pa[c] + etha[c]	LM:Glycerophospholipid metabolism	0	0	3.1.4.4
g0977	Phospholipase D	h2o[n] + h[n] + pe[n] -> pa[n] + etha[n]	LM:Glycerophospholipid metabolism	0	0	3.1.4.4
g0978	phospholipase A2	pc[c] + acp[c] -> lpc[c] + acylacp[c]	LM:Glycerophospholipid metabolism	0	0	3.1.1.4
g0979	phospholipase A2	pc[m] + acp[m] -> lpc[m] + acylacp[m]	LM:Glycerophospholipid metabolism	0	0	3.1.1.4
g0980	phospholipase A2	pc[n] + acp[n] -> lpc[n] + acylacp[n]	LM:Glycerophospholipid metabolism	0	0	3.1.1.4
g0981	phospholipase A2	pe[c] + acp[c] -> lpe[c] + acylacp[c]	LM:Glycerophospholipid metabolism	0	0	3.1.1.4
g0982	phospholipase A2	pe[m] + acp[m] -> lpe[m] + acylacp[m]	LM:Glycerophospholipid metabolism	0	0	3.1.1.4
g0983	phospholipase A2	pe[n] + acp[n] -> lpe[n] + acylacp[n]	LM:Glycerophospholipid metabolism	0	0	3.1.1.4
g0984	starch phosphorylase	pi[c] + mltose[c] -> g1p[c] + mltiose[c]	CM:Starch and sucrose metabolism	0	0	2.4.1.1
g0985	Glycogen phosphorylase	pi[c] + glycogen[c] -> g1p[c]	CM:Starch and sucrose metabolism	0	0	2.4.1.1
g0986	Glycogen phosphorylase	pi[e] + glycogen[e] -> g1p[e]	CM:Starch and sucrose metabolism	0	0	2.4.1.1
g0987	Precorrin-2 dehydrogenase	nad[c] + precor[c] -> 2 h[c] + nadh[c] + shcr[c]	CV:Porphyrin and chlorophyll metabolism	0	0	1.3.1.76
g0988	sirohydrochlorin ferrochelatase	shcr[c] + fe[c] -> 2 h[c] + sihm[c]	CV:Porphyrin and chlorophyll metabolism	0	0	4.99.1.4
g0989	C-22 sterol desaturase (ERG5)	nadp[c] + ergod[c] -> h[c] + nadph[c] + egteol[c]	LM:Steroid biosynthesis	0.00111589	0.001053	1.14.14.-
g0990	nitrate reductase (NADPh)	h[c] + nadph[c] + hno3[c] -> h2o[c] + nadp[c] + hno2[c]	EM:Nitrogen metabolism	0	0	1.7.1.3
g0991	nitrite reductase [NAD(P)h]	5 h[c] + 3 nadph[c] + hno2[c] -> h2o[c] + 3 nadp[c] + nh4oh[c]	EM:Nitrogen metabolism	0	0	1.7.1.4
g0992	nitrite reductase [NAD(P)h]	5 h[c] + 3 nadh[c] + hno2[c] -> h2o[c] + 3 nad[c] + nh4oh[c]	EM:Nitrogen metabolism	0	0	1.7.1.4
g0993	nitrite reductase [NAD(P)h]	5 h[m] + 3 nadh[m] + hno2[m] -> h2o[m] + 3 nad[m] + nh4oh[m]	EM:Nitrogen metabolism	0	0	1.7.1.4
g0994	Acetyl-CoA hydrolase	h2o[m] + accoa[m] -> h[m] + ac[m] + coa[m]	CM:Pyruvate metabolism	0	0	3.1.2.1
g0995	diamine N-acetyltransferase	accoa[c] + ptrsc[c] -> h[c] + coa[c] + naps[c]	AA:Arginine and proline metabolism	0	0	2.3.1.57
g0996	mannitol 2-dehydrogenase	h[m] + nadh[m] + dfru[m] <=> nad[m] + mnt[m]	CM:Fructose and mannose metabolism	-0.0065515	-0.00674587	1.1.1.67
g0997	fructuronate reductase	h[m] + nadh[m] + frutn[m] <=> nad[m] + manoe[m]	CM:Pentose and glucuronate interconversions	0	0	1.1.1.57
g0998	O-acetylhomoserine lyase	oahser[c] + h2s[c] -> hcys[c] + ac[c]	AA:Cysteine and methionine metabolism	0	0	2.5.1.49
g0999	O-acetylhomoserine	oahser[c] + mseth[c] -> h[c] + met[c] + ac[c]	AA:Cysteine and methionine metabolism	0	0	2.5.1.49
g1000	Long-chain acyl-CoA synthetase	atp[c] + coa[c] + c161[c] -> h[c] + amp[c] + ppi[c] + c161coa[c]	LM:Fatty acid metabolism	0	0	6.2.1.3
g1001	Long-chain acyl-CoA synthetase	atp[m] + coa[m] + c161[m] -> h[m] + amp[m] + ppi[m] + c161coa[m]	LM:Fatty acid metabolism	0	0	6.2.1.3
g1002	formate dehydrogenase	nad[m] + for[m] <=> nadh[m] + co2[m]	CM:Glyoxylate and dicarboxylate metabolism;EM:Methane metabolism	0	0	1.2.1.2
g1003	coproporphyrinogen oxidase	o2[c] + 2 h[c] + cpgiii[c] -> 2 h2o[c] + 2 co2[c] + ppgix[c]	CV:Porphyrin and chlorophyll metabolism	0	0	1.3.3.3
g1007	1,4-alpha-glucan branching enzyme	14glucan[c] -> h2o[c] + glycogen[c]	CM:Starch and sucrose metabolism	0	0	2.4.1.18
g1008	homoaconitate hydratase	h2o[c] + hacn[c] <=> hicit[c]	AA:Lysine biosynthesis	0	0	4.2.1.36
g1009	5-aminoimidazole-4-carboxamide ribonucleotide (AICAR) transformylase / IMP cyclohydrolase	prfica[c] <=> h2o[c] + imp[c]	NM:Purine metabolism	0.0031075	0.00293235	3.5.4.10
g1010	glutamate synthase (NADh)	akg[c] + gln[c] + h[c] + nadh[c] -> 2 glu[c] + nad[c]	AA:Glutamate and glutamine metabolism	0	0	1.4.1.14
g1011	Adenylate kinase	adp[c] + cdp[c] <=> 2 h[c] + amp[c] + ctp[c]	NM:Pyrimidine metabolism	0.00011473	-1.1769	2.7.4.3
g1012	ATP:dAMP phosphotransferase	adp[c] + dadp[c] <=> atp[c] + damp[c]	NM:Purine metabolism	0.000253	0.00023874	2.7.4.11
g1013	adenylate kinase	adp[c] + gdp[c] <=> amp[c] + gtp[c]	NM:Purine metabolism	997.207	1.18308	2.7.4.3
g1014	Adenylate kinase	2 h[c] + adp[c] + udp[c] <=> amp[c] + utp[c]	NM:Pyrimidine metabolism	-1.07193	0.0944528	2.7.4.3
g1015	ADP-ribose diphosphatase	h2o[c] + adprib[c] -> 2 h[c] + amp[c] + r5p[c]	NM:Purine metabolism	0	0	3.6.1.13
g1016	phosphopantothenate-cysteine ligase	cys[c] + ctp[c] + ppnto[c] -> h[c] + ppi[c] + cmp[c] + ppntocys[c]	CV:Pantothenate and CoA biosynthesis	0	0	6.3.2.5
g1017	1,2-Diacyl-sn-glycerol:sterol O-acyltransferase	magly[n] + chlestr[n] -> dagly[n] + chtrol[n]	LM:Steroid biosynthesis	0	0	3.1.1.3
g1018	Triglyceride lipase-cholesterol esterase	h2o[c] + ergose[c] -> 0.0545 c180[c] + 0.5335 c181[c] + 0.2170 c182[c] + 0.0437 c183[c] + 0.0263 c120[c] + 0.0673 c160[c] + 0.015 c161[c] + 0.0426 c140[c] + egstr[c]	LM:Steroid biosynthesis	0	0	3.1.1.13
g1019	Fumarylacetoacetase	h2o[m] + fuacac[m] -> h[m] + fum[m] + acact[m]	AA:Tyrosine metabolism	0	0	3.7.1.2
g1020	Fumarylacetoacetase	h2o[c] + fuacac[c] -> h[c] + fum[c] + acact[c]	AA:Tyrosine metabolism	0	0	3.7.1.2
g1021	delta24(24(1))-sterol reductase	h[p] + nadph[p] + egteol[p] -> nadp[p] + egstr[p]	LM:Steroid biosynthesis	0	0	1.3.1.71
g1022	delta24(24(1))-sterol reductase	h[c] + nadph[c] + egteol[c] -> nadp[c] + egstr[c]	LM:Steroid biosynthesis	0.00111589	0.001053	1.3.1.71
g1023	D-Xylose reductase (xyrA) (xylitol dehydrogenase)	h[c] + nadh[c] + xyl[c] <=> nad[c] + xol[c]	CM:Pentose and glucuronate interconversions	1000	1000	1.1.1.21;307
g1024	Carbamoyl-phosphate synthase (glutamine-hydrolysing)	h2o[n] + 2 atp[n] + hco3[n] + gln[n] -> glu[n] + 2 h[n] + pi[n] + cap[n] + 2 adp[n]	NM:Pyrimidine metabolism;AA:Alanine, aspartate and glutamate metabolism	0	0	6.3.5.5
g1025	phosphatidylinositol 3-kinase	atp[c] + h[c] + pins[c] -> adp[c] + pinsp[c]	CM:Inositol phosphate metabolism	0	0	2.7.1.137
g1026	phosphatidylinositol 3-kinase	atp[m] + h[m] + pins[m] -> adp[m] + pinsp[m]	CM:Inositol phosphate metabolism	0	0	2.7.1.137
g1027	beta-ketoacyl-ACP synthase I	malacp[c] + c140acp[c] -> co2[c] + acp[c] + c16oacp[c]	LM:Fatty acid biosynthesis	0.0210584	0.0198715	2.3.1.41
g1028	beta-ketoacyl-ACP synthase I	c40acp[c] + malacp[c] -> co2[c] + acp[c] + c6oacp[c]	LM:Fatty acid biosynthesis	0.0226169	0.0213421	2.3.1.41
g1029	beta-ketoacyl-ACP synthase I	malacp[c] + acacp[c] -> co2[c] + acp[c] + aacacp[c]	LM:Fatty acid biosynthesis	0.0226169	0.0213421	2.3.1.41
g1030	beta-ketoacyl-ACP synthase I	malacp[c] + c100acp[c] -> co2[c] + acp[c] + c12oacp[c]	LM:Fatty acid biosynthesis	0.0226169	0.0213421	2.3.1.41
g1031	beta-ketoacyl-ACP synthase I	malacp[c] + c120acp[c] -> co2[c] + acp[c] + c14oacp[c]	LM:Fatty acid biosynthesis	0.022022	0.0207808	2.3.1.41
g1032	beta-ketoacyl-ACP synthase I	malacp[c] + c160acp[c] -> co2[c] + acp[c] + c18oacp[c]	LM:Fatty acid biosynthesis	0.0191969	0	2.3.1.41
g1033	beta-ketoacyl-ACP synthase I	malacp[c] + c60acp[c] -> co2[c] + acp[c] + c8oacp[c]	LM:Fatty acid biosynthesis	0.0226169	0.0213421	2.3.1.41
g1034	beta-ketoacyl-ACP synthase I	malacp[c] + c80acp[c] -> co2[c] + acp[c] + c10oacp[c]	LM:Fatty acid biosynthesis	0.0226169	0.0213421	2.3.1.41
g1035	monolysocardiolipin acyltransferase	acoa[c] + mlcl[c] -> coa[c] + cl[c] + 2 h[c]	LM:Glycerolipid metabolism:Glycerophospholipid metabolism	0	0	2.3.1.-
g1036	acetate kinase	atp[c] + ac[c] <=> adp[c] + acpi[c]	OA	6.61446e-24	0	2.7.2.1
g1037	serine O-acetyltransferase	accoa[c] + ser[c] -> coa[c] + oaser[c]	AA:Cysteine and methionine metabolism;EM:Sulfur metabolism	0	0	2.3.1.30
g1038	serine O-acetyltransferase	accoa[m] + ser[m] -> coa[m] + oaser[m]	AA:Cysteine and methionine metabolism;EM:Sulfur metabolism	0	0	2.3.1.30
g1039	homoserine O-acetyltransferase	accoa[m] + hser[m] -> coa[m] + oahser[m]	AA:Cysteine and methionine metabolism;EM:Sulfur metabolism	0	0	2.3.1.31
g1040	hydroxyethylthiazole kinase	atp[c] + thz[c] -> h[c] + adp[c] + thzp[c]	CV:Thiamine metabolism	0	0	2.7.1.50
g1041	thiamine-phosphate diphosphorylase	thzp[c] + ahmpp[c] -> ppi[c] + thmp[c]	CV:Thiamine metabolism	0	0	2.5.1.3
g1042	diacylglycerol O-acyltransferase	dagly[p] + 0.217 c182acp[p] + 0.0437 c183acp[p] + 0.0545 c180acp[p] + 0.5335 c181acp[p] + 0.0263 c120acp[p] + 0.0673 c160acp[p] + 0.015 c161acp[p] + 0.0426 c140acp[p] -> tagly[p] + acp[p]	LM:Glycerolipid metabolism:Glycerophospholipid metabolism	0	0	2.3.1.20
g1043	Diacylglycerol O-acyltransferase	dagly[p] + acoa[p] -> coa[p] + tagly[p] + 4 h[p]	LM:Glycerolipid metabolism:Glycerophospholipid metabolism	0	0	2.3.1.20
g1044	S-formylglutathione hydrolase	h2o[c] + fgt[c] -> h[c] + for[c] + gsh[c]	EM:Methane metabolism	0	0	3.1.2.12
g1045	1-phosphatidylinositol-3-phosphate 5-kinase	atp[n] + h[n] + pinsp[n] -> adp[n] + pyi35bp[n]	CM:Inositol phosphate metabolism	0	0	2.7.1.150
g1046	Kynurenine 3-monooxygenase	o2[m] + h[m] + nadph[m] + kyn[m] -> h2o[m] + nadp[m] + hkyn[m]	AA:Tryptophan metabolism	0	0	1.14.13.9
g1047	aspartate-semialdehyde dehydrogenase	h[c] + nadph[c] + basp[c] -> nadp[c] + pi[c] + aspsa[c]	AA:Cysteine and methionine metabolism;AA:Lysine biosynthesis;AA:Glycine, serine and threonine metabolism	0	0	1.2.1.11
g1048	3',5'-cyclic-nucleotide phosphodiesterase	h2o[n] + camp[n] -> h[n] + amp[n]	NM:Purine metabolism	0	0	3.1.4.17
g1049	3',5'-cyclic-nucleotide phosphodiesterase	h2o[n] + ccmp[n] -> h[n] + cmp[n]	NM:Purine metabolism	0	0	3.1.4.17
g1050	3',5'-cyclic-nucleotide phosphodiesterase	h2o[n] + cgmp[n] -> h[n] + gmp[n]	NM:Purine metabolism	0	0	3.1.4.17
g1051	phosphoribosylaminoimidazolesuccinocarboxamide synthase	asp[c] + atp[c] + cair[c] <=> 2 h[c] + pi[c] + adp[c] + saicar[c]	NM:Purine metabolism	0.0031075	0.00293235	6.3.2.6
g1052	ethanolaminephosphotransferase	dagly[p] + cdpea[p] -> h[p] + cmp[p] + pe[p]	LM:Glycerolipid metabolism:Glycerophospholipid metabolism	0	0	2.7.8.1
g1053	diacylglycerol cholinephosphotransferase	dagly[c] + cdpcln[c] -> h[c] + cmp[c] + pc[c]	LM:Glycerolipid metabolism:Glycerophospholipid metabolism	0	0	2.7.8.2
g1054	Enoyl-CoA hydratase	h2o[m] + macrcoa[m] -> 3hibutcoa[m]	AA:Valine, leucine and isoleucine degradation	0	0	4.2.1.17
g1055	Enoyl-CoA hydratase	h2o[c] + macrcoa[c] -> 3hibutcoa[c]	AA:Valine, leucine and isoleucine degradation	0	0	4.2.1.17
g1056	Enoyl-CoA hydratase	h2o[m] + mcrocoa[m] -> metbycoa[m]	AA:Valine, leucine and isoleucine degradation	0.007503	0.00764374	4.2.1.17
g1057	Enoyl-CoA hydratase	2 h[c] + h2o[c] + mcrocoa[c] -> metbycoa[c]	AA:Valine, leucine and isoleucine degradation	0	0	4.2.1.17
g1058	gentisate 1,2-dioxygenase	o2[m] + 25dhba[m] -> h[m] + mpyr[m]	AA:Tyrosine metabolism	0	0	1.13.11.4
g1059	adenylylsulfate reductase	2 h[c] + amp[c] + fad[c] + slfi[c] <=> fadh2[c] + aps[c]	EM:Sulfur metabolism	0	0	1.8.99.2
g1060	xylulokinase	atp[c] + xul[c] -> h[c] + adp[c] + x5p[c]	CM:Pentose and glucuronate interconversions	0	0	2.7.1.17
g1061	Dihydrodipicolinate synthase	pyr[c] + aspsa[c] -> 2 h2o[c] + h[c] + didipc[c]	AA:Lysine biosynthesis	0	0	4.2.1.52
g1064	peroxidase	o2[c] + phe[c] -> h2o[c] + co2[c] + pad[c]	AA:Phenylalanine metabolism	0	0	1.11.1.7
g1065	catalase/peroxidase	h2o2[c] + meth[c] -> 2 h2o[c] + fald[c]	EM:Methane metabolism	0	0	1.11.1.6;1.11.1.7;1.11.1.12
g1066	ethanol degradation IV	h2o2[c] + eth[c] -> 2 h2o[c] + acal[c]	EM:Methane metabolism;AA	0	0	1.11.1.6
g1067	catalase/peroxidase	2 h2o2[c] -> 2 h2o[c] + o2[c]	AA:Phenylalanine metabolism:Tryptophan metabolism;EM:Methane metabolism	0	0	1.11.1.6;1.11.1.12
g1068	Ferrochelatase	pprix[m] + fe[m] -> 8 h[m] + hemeb[m]	CV:Porphyrin and chlorophyll metabolism	0	0	4.99.1.1
g1069	Carbamoyl-phosphate synthase (glutamine-hydrolysing)	h2o[m] + 2 atp[m] + hco3[m] + gln[m] -> glu[m] + 2 h[m] + pi[m] + cap[m] + 2 adp[m]	NM:Pyrimidine metabolism;AA:Alanine, aspartate and glutamate metabolism	0	0	6.3.5.5
g1070	Dihydroorotase	h2o[m] + doroa[m] <=> h[m] + caasp[m]	NM:Pyrimidine metabolism	0	0	3.5.2.3
g1071	Urea carboxylase	h2o[c] + atp[c] + co2[c] + urea[c] -> 2 h[c] + pi[c] + adp[c] + ureac[c]	EM:Nitrogen metabolism	0	0	6.3.4.6
g1072	Phosphoribosylglycinamide formyltransferase	fthf[c] + gar[c] -> h[c] + thf[c] + fgar[c]	CV:One carbon pool by folate;NM:Purine metabolism	0.0031075	0.00293235	2.1.2.2
g1073	Phosphoribosylglycinamide formyltransferase	h2o[c] + methf[c] + gar[c] -> 2 h[c] + thf[c] + fgar[c]	CV:One carbon pool by folate;NM:Purine metabolism	0	0	2.1.2.2
g1074	6-phosphogluconolactonase	h2o[c] + d6pgl[c] -> h[c] + d6pgc[c]	CM:Pentose phosphate pathway	0	0	3.1.1.31
g1075	Squalene monooxygenase	o2[c] + h[c] + nadph[c] + sql[c] -> h2o[c] + nadp[c] + s23e[c]	TP:Terpenoid backbone biosynthesis	0	0	1.14.99.7
g1076	CTP synthase	h2o[c] + gln[c] + atp[c] + utp[c] -> glu[c] + 6 h[c] + pi[c] + adp[c] + ctp[c]	NM:Pyrimidine metabolism	0	0	6.3.4.2
g1077	Gluconolactonase;lactonase	h2o[c] + g15l[c] -> glcnt[c]	CM:Pentose phosphate pathway	0	0	3.1.1.17
g1078	thiosulfate/3-mercaptopyruvate sulfurtransferase	mrpyr[m] + slfi[m] -> pyr[m] + tsulf[m]	AA:Cysteine and methionine metabolism	0	0	2.8.1.1 2.8.1.2
g1079	heme O synthase	h2o[p] + hemeb[p] + fpp[p] -> h[p] + ppi[p] + hemeo[p]	CV:Porphyrin and chlorophyll metabolism	0	0	2.5.1.-
g1080	phosphopantetheine adenylyltransferase	atp[c] + ppthe[c] -> ppi[c] + dpcoa[c]	CV:Pantothenate and CoA biosynthesis	0	0	2.7.7.3
g1081	carbonate dehydratase	h2o[m] + co2[m] -> h[m] + hco3[m]	EM:Nitrogen metabolism	0	0	4.2.1.1
g1082	Nicotinate phosphoribosyltransferase	prpp[c] + nica[c] <=> ppi[c] + ncn[c]	CV:Nicotinate and Nicotinamide biosynthesis	0	0	2.4.2.11
g1083	benzoylformate decarboxylase	h[c] + bfor[c] -> co2[c] + bal[c]	XB:Aminobenzoate degradation	0	0	4.1.1.7
g1084	cardiolipin-specific phospholipase	h2o[c] + cl[c] -> mlcl[c] + freefa[c]	LM:Glycerophospholipid metabolism	0	0	3.1.1.-
g1085	Acyl-CoA-dependent ceramide synthase	acoa[p] + sph[p] -> 5 h[p] + coa[p] + dcer2[p]	LM:Sphingolipid metabolism (Biosynthesis of Cerebrin 2)	0	0	2.3.1.24
g1086	sphingosine N-acyltransferase	c180coa[p] + psph[p] -> coa[p] + cerb1a[p]	LM:Sphingolipid metabolism	0	0	2.3.1.24
g1087	sphingosine N-acyltransferase	c180coa[p] + psph[p] -> coa[p] + cerb1c[p]	LM:Sphingolipid metabolism (Biosynthesis of Cerebrin 2)	0	0	2.3.1.24
g1088	sphingosine N-acyltransferase	c180coa[p] + sph[p] -> coa[p] + cerb2a[p]	LM:Sphingolipid metabolism (Biosynthesis of Cerebrin 2)	0	0	2.3.1.24
g1089	sphingosine N-acyltransferase	c180coa[p] + sph[p] -> coa[p] + cerb2c[p]	LM:Sphingolipid metabolism (Biosynthesis of Cerebrin 2)	0	0	2.3.1.24
g1090	sphingosine N-acyltransferase	c180coa[p] + sph[p] -> coa[p] + cereb1[p]	LM:Sphingolipid metabolism (Biosynthesis of Cerebrin 2)	0	0	2.3.1.24
g1091	sphingosine N-acyltransferase	c181coa[p] + psph[p] -> coa[p] + cerb1b[p]	LM:Sphingolipid metabolism (Biosynthesis of Cerebrin 2)	0	0	2.3.1.24
g1092	sphingosine N-acyltransferase	c181coa[p] + psph[p] -> coa[p] + cerb1d[p]	LM:Sphingolipid metabolism (Biosynthesis of Cerebrin 2)	0	0	2.3.1.24
g1093	sphingosine N-acyltransferase	c181coa[p] + sph[p] -> coa[p] + cerb2b[p]	LM:Sphingolipid metabolism (Biosynthesis of Cerebrin 2)	0	0	2.3.1.24
g1094	sphingosine N-acyltransferase	c181coa[p] + sph[p] -> coa[p] + cerb2d[p]	LM:Sphingolipid metabolism (Biosynthesis of Cerebrin 2)	0	0	2.3.1.24
g1095	sphingosine N-acyltransferase	c181coa[p] + sph[p] -> coa[p] + cereb2[p]	LM:Sphingolipid metabolism (Biosynthesis of Cerebrin 2)	0	0	2.3.1.24
g1096	IMP dehydrogenase	h2o[c] + nad[c] + imp[c] -> h[c] + nadh[c] + xmp[c]	NM:Purine metabolism	0.0015675	0.00147915	1.1.1.205
g1097	IMP dehydrogenase	h2o[n] + nad[n] + imp[n] -> h[n] + nadh[n] + xmp[n]	NM:Purine metabolism	0	0	1.1.1.205
g1098	Cystathionine gamma-lyase	h2o[c] + llct[c] <=> nh3[c] + cys[c] + obut[c]	AA:Cysteine and methionine metabolism	0	0	4.4.1.1
g1099	Cystathionine gamma-lyase	h2o[m] + llct[m] <=> nh3[m] + cys[m] + obut[m]	AA:Cysteine and methionine metabolism	0	0	4.4.1.1
g1100	Cystathionine gamma-synthase	cys[c] + oahser[c] -> h[c] + ac[c] + llct[c]	AA:Cysteine and methionine metabolism	0	0	2.5.1.48
g1101	Cystathionine gamma-synthase	cys[c] + osuhs[c] -> succ[c] + llct[c]	AA:Cysteine and methionine metabolism;EM:Sulfur metabolism	0	0	2.5.1.48
g1102	Cystathionine gamma-synthase	h[c] + osuhs[c] + h2s[c] -> succ[c] + hcys[c]	AA:Cysteine and methionine metabolism	0	0	2.5.1.48
g1103	Cystathionine gamma-synthase	tsulf[c] + rthio[c] + oahser[c] -> h[c] + slfi[c] + hcys[c] + othio[c] + ac[c]	AA:Cysteine and methionine metabolism;EM:Sulfur metabolism;OA:Selenocompound metabolism	0	0	2.5.1.48
g1104	Cystathionine gamma-synthase	h2o[c] + osuhs[c] -> nh3[c] + succ[c] + obut[c]	AA:Cysteine and methionine metabolism	0	0	2.5.1.48
g1105	hydroxyproline oxidase	hpro[m] + fad[m] -> phc[m] + fadh2[m]	AA:Arginine and proline metabolism	0	0	1.5.-.-
g1106	S-(hydroxymethyl)glutathione dehydrogenase	nad[c] + hygta[c] -> h[c] + nadh[c] + fgt[c]	EM:Methane metabolism	0	0	1.1.1.284
g1107	S-(hydroxymethyl)glutathione dehydrogenase	nadp[c] + hygta[c] -> h[c] + nadph[c] + fgt[c]	EM:Methane metabolism	0	0	1.1.1.284
g1108	Formaldehyde dehydrogenase	h2o[c] + nad[c] + fald[c] -> 2 h[c] + nadh[c] + for[c]	CM:Pentose and glucuronate interconversions	0	0	1.2.1.46
g1109	dihydroxy-acid dehydratase	dmvat[m] -> h2o[m] + omval[m]	AA:Valine, leucine and isoleucine biosynthesis	0	0	4.2.1.9
g1110	Arginase (argA)	h2o[c] + arg[c] -> orn[c] + urea[c]	AA:Arginine and proline metabolism	1.92211	1.89932	3.5.3.1
g1111	UDP-N-acetylglucosamine pyrophosphorylase	naga1p[c] + utp[c] <=> udpacgal[c] + ppi[c]	AA:Glutamate metabolism (aminosugars metabolism)	0	0	2.7.7.23
g1112	tyrosinase	tyr[e] + o2[e] -> doqui[e] + h2o[e]	AA:Tyrosine metabolism	0	0	1.14.18.1
g1113	tyrosinase	tyr[c] + o2[c] -> doqui[c] + h2o[c]	AA:Tyrosine metabolism	0	0	1.14.18.1
g1114	cytochrome oxidase assembly factor COX15	hemeo[p] -> hemea[p]	CV:Porphyrin and chlorophyll metabolism	0	0
g1115	heme O monooxygenase, mitochondrial	hemeo[p] + nadh[p] + o2[p] -> hemea[p] + nad[p]	CV:Porphyrin and chlorophyll metabolism	0	0
g1116	heme O monooxygenase, mitochondrial	hemeo[m] + nadh[m] + o2[m] -> hemea[m] + nad[m]	CV:Porphyrin and chlorophyll metabolism	0	0
g1117	nicotinamide-nucleotide adenylyltransferase	atp[c] + nmn[c] -> nad[c] + ppi[c]	CV:NAD Biosynthesis	0	0	2.7.7.1
g1118	nicotinate-nucleotide adenylyltransferase	h[c] + atp[c] + ncn[c] -> dmnad[c] + ppi[c]	CV:NAD Biosynthesis	-7.92806e-14	3.31834e-13	2.7.7.1
g1119	Probable alanine aminotransferase, mitochondrial	glu[c] + pyr[c] <=> akg[c] + ala[c]	AA:Alanine and aspartate metabolism	-1000	-1000	2.6.1.2
g1120	(R)-2,3-dihydroxy-3-methylbutanoate:NADP+ oxidoreductase (isomerizing)	3hmob[m] + nadph[m] -> dhmva[m] + nadp[m]	AA:Valine, leucine and isoleucine biosynthesis	0	0	1.1.1.86
g1121	(R)-2,3-dihydroxy-3-methylpentanoate:NADP+ oxidoreductase (isomerizing)	3hmop[m] + nadph[m] -> dmvat[m] + nadp[m]	AA:Valine, leucine and isoleucine biosynthesis	0	0	1.1.1.86
g1122	Ketol-acid reductoisomerase, mitochondrial	aclac[m] + nadph[m] -> 3hmob[m] + nadp[m]	AA:Branched chain amino acid metabolism (valine, leucine, and isoleucine)	0	0	1.1.1.86
g1124	(S)-2-aceto-2-hydroxybutanoate:NADP+ oxidoreductase (isomerizing)	nadph[m] + abut[m] -> 3hmop[m] + nadp[m]	AA:Valine, leucine and isoleucine biosynthesis	0	0	1.1.1.86
g1126	L-allo-threonine dehydrogenase	athr_L[c] + nadp[c] -> aobut[c] + nadph[c] + h[c]	AA:Threonine and Lysine Metabolism	0	0	1.1.1.381
g1127	L-allo-threonine dehydrogenase	athr_L[m] + nadp[m] -> aobut[m] + nadph[m] + h[m]	AA:Threonine and Lysine Metabolism	0.0065515	0.00674587	1.1.1.381
g1128	L-serine dehydrogenase	nadp[c] + ser[c] -> 2amsa[c] + nadph[c] + h[c]	AA:Glycine and Serine Metabolism	0	0	1.1.1.381
g1129	L-serine dehydrogenase	nadp[m] + ser[m] -> 2amsa[m] + nadph[m] + h[m]	AA:Glycine and Serine Metabolism	0	0	1.1.1.381
g1131	(S)-malate:NAD+ oxidoreductase (decarboxylating)	mal[c] + nad[c] -> co2[c] + nadh[c] + pyr[c]	CM:Pyruvate metabolism	0	0	1.1.1.38
g1132	2-hydroxyacylsphingosine 1-beta-glucosyltransferase	udpg[p] + cereb1[p] -> udp[p] + glcb1[p]	LM:Sphingolipid metabolism	0	0	2.4.1.80
g1133	2-hydroxyacylsphingosine 1-beta-glucosyltransferase	udpg[p] + cereb2[p] -> udp[p] + glcb2[p]	LM:Sphingolipid metabolism	0	0	2.4.1.80
g1134	taurine, 2-oxoglutarate:O2 oxidoreductase (sulfite-forming)	akg[c] + o2[c] + taur[c] -> co2[c] + slfi[c] + amiace[c] + succ[c]	OA:Taurine and hypotaurine metabolism	0	0	1.14.11.17
g1135	taurine, 2-oxoglutarate:O2 oxidoreductase (sulfite-forming)	akg[m] + o2[m] + taur[m] -> co2[m] + slfi[m] + amiace[m] + succ[m]	OA:Taurine and hypotaurine metabolism	0	0	1.14.11.17
g1136	taurine, 2-oxoglutarate:O2 oxidoreductase (sulfite-forming)	akg[n] + o2[n] + taur[n] -> co2[n] + slfi[n] + amiace[n] + succ[n]	OA:Taurine and hypotaurine metabolism	0	0	1.14.11.17
g1137	taurine, 2-oxoglutarate:O2 oxidoreductase (sulfite-forming)	akg[x] + o2[x] + taur[x] -> co2[x] + slfi[x] + amiace[x] + succ[x]	OA:Taurine and hypotaurine metabolism	0	0	1.14.11.17
g1138	Glucokinase GLK1	atp[c] + dglc[c] -> adp[c] + dg6p[c] + h[c]	CM:Glycolysis / Gluconeogenesis	1	1	2.7.1.1
g1140	Gamma-glutamyl phosphate reductase	h[c] + glup[c] + nadh[c] -> glugsal[c] + nad[c] + pi[c]	AA:Proline biosynthesis	0	0	1.2.1.41
g1142	(R)-Lactate:ferricytochrome-c 2-oxidoreductase	lac[m] + 2 feri[m] -> pyr[m] + 2 h[m] + 2 fero[m]	CM:Alternate Carbon Metabolism	0	0	1.1.2.4
g1144	xylitol:NADP+ 4-oxidoreductase (L-xylulose-forming)	h[m] + lxul[m] + nadph[m] <=> nadp[m] + xol[m]	CM:Pentose and glucuronate interconversions	0	0	1.1.1.10
g1145	L-2-aminoadipate:2-oxoglutarate aminotransferase	glu[c] + aka[c] <=> akg[c] + ama[c]	AA:Lysine metabolism	0	0	2.6.1.39
g1146	L-2-aminoadipate:2-oxoglutarate aminotransferase	glu[n] + aka[n] <=> akg[n] + ama[n]	AA:Lysine metabolism	0	0	2.6.1.39
g1147	L-2-aminoadipate:2-oxoglutarate aminotransferase	glu[m] + aka[m] <=> akg[m] + ama[m]	AA:Lysine metabolism	0	0	2.6.1.39
g1148	L-glutamate:NAD+ oxidoreductase (deaminating)	glu[c] + nad[c] + h2o[c] -> akg[c] + nadh[c] + nh3[c] + h[c]	AA:Alanine, aspartate and glutamate metabolism	0	0	1.4.1.2
g1149	allantoin amidohydrolase	alltn[c] + h2o[c] <=> att[c] + h[c]	NM:Purine metabolism	0	0	3.5.2.5
g1150	L-lysine:tRNALys ligase (AMP-forming)	atp[c] + lys[c] + tRNA[c] -> amp[c] + lystrna[c] + ppi[c]	Aminoacyl-tRNA biosynthesis	0	0	6.1.1.6
g1151	L-lysine:tRNALys ligase (AMP-forming)	atp[n] + lys[n] + tRNA[n] -> amp[n] + lystrna[n] + ppi[n]	Aminoacyl-tRNA biosynthesis	0	0	6.1.1.6
g1152	L-cysteine:tRNA(Cys) ligase (AMP-forming)	atp[c] + cys[c] + tRNA[c] -> amp[c] + cystrna[c] + ppi[c]	Aminoacyl-tRNA biosynthesis	0	0	6.1.1.16
g1153	Invertase 2	h2o[e] + suc[e] -> dfru[e] + dglc[e]	CM:Metabolism of other sugars	0	0	3.2.1.26
g1154	L-cysteine:[ThiI] sulfurtransferase	cys[m] + cyste[m] -> ala[m] + sulfcye[m]	CV:Thiamine metabolism	0	0	2.8.1.7
g1155	D-galactonate hydro-lyase	galnt[c] -> 2d3dgalt[c] + h2o[c]	CM:Galactose metabolism	0	0	4.2.1.6
g1156	dimethylallyl-diphosphate:isopentenyl-diphosphate dimethylallyltranstransferase	dmpp[c] + ippp[c] -> ppi[c] + gpp[c] + h[c]	TP:Terpenoid backbone biosynthesis	0.00223179	0.002106	2.5.1.1
g1157	dimethylallyl-diphosphate:isopentenyl-diphosphate dimethylallyltranstransferase	dmpp[n] + ippp[n] -> ppi[n] + gpp[n] + h[n]	TP:Terpenoid backbone biosynthesis	0	0	2.5.1.1
g1158	geranyl-diphosphate:isopentenyl-diphosphate geranyltrans-transferase	gpp[c] + ippp[c] -> fpp[c] + ppi[c] + h[c]	TP:Terpenoid backbone biosynthesis	0.00223179	0.002106	2.5.1.10
g1159	geranyl-diphosphate:isopentenyl-diphosphate geranyltrans-transferase	gpp[n] + ippp[n] -> fpp[n] + ppi[n] + h[n]	TP:Terpenoid backbone biosynthesis	0	0	2.5.1.10
g1160	pyruvate:carbon-dioxide ligase (ADP-forming)	atp[m] + co2[m] + pyr[m] + h2o[m] -> adp[m] + oa[m] + pi[m] + 2 h[m]	CM:Pyruvate metabolism	0.626641	0.58539	6.4.1.1
g1161	urea:carbon-dioxide ligase (ADP-forming)	atp[c] + co2[c] + urea[c] + h2o[c] -> adp[c] + pi[c] + ureac[c] + 2 h[c]	AA:Arginine and proline metabolism	0	0	6.3.4.6
g1162	urea-1-carboxylate amidohydrolase	3 h[c] + ureac[c] + h2o[c] -> 2 co2[c] + 2 nh3[c]	AA:Arginine and proline metabolism	0	0	3.5.1.54
g1163	glycogen synthase	udpg[c] + glycogenin[c] -> udp[c] + glcgly[c]	CM:Starch and sucrose metabolism	0	0	2.4.1.11
g1164	glycogen synthase	udpg[n] + glycogenin[n] -> udp[n] + glcgly[n]	CM:Starch and sucrose metabolism	0	0	2.4.1.11
g1165	Alpha-1,2 mannosyltransferase KTR1	2 gdpman[c] + bmachippol[c] -> 2 gdp[c] + amachippol[c]	GM:Glycoprotein metabolism	0	0	2.4.1.131
g1166	D-galactose:oxygen 6-oxidoreductase	gal[e] + o2[e] + h2o[e] -> galnt[e] + h2o2[e] + h[e]	CM:Galactose metabolism	0	0	1.1.3.9
g1167	NADh:ubiquinone oxidoreductase	h[e] + nadh[e] + q[e] <=> nad[e] + qh2[e]	EM:Oxidative phosphorylation	0	0	1.6.5.3
g1168	hNRNP arginine N-methyltransferase	his[n] + sam[n] -> mhis[n] + sah[n] + h[n]	AA:histidine biosynthesis	0	0	2.1.1.-
g1169	L-tryptophan:oxygen 2,3-oxidoreductase (decyclizing)	trp[p] + o2[p] -> fkyn[p]	AA:Phenylalanine, tyrosine and tryptophan biosynthesis	0	0	1.13.11.11;52
g1170	L-tryptophan:oxygen 2,3-oxidoreductase (decyclizing)	trp[m] + o2[m] -> fkyn[m]	AA:Phenylalanine, tyrosine and tryptophan biosynthesis	0	0	1.13.11.11;52
g1171	L-tryptophan:oxygen 2,3-oxidoreductase (decyclizing)	trp[c] + o2[c] -> fkyn[c]	AA:Phenylalanine, tyrosine and tryptophan biosynthesis	0	0	1.13.11.11;52
g1172	L-tryptophan:oxygen 2,3-oxidoreductase (decyclizing)	trp[n] + o2[n] -> fkyn[n]	AA:Phenylalanine, tyrosine and tryptophan biosynthesis	0	0	1.13.11.11;52
g1173	Probable alpha-glucosidase FSP2	h2o[c] + meli[c] -> gal[c] + dglc[c]	CM:Galactose metabolism	-3.84417e-24	0	3.2.1.20
g1175	maltose glucohydrolase	mltiose[c] + h2o[c] -> dglc[c] + mlt[c]	CM:Starch and sucrose metabolism	0	0	3.2.1.20
g1176	maltose glucohydrolase	mltiose[e] + h2o[e] -> dglc[e] + mlt[e]	CM:Starch and sucrose metabolism	0	0	3.2.1.20
g1179	L-aspartate:ammonia ligase (AMP-forming)	atp[c] + asp[c] + nh3[c] -> amp[c] + asn[c] + ppi[c] + 2 h[c]	AA:Alanine, aspartate and glutamate metabolism	1.90706	1.88343	6.3.1.1
g1180	Cytochrome b-c1 complex subunit Rieske, mitochondrial	1.5 h[c] + 2 feri[c] + qh2[c] <=> 2 fero[c] + q[c]	EM:Oxidative phosphorylation	0	0	1.10.2.2
g1181	xanthosine-5'-phosphate:L-glutamine amido-ligase (AMP-forming)	atp[c] + gln[c] + xmp[c] + h2o[c] -> amp[c] + gmp[c] + glu[c] + ppi[c] + 3 h[c]	NM:Purine metabolism	0.0015675	0.00147915	6.3.5.2
g1182	L-isoleucine:tRNA(Ile) ligase (AMP-forming)	atp[c] + ile[c] + tRNA[c] -> amp[c] + iletrna[c] + ppi[c]	Aminoacyl-tRNA biosynthesis	0	0	6.1.1.5
g1183	phenylpyruvate carboxy-lyase (phenylacetaldehyde-forming)	h[c] + ppyr[c] -> co2[c] + phal[c]	AA:Phenylalanine metabolism	0	0	4.1.1.43
g1188	phenylethylalcohol:NAD+ oxidoreductase	2phetoh[m] + nad[m] <=> nadh[m] + phal[m] + h[m]	AA:Phenylalanine, tyrosine and tryptophan biosynthesis	0	0	1.1.1.90
g1189	farnesyltranstransferase	3 h[c] + fmn[c] + nadp[c] -> nadph[c] + fmnh2[c]	TP:Terpenoid backbone biosynthesis	0	0	2.5.1.29
g1190	trans,trans-farnesyl-diphosphate:isopentenyl-diphosphate farnesyltranstransferase	fpp[n] + ippp[n] -> ppi[n] + ggpp[n] + h[n]	TP:Terpenoid backbone biosynthesis	0	0	2.5.1.29
g1191	endoglucanase	cellu[e] -> 13glucan[e]	CM:Starch and sucrose metabolism	0	0	3.2.1.4
g1192	endoglucanase	cellu[c] -> 13glucan[c]	CM:Starch and sucrose metabolism	0	0	3.2.1.4
g1193	Aureobasidin A resistance protein	pins[p] + cerd[p] -> ispcerd[p] + dagly[p]	LM:Sphingoglycolipid metabolism	0	0	2.-.-.-
g1194	IPC synthase, mannosyl diphosphorylinositol ceramide synthase	pins[p] + cerebrin2[p] -> ipc[p]	LM:Sphingolipid metabolism	0	0	2.-.-.-
g1195	Aureobasidin A resistance protein	pins[p] + pcerd[p] -> isppcerd[p] + dagly[p]	LM:Sphingoglycolipid metabolism	0	0	2.-.-.-
g1196	glutaryl-CoA:(acceptor) 2,3-oxidoreductase (decarboxylating)	2 h[m] + fad[m] + gltcoa[m] -> co2[m] + fadh2[m] + c4dcoa[m]	AA:Phenylalanine, tyrosine and tryptophan biosynthesis	0	0	1.3.8.6
g1197	sterol esterase	ergstest[p] + h2o[p] -> egstr[p] + freefa[p]	LM:Steroid biosynthesis	0	0	3.1.1.13
g1198	Sterol esterase 1	ergstest[p] -> aaci[p] + egstr[p]	LM:Steroid biosynthesis	0	0	3.1.1.13
g1199	1,2-diacyl-sn-glycerol acylhydrolase	dagly[c] + h2o[c] -> magly[c] + freefa[c]	LM:Glycerolipid metabolism	0	0	3.1.1.3
g1200	1,2-diacyl-sn-glycerol acylhydrolase	dagly[e] + h2o[e] -> magly[e] + freefa[e]	LM:Glycerolipid metabolism	0	0	3.1.1.3
g1201	1,2-diacyl-sn-glycerol acylhydrolase	dagly[n] + h2o[n] -> magly[n] + freefa[n]	LM:Glycerolipid metabolism	0	0	3.1.1.3
g1202	triacylglycerol acylhydrolase	tagly[c] + h2o[c] -> dagly[c] + freefa[c]	LM:Glycerolipid metabolism	0	0	3.1.1.3
g1203	triacylglycerol acylhydrolase	tagly[e] + h2o[e] -> dagly[e] + freefa[e]	LM:Glycerolipid metabolism	0	0	3.1.1.3
g1204	triacylglycerol acylhydrolase	tagly[n] + h2o[n] -> dagly[n] + freefa[n]	LM:Glycerolipid metabolism	0	0	3.1.1.3
g1206	Branched-chain-amino-acid aminotransferase, cytosolic	glu[c] + 4m2ob[c] -> akg[c] + met[c]	AA:Cysteine and methionine metabolism	0	0	2.6.1.42;2.6.1.5;2.6.1.57
g1207	Branched-chain-amino-acid aminotransferase, cytosolic	glu[m] + 4m2ob[m] -> akg[m] + met[m]	AA:Cysteine and methionine metabolism	0	0	2.6.1.42
g1212	Allantoicase	h2o[c] + att[c] <=> urdglyc[c] + urea[c]	AA:histidine biosynthesis	0	0	3.5.3.4
g1213	N-formyl-L-kynurenine amidohydrolase	fkyn[c] + h2o[c] -> kyn[c] + for[c] + h[c]	AA:Phenylalanine, tyrosine and tryptophan biosynthesis	0	0	3.5.1.9
g1214	4-hydroxyphenoxyacetate:CoA ligase	4hpoa[c] + coa[c] + atp[c] -> 4hpoacoa[c] + ppi[c] + amp[c]	SM:Penicillin biosynthesis	0	0	6.2.1.30
g1215	phenoxyacetate:CoA ligase	3 h[c] + poa[c] + coa[c] + atp[c] -> poacoa[c] + ppi[c] + amp[c]	SM:Penicillin biosynthesis	0	0	6.2.1.30
g1216	phenylacetate:CoA ligase	pac[c] + coa[c] + atp[c] -> phaccoa[c] + ppi[c] + amp[c] + h[c]	SM:Penicillin biosynthesis	0	0	6.2.1.30
g1217	2-hydroxyphenylacetate:CoA ligase	3 h[c] + 2hyoxplac[c] + coa[c] + atp[c] -> 2hphaccoa[c] + ppi[c] + amp[c]	SM:Penicillin biosynthesis	0	0	6.2.1.30
g1218	hydrogen peroxide reductase (thioredoxin), mitochondrial	h2o2[m] + rthio[m] -> othio[m]	Other	0	0	1.11.1.15
g1219	hydrogen peroxide reductase (thioredoxin), mitochondrial	h2o2[c] + rthio[c] -> othio[c]	Other	0	0	1.11.1.15
g1220	sterol O-acyltransferase	dagly[p] + egstr[p] -> magly[p] + ergstest[p]	LM:Steroid biosynthesis	0	0	2.3.1.73
g1221	Deoxycytidylate deaminase	dctp[e] <=> nh3[e] + dutp[e]	NM:Salvage pathways	0	0	3.5.4.12
g1222	D-fructose-6-phosphate D-erythrose-4-phosphate-lyase (adding phosphate; acetyl-phosphate-forming)	f6p[c] + pi[c] -> e4p[c] + acpi[c] + h2o[c]	CM:Pentose phosphate pathway	0	0	4.1.2.22
g1223	D-xylulose 5-phosphate D-glyceraldehyde-3-phosphate-lyase (adding phosphate; acetyl-phosphate-forming)	x5p[c] + pi[c] -> t3p1[c] + acpi[c] + h2o[c]	CM:Pentose phosphate pathway	-5.8013e-25	0	4.1.2.9
g1224	Diphthine synthase	2achis[c] + sam[c] -> 2cmphis[c] + sah[c]	AA:Methionine metabolism	0	0	2.1.1.98
g1225	L-tyrosine:tRNA(Tyr) ligase (AMP-forming)	atp[c] + tyr[c] + tRNA[c] -> amp[c] + tyrtrna[c] + ppi[c]	Aminoacyl-tRNA biosynthesis	0	0	6.1.1.1
g1226	ATP diphosphate-lyase (cyclizing; 3',5'-cyclic-AMP-forming)	datp[n] -> 35cdamp[n] + ppi[n] + h[n]	NM:Purine metabolism	0	0	4.6.1.1
g1227	geranylgeranyl-diphosphate:isopentenyl-diphosphate transtransferase	ggpp[c] + ippp[c] -> poldp[c] + ppi[c]	TP:Terpenoid backbone biosynthesis	0	0	2.5.1.82
g1228	hexaprenyl pyrophosphate synthetase, mitochondrial	4hba[c] + nonap[c] -> 3nona4hb[c] + ppi[c]	CV:Quinone biosynthesis	0	0	2.5.1.-
g1229	hexaprenyl pyrophosphate synthetase, mitochondrial	4hba[p] + nonap[p] -> 3nona4hb[p] + ppi[p]	CV:Quinone biosynthesis	0	0	2.5.1.-
g1230	hexaprenyl pyrophosphate synthetase, mitochondrial	4hba[n] + nonap[n] -> 3nona4hb[n] + ppi[n]	CV:Quinone biosynthesis	0	0	2.5.1.-
g1231	1D-myo-inositol 1-phosphate phosphohydrolase	mi1p_D[m] + h2o[m] -> ins[m] + pi[m]	CM:Inositol phosphate metabolism	0	0	3.1.3.25
g1232	Dimethyladenosine transferase	2no6hp[n] + sam[n] -> 2no6mp[n] + sah[n]	AA:histidine biosynthesis	0	0	2.1.1.-
g1233	Phospholipid:diacylglycerol acyltransferase	dagly[c] + pc[c] -> tagly[c] + gppcli[c]	LM:Glycerol metabolism (glycerolipid metabolism)	0	0	2.3.1.158
g1234	dihydrolipoylprotein:NAD+ oxidoreductase	nad[m] + dhplys[m] -> nadh[m] + hplys[m] + h[m]	AA:Glycine, serine and threonine metabolism	0	0	1.8.1.4
g1235	L-arginine:tRNA(Arg) ligase (AMP-forming)	atp[c] + arg[c] + tRNA[c] -> amp[c] + argtrna[c] + ppi[c]	Aminoacyl-tRNA biosynthesis	0	0	6.1.1.19
g1236	L-cysteinylglycine dipeptidase	cgly[c] + h2o[c] -> gly[c] + cys[c]	OA:Glutathione metabolism	0	0	3.4.11.2
g1237	5,6-dihydrouracil amidohydrolase	dhura[c] + h2o[c] -> cala[c]	AA:beta-Alanine metabolism	0	0	3.5.2.2
g1238	1-acylglycerol-3-phosphate acyltransferase	dagly[c] + acylacp[c] -> acp[c] + tagly[c]	LM:Glycerolipid metabolism	0	0	2.3.1.20
g1239	1-acylglycerol-3-phosphate O-acyltransferase	mogp[c] + acylacp[c] -> pa[c] + acp[c]	LM:Glycerophospholipid metabolism	0	0	2.3.1.51
g1240	cytochrome b5	nadh[m] + 2 ficytb5[m] -> nad[m] + 2 focytb5[m]	CM:Amino sugar and nucleotide sugar metabolism	0	0	1.6.2.2
g1241	diamine transaminase	accoa[c] + sprmd[c] -> aspermd[c] + coa[c] + h[c]	AA:Phenylalanine, tyrosine and tryptophan biosynthesis	0	0	2.6.1.29
g1243	ethanol:NAD+ oxidoreductase	nad[m] + eth[m] <=> nadh[m] + acal[m] + h[m]	CM:Glycolysis / Gluconeogenesis	3.13073e-24	0	1.1.1.1
g1244	Alpha-1,2 mannosyltransferase KTR1	2 gdpman[e] + bmachippol[e] -> 2 gdp[e] + amachippol[e]	GM:Glycoprotein metabolism	0	0	2.4.1.131
g1245	4-hydroxyphenylpyruvate:oxygen oxidoreductase (hydroxylating,decarboxylating)	4hppyr[c] + o2[c] -> co2[c] + hgentis[c]	AA:Phenylalanine, tyrosine and tryptophan biosynthesis	0	0	1.13.11.27
g1246	Norsolorinic acid reductase	2 h[c] + nadph[c] + nor[c] -> nadp[c] + avn[c]	XB:Xenobiotics Biodegradation and Metabolism	0	0	1.1.1.-
g1247	phenylethylalcohol:NAD+ oxidoreductase	2phetoh[c] + nad[c] <=> nadh[c] + phal[c] + h[c]	AA:Phenylalanine, tyrosine and tryptophan biosynthesis	0	0	1.1.1.90
g1248	C-8 sterol isomerase	fest[c] <=> epst[c]	LM:Sterol biosynthesis	0.00111589	0.001053	5.-.-.-
g1251	dihydroxy-acid dehydratase	dhmva[c] -> h2o[c] + oival[c]	AA:Valine, leucine and isoleucine biosynthesis	0	0	4.2.1.9
g1252	dihydroxy-acid dehydratase	dmvat[c] -> h2o[c] + omval[c]	AA:Valine, leucine and isoleucine biosynthesis	0	0	4.2.1.9
g1253	polyamine oxidase	aspermd[e] + o2[e] + h2o[e] -> aproa[e] + naps[e] + h2o2[e]	AA:Phenylalanine, tyrosine and tryptophan biosynthesis	0	0	1.5.3.11
g1254	polyamine oxidase	naps[e] + o2[e] -> aproa[e] + gabal[e] + h2o2[e]	AA:Phenylalanine, tyrosine and tryptophan biosynthesis	0	0	1.5.3.11
g1255	cyanate lyase	cyan[c] + h2o[c] -> cbm[c]	EM:Nitrogen metabolism	0	0	4.2.1.104
g1256	sn-glycero-3-phosphoethanolamine glycerophosphohydrolase	h[c] + gple[c] + h2o[c] -> gl3p[c] + etha[c]	LM:Glycerophospholipid metabolism	0	0	3.1.4.2;3.1.4.46
g1258	Cytochrome b-c1 complex subunit Rieske, mitochondrial	1.5 h[n] + 2 feri[n] + qh2[n] -> 2 fero[n] + q[n]	EM:Oxidative phosphorylation	0	0	1.10.2.2
g1259	Ubiquinol:ferricytochrome-c oxidoreductase	q6h2[n] + 2 feri[n] <=> q6[n] + 2 fero[n]	EM:Oxidative Phosphorylation	0	0	2.1.1.-
g1260	5-phospho-D-ribosylamine:glycine ligase (ADP-forming)	pram[c] + atp[c] + gly[c] <=> adp[c] + gar[c] + pi[c] + h[c]	NM:Purine metabolism	0.0031075	0.00293235	6.3.4.13
g1261	Indole-3-acetamide amidohydrolase	iad[c] + h2o[c] -> nh3[c] + iaa[c]	AA:Phenylalanine, tyrosine and tryptophan biosynthesis	0	0	3.5.1.4
g1262	Indole-3-acetamide amidohydrolase	iad[m] + h2o[m] -> nh3[m] + iaa[m]	AA:Phenylalanine, tyrosine and tryptophan biosynthesis	0	0	3.5.1.4
g1263	Phenylalanyl-tRNA synthetase alpha chain	phe[c] + tRNA[c] + atp[c] -> amp[c] + phetrna[c] + ppi[c]	OT:tRNA synthesis	0	0	6.1.1.20
g1264	catalase/peroxidase	2 h2o2[m] -> 2 h2o[m] + o2[m]	AA:Phenylalanine metabolism:Tryptophan metabolism;EM:Methane metabolism	0.0037515	0.00382187	1.11.1.6;1.11.1.12
g1265	glutathione:hydrogen-peroxide oxidoreductase;Glutathione peroxidase	h2o2[m] + 2 gsh[m] -> 2 h2o[m] + gssg[m]	OA:Glutathione metabolism	0	0	1.11.1.9
g1266	ethanol degradation IV	h2o2[m] + eth[m] -> 2 h2o[m] + acal[m]	EM:Methane metabolism;AA	0	0	1.11.1.6
g1267	Nicotinamide N-methyltransferase	sam[c] + nicd[c] -> 1mncam[c] + sah[c]	CV:NAD Biosynthesis	0	0	2.1.1.1
g1268	oxaloacetate acetylhydrolase	oa[c] + h2o[c] -> ac[c] + oxal[c] + h[c]	CM:Tricarboxylic acid cycle and glyoxylate/dicarboxylate metabolism	0	0	3.7.1.1
g1269	Spermine synthase	dsam[c] + sprmd[c] -> 5m5ta[c] + spere[c] + h[c]	AA:Arginine metabolism	0	0	2.5.1.22
g1270	Spermidine synthase	sam[c] + ptrsc[c] -> 5m5ta[c] + sprmd[c]	AA:Arginine metabolism	0	0	2.5.1.16
g1271	Dihydroxyacetone kinase 1	atp[c] + glyn[c] -> adp[c] + t3p2[c] + h[c]	CM:Glycerol metabolism (glycerolipid metabolism)	998.322	0	2.7.1.29
g1272	D-arabinitol:NAD 4-oxidoreductase	aol[c] + nad[c] -> xul[c] + nadh[c] + h[c]	CM:Pentose and glucuronate interconversions	0	0	1.1.1.11
g1273	D-arabitol dehydrogenase	aol[c] + nadp[c] -> xul[c] + nadph[c] + h[c]	CM:Pentose and glucuronate interconversions	0	0	1.1.1.11
g1274	N-formyltyrosine oxidase	h[c] + 2 Nfortyr[c] + nadph[c] -> Nbfortyr[c] + nadp[c]	AA:Tyrosine, Tryptophan, and Phenylalanine Metabolism	0	0	1.6.2.4
g1275	ribonucleoside-triphosphate reductase (ATP)	atp[m] + othio[m] -> rthio[m] + datp[m]	NM:Nucleotide Salvage Pathway	0	0
g1276	ribonucleoside-triphosphate reductase (CTP)	ctp[m] + rthio[m] <=> othio[m] + dctp[m] + h2o[m]	NM:Nucleotide Salvage Pathway	0	0
g1277	ribonucleoside-triphosphate reductase (GTP)	gtp[m] + rthio[m] <=> othio[m] + dgtp[m] + h2o[m]	NM:Nucleotide Salvage Pathway	0	0
g1278	ribonucleoside-triphosphate reductase (UTP)	othio[m] + dutp[m] -> rthio[m] + utp[m]	NM:Nucleotide Salvage Pathway	0	0
g1279	alpha-1,6-mannosyltransferase	gdpman[c] + m2gul2ppol[c] -> gdp[c] + m3glu2ppol[c]	LM:Lipid-linked oligosaccharide biosynthesis	0	0	2.4.1.132
g1280	alpha-1,3-mannosyltransferase	gdpman[c] + mchippol[c] -> gdp[c] + m2gul2ppol[c]	LM:Lipid-linked oligosaccharide biosynthesis	0	0	2.4.1.132
g1281	pyridoxamine:oxygen oxidoreductase (deaminating)	nh3[c] + h2o2[c] + pdxal[c] <=> o2[c] + pdxam[c] + h2o[c]	CV:Vitamin B6 metabolism	0	0	1.4.3.5
g1282	pyridoxamine-5'-phosphate:oxygen oxidoreductase (deaminating)	o2[c] + pdxam5pi[c] + h2o[c] -> nh3[c] + h2o2[c] + plp[c]	CV:Vitamin B6 metabolism	0	0	1.4.3.5
g1283	Pyridoxamine 5'-phosphate oxidase	o2[c] + pdxi[c] <=> h2o2[c] + pdxal[c]	CV:Pyridoxine (vitamin B6) metabolism	-0.0065515	-0.00674587	1.4.3.5
g1284	pyridoxine 5-phosphate:oxygen oxidoreductase	o2[c] + pdxi5pi[c] -> h2o2[c] + plp[c]	CV:Vitamin B6 metabolism	0	0	1.4.3.5
g1285	Succinyl-CoA ligase [ADP-forming] subunit alpha, mitochondrial	5 h[m] + atp[m] + coa[m] + itacon[m] <=> adp[m] + itaccoa[m] + pi[m]	CM:Citrate cycle (TCA cycle)	0	0	6.2.1.5
g1286	Succinyl-CoA ligase [ADP-forming] subunit alpha, mitochondrial	5 h[c] + atp[c] + coa[c] + itacon[c] <=> adp[c] + itaccoa[c] + pi[c]	CM:Citrate cycle (TCA cycle)	0	0	6.2.1.5
g1289	ATP:uridine 5'-phosphotransferase	atp[c] + uri[c] -> adp[c] + ump[c] + h[c]	NM:Pyrimidine metabolism	0	0	2.7.1.48
g1290	GTP:uridine 5'-phosphotransferase	2 h[c] + gdp[c] + ump[c] <=> gtp[c] + uri[c]	NM:Pyrimidine metabolism	0	0	2.7.1.48
g1291	GTP:cytidine 5'-phosphotransferase	gtp[c] + cytd[c] -> cmp[c] + gdp[c] + 2 h[c]	NM:Pyrimidine metabolism	0	0	2.7.1.48
g1293	L-proline:tRNA(Pro) ligase (AMP-forming)	atp[c] + pro[c] + tRNA[c] -> amp[c] + protrna[c] + ppi[c]	Aminoacyl-tRNA biosynthesis	0	0	6.1.1.15
g1294	L-proline:tRNA(Pro) ligase (AMP-forming)	atp[n] + pro[n] + tRNA[n] -> amp[n] + protrna[n] + ppi[n]	Aminoacyl-tRNA biosynthesis	0	0	6.1.1.15
g1295	carbamoyl-phosphate:L-aspartate carbamoyltransferase	asp[p] + cap[p] -> caasp[p] + pi[p] + h[p]	NM:Pyrimidine metabolism	0	0	2.1.3.2
g1297	Glycerol dehydrogenase (NADP-dependent)	nadp[c] + gl[c] -> glyn[c] + nadph[c] + h[c]	LM:Glycerolipid Metabolism	0	0	1.1.1.156
g1298	D-arabinose:NAD+ 1-oxidoreductase	arab[c] + nad[c] -> dara14lac[c] + nadh[c] + h[c]	CM:Pentose and glucuronate interconversions	0	0	1.1.1.116
g1299	D-arabinose:NADP+ 1-oxidoreductase	arab[c] + nadp[c] -> dara14lac[c] + nadph[c] + h[c]	CM:Pentose and glucuronate interconversions	0	0	1.1.1.117
g1300	D-sorbitol dehydrogenase (acceptor)	sot[m] + nad[m] -> h[c] + sor[m] + nadh[m]	CM:Fructose and mannose metabolism	0	0	1.1.99.21
g1301	L-iditol:NAD+ 2-oxidoreductase	idol[m] + nad[m] -> sor[m] + nadh[m] + h[m]	CM:Fructose and mannose metabolism	0	0	1.1.1.14
g1302	L-aspartate:2-oxoglutarate aminotransferase	glu[m] + oa[m] <=> akg[m] + asp[m]	AA:Alanine, aspartate and glutamate metabolism	1.91736	1.89314	2.6.1.1
g1309	L-tryptophan -tRNA(Trp) ligase (AMP-forming)	atp[c] + trp[c] + tRNA[c] -> amp[c] + trptrna[c] + ppi[c]	Aminoacyl-tRNA biosynthesis	0	0	6.1.1.2
g1310	L-tryptophan -tRNA(Trp) ligase (AMP-forming)	atp[m] + trp[m] + tRNA[m] -> amp[m] + trptrna[m] + ppi[m]	Aminoacyl-tRNA biosynthesis	0	0	6.1.1.2
g1311	L-leucine:tRNA(Leu) ligase (AMP-forming)	atp[c] + leu[c] + tRNA[c] -> amp[c] + leutrna[c] + ppi[c]	Aminoacyl-tRNA biosynthesis	0	0	6.1.1.4
g1312	1-acyl-sn-glycero-3-phosphoethanolamine aldehydohydrolase	lpe[c] + h2o[c] -> freefa[c] + gple[c]	LM:Glycerophospholipid metabolism	0	0	3.1.1.5
g1313	Anthranilate synthase component 1	chor[c] -> 4hba[c] + pyr[c]	CV:Quinone biosynthesis	0	0	4.1.3.27
g1314	formaldehyde:NAD+ oxidoreductase	2 fald[c] + h2o[c] <=> for[c] + meth[c]	EM:Methane metabolism	-3.84188e-35	-3.84188e-35	1.2.98.1
g1315	D-mannitol:NADP+ 2-oxidoreductase	h[m] + dfru[m] + nadph[m] <=> mnt[m] + nadp[m]	CM:Fructose and mannose metabolism	0.0065515	0.00674587	1.1.1.138
g1317	oxalate carboxy-lyase	h[c] + oxal[c] <=> co2[c] + for[c]	CM:Tricarboxylic acid cycle and glyoxylate/dicarboxylate metabolism	0	0	4.1.1.2
g1320	O-Methylsterigmatocystin oxidoreductase	2 o2[p] + 2 h[p] + 2 nadph[p] + omst[p] -> h2o[p] + co2[p] + 2 nadp[p] + meth[p] + afb1[p]	XB:Xenobiotics Biodegradation and Metabolism	0	0	1.14.1.-
g1321	O-Methylsterigmatocystin oxidoreductase	o2[p] + 3 h[p] + nadph[p] + dhomst[p] -> h2o[p] + nadp[p] + afb2[p]	XB:Xenobiotics Biodegradation and Metabolism	0	0	1.14.1.-
g1322	O-Methylsterigmatocystin oxidoreductase	o2[p] + 3 h[p] + nadph[p] + dhomst[p] -> h2o[p] + nadp[p] + afg2[p]	XB:Xenobiotics Biodegradation and Metabolism	0	0	1.14.1.-
g1323	O-Methylsterigmatocystin oxidoreductase	o2[p] + 3 h[p] + nadph[p] + omst[p] -> nadp[p] + eth[p] + afg1[p]	XB:Xenobiotics Biodegradation and Metabolism	0	0	1.14.1.-
g1324	10-formyltetrahydrofolate:L-methionyl-tRNA N-formyltransferase	fthf[m] + mettrna[m] -> fmettrna[m] + thf[m] + h[m]	CV:Folate biosynthesis	0	0	2.1.2.9
g1329	cellobiose dehydrogenase	cellb15lac[p] + h2o2[p] <=> cellob[p] + o2[p]	CM:Starch and sucrose metabolism	0	0	1.1.99.18
g1330	cellobiose dehydrogenase	cellb15lac[e] + h2o2[e] <=> cellob[e] + o2[e]	CM:Starch and sucrose metabolism	0	0	1.1.99.18
g1331	ATP:dgmp phosphotransferase	adp[c] + dgdp[c] <=> atp[c] + dgmp[c]	NM:Purine metabolism	0.000264	0.00024912	2.7.4.8
g1332	ATP:gmp phosphotransferase	atp[c] + gmp[c] <=> adp[c] + gdp[c]	NM:Purine metabolism	0.000264	0.00024912	2.7.4.8
g1334	7,8-dihydropteroate:L-glutamate ligase (ADP-forming)	atp[m] + glu[m] + dhpt[m] -> adp[m] + dhf[m] + pi[m] + h[m]	CV:Folate biosynthesis	0	0	6.3.2.12;17
g1353	peroxisomal fatty-acyl coenzyme A oxidase	c100coa[m] + o2[m] -> c10dcoa[m] + h2o2[m]	OT:Peroxisomal beta oxidation (even)	0	0	1.3.3.6
g1354	peroxisomal fatty-acyl coenzyme A oxidase	c120coa[m] + o2[m] -> c12dcoa[m] + h2o2[m]	OT:Peroxisomal beta oxidation (even)	0	0	1.3.3.6
g1355	peroxisomal fatty-acyl coenzyme A oxidase	c140coa[m] + o2[m] -> c14dcoa[m] + h2o2[m]	OT:Peroxisomal beta oxidation (even)	0	0	1.3.3.6
g1356	peroxisomal fatty-acyl coenzyme A oxidase	c160coa[m] + o2[m] -> c16dcoa[m] + h2o2[m]	OT:Peroxisomal beta oxidation (even)	0	0	1.3.3.6
g1357	peroxisomal fatty-acyl coenzyme A oxidase	c180coa[m] + o2[m] -> c18dcoa[m] + h2o2[m]	OT:Peroxisomal beta oxidation (even)	0	0	1.3.3.6
g1364	Endopolygalacturonase (extracellular)	Pectin[e] <=> galunt[e]	CM:Alternate Carbon Metabolism	0	0	3.2.1.15
g1365	D-xylose xylohydrolase	xylan[e] + h2o[e] -> xyl[e]	CM:Starch and sucrose metabolism	0	0	3.2.1.37
g1366	D-xylose xylohydrolase	xylan[c] + h2o[c] -> xyl[c]	CM:Starch and sucrose metabolism	0	0	3.2.1.37
g1368	lactaldehyde:NADP+ oxidoreductase	h[c] + mgxl[c] + nadph[c] -> lald[c] + nadp[c]	CM:Pyruvate metabolism	0.0065515	0	1.1.1.283
g1369	Inositolphosphorylceramide-B C-26 hydroxylase	nadh[r] + pcerd[r] + o2[r] -> cerd[r] + nadp[r]	LM:Sphingoglycolipid metabolism	0	0	1.-.-.-
g1370	ATP:guanosine 5'-phosphotransferase	atp[c] + gsn[c] -> adp[c] + gmp[c] + h[c]	NM:Purine metabolism	0	0	2.7.1.73
g1371	ATP:inosine 5'-phosphotransferase	atp[c] + inos[c] -> adp[c] + imp[c] + h[c]	NM:Purine metabolism	0	0	2.7.1.73
g1372	acetyl-CoA:L-homoserine O-acetyltransferase	hser[c] + accoa[c] <=> oahser[c] + coa[c]	AA:Cysteine and methionine metabolism	0	0	2.3.1.31
g1373	alpha-amylase	glycogen[c] + h2o[c] -> dglc[c]	CM:Starch and sucrose metabolism	0	0	3.2.1.1
g1374	alpha-amylase	glycogen[e] + h2o[e] -> dglc[e]	CM:Starch and sucrose metabolism	0	0	3.2.1.1
g1375	1,4-alpha-D-glucan glucanohydrolase	star[c] + h2o[c] -> dglc[c]	CM:Starch and sucrose metabolism	0	0	3.2.1.1
g1376	1,4-alpha-D-glucan glucanohydrolase	star[e] + h2o[e] -> dglc[e]	CM:Starch and sucrose metabolism	0	0	3.2.1.1
g1377	C-22 sterol desaturase (NAD)	nad[m] + ergtrol[m] <=> ergtetrol[m] + o2[m] + nadh[m]	CM:Amino sugar and nucleotide sugar metabolism	0	0	1.6.2.2
g1378	L-citrulline:L-aspartate ligase (AMP-forming)	atp[c] + asp[c] + citr[c] <=> 2 h[c] + amp[c] + argsucc[c] + ppi[c]	AA:Arginine and proline metabolism	1.91443	1.89151	6.3.4.5
g1379	Dihydroxyacetone phosphate acyltransferase 1	acoa[m] + at3p2[m] -> coa[m] + t3p2[m]	LM:Glycerol metabolism (glycerolipid metabolism)	0	0	2.3.1.42
g1380	glycerol-3-phosphate acyltransferase	acylacp[m] + glycmop[m] -> mogp[m] + acp[m]	LM:Glycerophospholipid metabolism	0	0	2.3.1.15
g1381	glycerol-3-phosphate acyltransferase	t3p2[m] + acylacp[m] -> at3p2[m] + acp[m]	LM:Glycerophospholipid metabolism	0	0	2.3.1.15
g1382	Protein required for ubiquinone (Coenzyme Q) biosynthesis	2nommb[m] + o2[m] -> 3demq9[m]	CV:Ubiquinone and other terpenoid-quinone biosynthesis	0	0	1.14.13.-
g1383	Ubiquinone biosynthesis methyltransferase COQ5, mitochondrial	2nona6mb[m] + sam[m] -> 2nommb[m] + sah[m]	CV:Quinone biosynthesis	0	0	2.1.1.-
g1384	2-octaprenyl-3-methyl-6-methoxy-1,4-benzoquinol hydroxylase	h[m] + 2p3m6mb[m] + o2[m] + nadph[m] -> 2pmhmb[m] + nadp[m] + h2o[m]	CV:Ubiquinone and other terpenoid-quinone biosynthesis	0	0	1.14.13.-
g1385	tartrate dehydrogenase	2h3oxoh[c] + nadh[c] <=> nad[c] + tartrate[c] + h[c]	CM:Tricarboxylic acid cycle and glyoxylate/dicarboxylate metabolism	0	0	1.1.1.93
g1386	lysophospholipase/phospholipase B	pc[e] -> 2 freefa[e] + gpc[e]	LM:Glycerophospholipid metabolism	0	0	3.1.1.5
g1387	lysophospholipase/phospholipase B	lpchol[e] -> freefa[e] + gpc[e]	LM:Glycerophospholipid metabolism	0	0	3.1.1.5
g1388	Lysophospholipase 3	lpchol[e] -> aaci[e] + gppcli[e]	LM:Phospholipid biosynthesis	0	0	3.1.1.5
g1389	L-serine:tRNA(Ser) ligase (AMP-forming)	atp[m] + ser[m] + tRNA[m] -> amp[m] + sertrna[m] + ppi[m]	Aminoacyl-tRNA biosynthesis	0	0	6.1.1.11
g1390	acetyl-CoA:propanoyl-CoA 2-C-acetyltransferase; 2-methylacetoacetyl-CoA thiolase	2mlaacoa[m] + coa[m] -> accoa[m] + ppacoa[m]	AA:Valine, leucine and isoleucine degradation	0.007503	0.00764374	2.3.1.16
g1399	beta-D-mannan hydrolases	mannan[e] + h2o[e] -> man[e]	CM:Fructose and mannose metabolism	0	0	3.2.1.78
g1400	beta-D-mannan hydrolases	mannan[v] + h2o[v] -> man[v]	CM:Fructose and mannose metabolism	0	0	3.2.1.78
g1401	beta-D-mannan hydrolases	mannan[c] + h2o[c] -> man[c]	CM:Fructose and mannose metabolism	0	0	3.2.1.78
g1402	Chitin synthase 1	udpacgal[p] -> udp[p] + chit[p]	AA:Glutamate metabolism (aminosugars metabolism)	0	0	2.4.1.16
g1403	acetyl-CoA:oxaloacetate C-acetyltransferase (thioester-hydrolysing)	cit[m] + coa[m] + h[m] <=> accoa[m] + oa[m] + h2o[m]	CM:Tricarboxylic acid cycle and glyoxylate/dicarboxylate metabolism	-0.747192	-0.717893	2.3.3.1
g1404	N-carbamoyl-beta-alanine amidohydrolase	h[m] + cala[m] + h2o[m] -> co2[m] + nh3[m] + bala[m]	AA:beta-Alanine metabolism	0	0	3.5.1.6
g1405	Ribose-phosphate pyrophosphokinase 1	h[c] + prpp[c] + amp[c] <=> atp[c] + r5p[c]	AA:histidine biosynthesis	999.991	3.92126	2.7.6.1
g1406	Ribose-phosphate pyrophosphokinase 1	h[m] + prpp[m] + amp[m] <=> atp[m] + r5p[m]	AA:histidine biosynthesis	0	0	2.7.6.1
g1407	Ribose-phosphate pyrophosphokinase 1	h[n] + prpp[n] + amp[n] <=> atp[n] + r5p[n]	AA:histidine biosynthesis	0	0	2.7.6.1
g1408	phenylacetaldehyde:NAD+ oxidoreductase	nad[c] + phal[c] + h2o[c] <=> nadh[c] + pac[c] + 2 h[c]	AA:Phenylalanine metabolism	1000	1000	1.2.1.5
g1409	(2S,3R)-3-hydroxybutane-1,2,3-tricarboxylate pyruvate-lyase (succinate-forming)	micit[m] <=> pyr[m] + succ[m]	CM:Propanoate metabolism	0.007503	0.00764374	4.1.3.30
g1410	aldehyde dehydrogenase (isoamyl alcohol, NADP)	h[c] + 3mbald[c] + nadph[c] -> iamoh[c] + nadp[c]	CM:Complex Alcohol Metabolism	0	0	1.1.1.2
g1411	glycerol:NADP+ oxidoreductase	nadp[c] + gl[c] -> h[c] + glyal[c] + nadph[c]	LM:Glycerolipid metabolism	0	0	1.1.1.2
g1412	ethanol:NADP+ oxidoreductase	nadp[c] + eth[c] -> nadph[c] + acal[c] + h[c]	CM:Glycolysis / Gluconeogenesis	0	0	1.1.1.2
g1413	aldehyde dehydrogenase (2-phenylethanol, NADP)	h[c] + nadph[c] + phal[c] -> 2phetoh[c] + nadp[c]	CM:Complex Alcohol Metabolism	0	0	1.1.1.2
g1414	aldehyde dehydrogenase (2-methylbutanol, NADP)	h[c] + 2mbald[c] + nadph[c] -> 2mbtoh[c] + nadp[c]	CM:Complex Alcohol Metabolism	0	0	1.1.1.2
g1415	p-cumic alcohol:NAD+ oxidoreductase	nad[m] + betald[m] + h2o[m] -> 2 h[m] + nadh[m] + glybet[m]	AA:Glycine, serine and threonine metabolism	0	0	1.2.1.8
g1416	Phosphoacetylglucosamine mutase	ga6p[c] <=> gam1p[c]	AA:Glutamate metabolism (aminosugars metabolism)	0	0	5.4.2.3
g1417	5-methyltetrahydropteroyltri-L-glutamate:L-homocysteine S-methyltransferase	5mthglu[c] + hcys[c] <=> met[c] + thglu[c]	AA:Cysteine and methionine metabolism	0	0	2.1.1.14
g1418	enoyl-CoA hydratase	c10dcoa[m] + h2o[m] <=> c10hcoa[m]	LM:Mitochondrial beta oxidation (even)	0	0	4.2.1.17
g1427	enoyl-CoA hydratase	4 h[m] + c12dcoa[m] + h2o[m] <=> c12hcoa[m]	LM:Mitochondrial beta oxidation (even)	-8.81027e-24	2.19078e-28	4.2.1.17
g1428	enoyl-CoA hydratase	4 h[c] + c12dcoa[c] + h2o[c] <=> c12hcoa[c]	LM:Mitochondrial beta oxidation (even)	0	0	4.2.1.17
g1429	enoyl-CoA hydratase	c14dcoa[m] + h2o[m] <=> c14hcoa[m]	LM:Mitochondrial beta oxidation (even)	0	0	4.2.1.17
g1430	enoyl-CoA hydratase	c14dcoa[c] + h2o[c] <=> c14hcoa[c]	LM:Mitochondrial beta oxidation (even)	0	0	4.2.1.17
g1431	enoyl-CoA hydratase	c161coa[m] + h2o[m] <=> c16hcoa[m]	LM:Mitochondrial beta oxidation (even)	0	0	4.2.1.17
g1432	enoyl-CoA hydratase	c161coa[c] + h2o[c] <=> c16hcoa[c]	LM:Mitochondrial beta oxidation (even)	0	0	4.2.1.17
g1433	enoyl-CoA hydratase	c18dcoa[m] + h2o[m] <=> c18hcoa[m]	LM:Mitochondrial beta oxidation (even)	0	0	4.2.1.17
g1434	enoyl-CoA hydratase	c18dcoa[c] + h2o[c] <=> c18hcoa[c]	LM:Mitochondrial beta oxidation (even)	0	0	4.2.1.17
g1435	enoyl-CoA hydratase	c4dcoa[m] + h2o[m] <=> c4hcoa[m]	LM:Mitochondrial beta oxidation (even)	0	0	4.2.1.17
g1436	enoyl-CoA hydratase	c6dcoa[m] + h2o[m] <=> c6hcoa[m]	LM:Mitochondrial beta oxidation (even)	0	0	4.2.1.17
g1437	enoyl-CoA hydratase	c6dcoa[c] + h2o[c] <=> c6hcoa[c]	LM:Mitochondrial beta oxidation (even)	0	0	4.2.1.17
g1438	enoyl-CoA hydratase	c8dcoa[m] + h2o[m] <=> c8hcoa[m]	LM:Mitochondrial beta oxidation (even)	0	0	4.2.1.17
g1439	enoyl-CoA hydratase	c8dcoa[c] + h2o[c] <=> c8hcoa[c]	LM:Mitochondrial beta oxidation (even)	0	0	4.2.1.17
g1444	Acyl-CoA desaturase 1	c180coa[p] + o2[p] -> c181coa[p]	LM:Fatty acid biosynthesis	0	0	1.14.19.1
g1445	Acyl-CoA desaturase 1	c180coa[m] + o2[m] -> c181coa[m]	LM:Fatty acid biosynthesis	0.0179641	0.0169516	1.14.19.1
g1446	stearoyl-CoA 9-desaturase	h[p] + nadh[p] + o2[p] + c160acp[p] -> nad[p] + c161acp[p] + 2 h2o[p]	LM:Fatty acid biosynthesis	0	0	1.14.19.1
g1450	stearoyl-CoA 9-desaturase	h[p] + nadh[p] + o2[p] + hdelacp[p] -> nad[p] + heceacp[p] + 2 h2o[p]	LM:Fatty acid biosynthesis	0	0	1.14.19.1
g1451	stearoyl-CoA 9-desaturase	h[m] + nadh[m] + o2[m] + hdelacp[m] -> nad[m] + heceacp[m] + 2 h2o[m]	LM:Fatty acid biosynthesis	0	0	1.14.19.1
g1452	glutamate 5-kinase	atp[m] + glu[m] -> adp[m] + glup[m]	AA:Arginine and Proline Metabolism	0	0	2.7.2.11
g1453	Mannosyl phosphorylinositol ceramide synthase regulatory protein CSG2	gdpman[p] + ispcerd[p] -> mispdc[p]	LM:Sphingoglycolipid metabolism	0	0	2.4.-.-
g1454	Mannosyl phosphorylinositol ceramide synthase regulatory protein CSG2	gdpman[p] + isppcerd[p] -> misppc[p]	LM:Sphingoglycolipid metabolism	0	0	2.4.-.-
g1456	Protein required for ubiquinone (Coenzyme Q) biosynthesis	2nommb[n] + o2[n] -> 3demq9[n]	CV:Ubiquinone and other terpenoid-quinone biosynthesis	0	0	2.7.-.-
g1457	Ubiquinone biosynthesis methyltransferase COQ5, mitochondrial	2nona6mb[n] + sam[n] -> 2nommb[n] + sah[n]	CV:Quinone biosynthesis	0	0	2.1.1.-
g1458	hexaprenyldihydroxybenzoate methyltransferase, mitochondrial	3demq9[n] + sam[n] -> sah[n] + qh2[n]	CV:Quinone biosynthesis	0	0	2.1.1.114
g1459	spermidine:(acceptor) oxidoreductase	sprmd[c] + o2[c] + h2o[c] -> daprp[c] + gabal[c] + h2o2[c]	AA:Arginine and proline metabolism	0	0	1.5.99.6
g1460	Deoxyhypusine synthase	sprmd[c] + q-9[c] -> daprp[c] + qh2[c]	AA:Arginine metabolism	0	0	2.5.1.46
g1461	maltose alpha-D-glucosylmutase	tre[m] <=> mlt[m]	CM:Starch and sucrose metabolism	0	0	5.4.99.16
g1462	5'-methylthioribose-1-phosphate isomerase	5mdr1p[c] -> 5mdru1p[c]	AA:Cysteine and methionine metabolism	0	0	5.3.1.23
g1464	gamma-glutamyltranspeptidase	h2o[e] + gsh[e] -> cgly[e] + glu[e]	OA:Glutathione metabolism	0	0	2.3.2.2
g1465	gamma-glutamyltranspeptidase	h2o[c] + gsh[c] -> cgly[c] + glu[c]	OA:Glutathione metabolism	0	0	2.3.2.2
g1466	L-methionine:tRNAMet ligase (AMP-forming)	atp[c] + met[c] + tRNA[c] -> amp[c] + mettrna[c] + ppi[c]	Aminoacyl-tRNA biosynthesis	0	0	6.1.1.10
g1467	sulfhydryl oxidase	4 cys[e] + o2[e] -> 2 L-cysn[e] + 2 h2o[e]	AA:Cysteine and methionine metabolism	0	0	1.8.1.6
g1468	ATP:dCMP phosphotransferase	adp[c] + dcdp[c] <=> atp[c] + dcmp[c] + h[c]	NM:Pyrimidine metabolism	0.000264	0.00024912	2.7.4.14
g1470	Uridylate kinase	atp[c] + dump[c] <=> adp[c] + dudp[c]	NM:Salvage pathways	-0.000253	-0.00023874	2.7.4.-
g1471	Diacylglycerol O-acyltransferase 1	acoa[c] + dagly[c] -> coa[c] + tagly[c] + 4 h[c]	LM:Glycerol metabolism (glycerolipid metabolism)	0	0	2.3.1.20
g1472	1-acylglycerol-3-phosphate acyltransferase	dagly[c] + acylacp[c] -> acp[c] + tagly[c]	LM:Glycerolipid metabolism	0.00644374	0.00608055	2.3.1.20
g1473	1-acylglycerol-3-phosphate O-acyltransferase	mogp[c] + acylacp[c] -> pa[c] + acp[c]	LM:Glycerolipid metabolism	0	0	2.3.1.51
g1474	ethylnitronate:oxygen 2-oxidoreductase (nitrite-forming)	h[c] + ethn[c] + o2[c] + nadh[c] -> acal[c] + hno2[c] + nad[c] + h2o[c]	EM:Nitrogen metabolism	0	0	1.13.12.16
g1475	ethylnitronate:oxygen 2-oxidoreductase (nitrite-forming)	h[m] + ethn[m] + o2[m] + nadh[m] -> acal[m] + hno2[m] + nad[m] + h2o[m]	EM:Nitrogen metabolism	0	0	1.13.12.16
g1476	Glycerol-3-phosphate dehydrogenase [NAD+] 1	h[c] + nadh[c] + t3p2[c] -> nad[c] + gl3p[c]	LM:Glycerol metabolism (glycerolipid metabolism)	0	0.000592854	1.1.1.8
g1478	6,7-dimethyl-8-(1-D-ribityl)lumazine:6,7-dimethyl-8-(1-D-ribityl)lumazine 2,3-butanediyltransferase	2 dmlr[c] -> a6rp[c] + vb2[c] + h[c]	CV:Riboflavin metabolism	0	0	2.5.1.9
g1479	riboflavin synthase	db4p[c] + a6rp[c] -> dmlr[c] + pi[c] + 2 h2o[c]	CV:Riboflavin metabolism	0	0	2.5.1.78
g1480	phosphatidate phosphatase	mogp[p] + h2o[p] -> magly[p] + pi[p] + 2 h[p]	LM:Glycerolipid metabolism	0	0	3.1.3.4
g1481	1,2-diacyl-sn-glycerol 3-phosphate phosphohydrolase	pa[p] + h2o[p] -> dagly[p] + pi[p] + 2 h[p]	LM:Glycerolipid metabolism	0	0	3.1.3.4
g1482	Adenosine deaminase	ad[c] -> nh3[c] + hyxn[c]	NM:Salvage pathways	0	0	3.5.4.4
g1483	Inositol-1,4,5-trisphosphate 5-phosphatase 3	pmis35p[n] -> pinsp[n] + pi[n]	LM:Phospholipid biosynthesis	0	0	3.1.3.36
g1484	Inositol-1,4,5-trisphosphate 5-phosphatase 3	d45pi[n] -> pins4p[n] + pi[n]	LM:Phospholipid biosynthesis	0	0	3.1.3.36
g1485	Inositol-1,4,5-trisphosphate 5-phosphatase 3	pins4p[n] -> pins[n] + pi[n]	LM:Phospholipid biosynthesis	0	0	3.1.3.36
g1486	Inositol-1,4,5-trisphosphate 5-phosphatase 3	pinsp[n] -> pins[n] + pi[n]	LM:Phospholipid biosynthesis	0	0	3.1.3.36
g1487	Aldehyde dehydrogenase [NAD(P)+] 1	h2o[c] + nad[c] + acal[c] -> 2 h[c] + nadh[c] + ac[c]	AA:Phenylalanine, tyrosine, and tryptophan biosynthesis (aromatic amino acids)	0	0	1.2.1.5
g1489	thymidine:phosphate deoxy-alpha-D-ribosyltransferase	dr1p[c] + thy[c] <=> pi[c] + dt[c]	NM:Pyrimidine metabolism	0	0	2.4.2.4
g1491	adenosine:phosphate alpha-D-ribosyltransferase	r1p[c] + ad[c] <=> adn[c] + pi[c]	NM:Purine metabolism	999.997	3.927	2.4.2.1
g1492	guanosine:orthophosphate ribosyltransferase	r1p[c] + gn[c] <=> gsn[c] + pi[c]	NM:Purine metabolism	0	0	2.4.2.1
g1493	inosine:phosphate alpha-D-ribosyltransferase	inos[c] + pi[c] -> r1p[c] + hyxn[c]	NM:Purine metabolism	0	0	2.4.2.1
g1494	nicotinate D-ribonucleoside:orthophosphate ribosyltransferase	h[c] + r1p[c] + nica[c] <=> nar[c] + pi[c]	NM:Purine metabolism	0	0	2.4.2.1
g1495	proline racemase	pro[c] -> D-proline[c]	AA:Arginine and proline metabolism	0	0	5.1.1.4
g1496	CDP-diacylglycerol--glycerol-3-phosphate 3-phosphatidyltransferase	cdpdg[c] + gl3p[c] -> cmp[c] + pgp[c]	LM:Phospholipid biosynthesis	0.000628265	0.000592854	2.7.8.5
g1497	CDP-diacylglycerol:phosphatidylglycerol 3-phosphatidyltransferase	cdpdg[c] + pg[c] -> cmp[c] + cl[c] + 2 h[c]	LM:Glycerophospholipid metabolism	9.218e-05	8.69844e-05	2.7.8.41
g1498	thiamin diphosphate phosphohydrolase	thdp[c] + h2o[c] -> pi[c] + thmp[c] + 2 h[c]	CV:Thiamine metabolism	0	0	3.6.1.15
g1502	Lysophospholipase NTE1	pc[p] -> aaci[p] + gppcli[p]	LM:Phospholipid biosynthesis	0	0	3.1.1.5
g1503	glycine:lipoylprotein oxidoreductase (decarboxylating and acceptor-aminomethylating)	gly[m] + hplys[m] <=> co2[m] + hpsamlys[m]	AA:Glycine, serine and threonine metabolism	0	0	1.4.4.2
g1508	sarcosine:oxygen oxidoreductase (demethylating)	o2[m] + sarc[m] + h2o[m] -> fald[m] + gly[m] + h2o2[m]	AA:Glycine, serine and threonine metabolism	0	0	1.5.3.1
g1509	C-4 methylsterol oxidase	mzymst[p] + 3 o2[p] -> inzy1[p]	LM:Sterol biosynthesis	0	0	1.14.13.72
g1510	C-4 methyl sterol oxidase	h[p] + nadph[p] + epst[p] + o2[p] -> ergod[p] + nadp[p] + 2 h2o[p]	LM:Steroid biosynthesis	0	0	1.14.13.72
g1519	3-hydroxyacoa dehydrogenase	c10hcoa[m] + nad[m] -> c10ocoa[m] + nadh[m] + h[m]	LM:Mitochondrial beta oxidation (even)	0	0	1.1.1.35
g1520	3-hydroxyacoa dehydrogenase	c12hcoa[m] + nad[m] -> c12ocoa[m] + nadh[m] + h[m]	LM:Mitochondrial beta oxidation (even)	-8.81011e-24	2.19078e-28	1.1.1.35
g1521	3-hydroxyacoa dehydrogenase	c14hcoa[m] + nad[m] -> c14ocoa[m] + nadh[m] + h[m]	LM:Mitochondrial beta oxidation (even)	0	0	1.1.1.35
g1522	3-hydroxyacoa dehydrogenase	c16hcoa[m] + nad[m] -> c16ocoa[m] + nadh[m] + h[m]	LM:Mitochondrial beta oxidation (even)	0	0	1.1.1.35
g1523	3-hydroxyacoa dehydrogenase	c18hcoa[m] + nad[m] -> c18ocoa[m] + nadh[m] + h[m]	LM:Mitochondrial beta oxidation (even)	0	0	1.1.1.35
g1524	3-hydroxyacoa dehydrogenase	c4hcoa[m] + nad[m] -> aaccoa[m] + nadh[m] + h[m]	LM:Mitochondrial beta oxidation (even)	0	0	1.1.1.35
g1525	3-hydroxyacoa dehydrogenase	c8hcoa[m] + nad[m] -> c8ocoa[m] + nadh[m] + h[m]	LM:Mitochondrial beta oxidation (even)	0	0	1.1.1.35
g1526	3-hydroxyacoa dehydrogenase	c6hcoa[m] + nad[m] -> c6ocoa[m] + nadh[m] + h[m]	LM:Mitochondrial beta oxidation (even)	0	0	1.1.1.35
g1527	alpha-D-glucose 1-phosphate 1,6-phosphomutase	g1p[c] <=> dg6p[c]	CM:Galactose metabolism	-0.059037	-0.0557095	5.4.2.2
g1528	phosphoglucomutase	r1p[c] <=> r5p[c]	CM:Pentose phosphate pathway	-999.997	-3.927	5.4.2.2
g1533	delta-1-pyrroline-5-carboxylate dehydrogenase	glugsal[c] + nadp[c] + h2o[c] -> glu[c] + nadph[c] + 2 h[c]	AA:Arginine and proline metabolism	0	0.00780463	1.5.1.12
g1534	delta-1-pyrroline-5-carboxylate dehydrogenase	nad[c] + hpro[c] -> phc[c] + nadh[c] + 2 h[c]	AA:Arginine and proline metabolism	0	0	1.5.1.12
g1535	L-aminoadipate-semialdehyde dehydrogenase	atp[c] + ama[c] + nadh[c] -> amp[c] + amasa[c] + nad[c] + ppi[c]	AA:Lysine metabolism	0	0	1.2.1.31
g1536	L-aminoadipate-semialdehyde dehydrogenase	atp[c] + ama[c] + nadph[c] -> amp[c] + amasa[c] + nadp[c] + ppi[c]	AA:Lysine metabolism	0	0	1.2.1.31
g1539	Ferrocytochrome-c:hydrogen-peroxide oxidoreductase	h2o2[m] + 2 h[m] + 2 fero[m] -> 2 feri[m] + 2 h2o[m]	EM:Oxidative Phosphorylation	0	0	1.11.1.5
g1540	delta-1-pyrroline-5-carboxylate dehydrogenase	nad[e] + hpro[e] -> phc[e] + nadh[e] + 2 h[e]	AA:Arginine and proline metabolism	0	0	1.5.1.12
g1541	L-proline:NADP+ 5-oxidoreductase	2 h[e] + p5c[e] + nadph[e] -> pro[e] + nadp[e]	AA:Arginine and proline metabolism	0	0	1.5.1.2
g1542	Alpha-1,2 mannosyltransferase KTR1	2 gdpman[m] + bmachippol[m] -> 2 gdp[m] + amachippol[m]	GM:Glycoprotein metabolism	0	0	2.4.1.131
g1543	aconitase, mitochondrial	2mcit[m] -> micit[m]	OT:Anaplerotic reactions	1000	1000	4.2.1.79
g1544	(2S,3R)-3-hydroxybutane-1,2,3-tricarboxylate hydro-lyase	micit[x] <=> 2maco[x] + h2o[x]	CM:Propanoate metabolism	0	0	4.2.1.99
g1545	(2S,3R)-3-hydroxybutane-1,2,3-tricarboxylate pyruvate-lyase (succinate-forming)	micit[x] <=> pyr[x] + succ[x]	CM:Propanoate metabolism	0	0	4.1.3.30
g1546	Isocitrate lyase	icit[x] <=> succ[x] + glx[x]	CM:Glyoxylate and dicarboxylate metabolism	0	0	4.1.3.1
g1547	L-serine hydro-lyase [adding 1-C-(indol-3-yl)glycerol 3-phosphate; L-tryptophan and glyceraldehyde-3-phosphate-forming]	igp[c] + ser[c] -> t3p1[c] + trp[c] + h2o[c]	AA:Phenylalanine, tyrosine and tryptophan biosynthesis	0	0	4.2.1.20
g1549	acetyl-CoA:oxaloacetate C-acetyltransferase [(pro-S)-carboxymethyl-forming, ADP-phosphorylating]	atp[c] + cit[c] + coa[c] -> adp[c] + accoa[c] + oa[c] + pi[c]	CM:Tricarboxylic acid cycle and glyoxylate/dicarboxylate metabolism	0	0	2.3.3.8
g1550	acetyl-CoA:oxaloacetate C-acetyltransferase [(pro-S)-carboxymethyl-forming, ADP-phosphorylating]	atp[m] + cit[m] + coa[m] -> adp[m] + accoa[m] + oa[m] + pi[m]	CM:Tricarboxylic acid cycle and glyoxylate/dicarboxylate metabolism	0	0	2.3.3.8
g1551	ATP:adenylylsulfate 3'-phosphotransferase	aps[c] + atp[c] <=> paps[c] + adp[c] + h[c]	EM:Sulfur metabolism	0	0	2.7.1.25
g1552	(S)-4-amino-5-oxopentanoate 4,5-aminomutase	4a5op[c] -> amievul[c]	CV:Porphyrin and chlorophyll metabolism	0	0	5.4.3.8
g1553	phenylacetate 2-hydroxylase	h[m] + pac[m] + o2[m] + nadph[m] -> 2hyoxplac[m] + nadp[m] + h2o[m]	AA:Phenylalanine metabolism	0	0	1.14.13.-
g1554	phenylacetate 2-hydroxylase	h[p] + pac[p] + o2[p] + nadph[p] -> 2hyoxplac[p] + nadp[p] + h2o[p]	AA:Phenylalanine metabolism	0	0	1.14.13.-
g1555	phenoxyacetate 4-hydroxylase	poa[m] + o2[m] + nadph[m] -> 4hpoa[m] + nadp[m] + h2o[m]	AA:Phenylalanine metabolism	0	0	1.14.13.-
g1556	phenoxyacetate 4-hydroxylase	poa[p] + o2[p] + nadph[p] -> 4hpoa[p] + nadp[p] + h2o[p]	AA:Phenylalanine metabolism	0	0	1.14.13.-
g1557	S-aminomethyldihydrolipoylprotein:(6S)-tetrahydrofolate aminomethyltransferase (ammonia-forming)	h[m] + hpsamlys[m] + thf[m] <=> dhplys[m] + metthf[m] + nh3[m]	AA:Glycine, serine and threonine metabolism	-1000	-1000	2.1.2.10
g1558	sphinganine:NADP+ 3-oxidoreductase	dhsph(C19:1)[p] + nadph[p] <=> nadp[p] + sph(C19:1)[p]	LM:Sphingolipid metabolism	0	0	1.1.1.102
g1559	sphinganine:NADP+ 3-oxidoreductase	dhsph(C20)[p] + nadph[p] <=> nadp[p] + sph(C20)[p]	LM:Sphingolipid metabolism	0	0	1.1.1.102
g1560	1-phosphatidyl-D-myo-inositol inositolphosphohydrolase	mi1p_D[c] + dagly[c] + 2 h[c] -> pins[c] + h2o[c]	LM:Glycerophospholipid metabolism	0	0	3.1.4.3;4.6.1.13
g1561	S-adenosyl-L-methionine:phosphatidyl-N-methylethanolamine N-methyltransferase	sam[c] + pmme[c] -> sah[c] + pdme[c] + h[c]	LM:Glycerophospholipid metabolism	0.00058432	0.000551386	2.1.1.71
g1562	S-adenosyl-L-methionine:phosphatidyl-N-dimethylethanolamine N-methyltransferase	sam[c] + pdme[c] -> sah[c] + pc[c]	LM:Glycerophospholipid metabolism	0.00058432	0.000551386	2.1.1.71
g1563	Methylene-fatty-acyl-phospholipid synthase	sam[p] + ptmeeta[p] -> sah[p] + pdme[p]	LM:Phospholipid biosynthesis	0	0	2.1.1.16
g1564	acoa dehydrogenase	h[c] + fad[c] + c100coa[c] -> fadh2[c] + c10dcoa[c]	LM:Mitochondrial beta oxidation (even)	0	0	1.3.99.3
g1565	acoa dehydrogenase	h[m] + fad[m] + c100coa[m] -> fadh2[m] + c10dcoa[m]	LM:Mitochondrial beta oxidation (even)	0	0	1.3.99.3
g1566	acoa dehydrogenase	h[c] + fad[c] + c120coa[c] -> fadh2[c] + c12dcoa[c]	LM:Mitochondrial beta oxidation (even)	0	0	1.3.99.3
g1567	acoa dehydrogenase	h[m] + fad[m] + c120coa[m] -> fadh2[m] + c12dcoa[m]	LM:Mitochondrial beta oxidation (even)	0	0	1.3.99.3
g1568	acoa dehydrogenase	h[c] + fad[c] + c140coa[c] -> fadh2[c] + c14dcoa[c]	LM:Mitochondrial beta oxidation (even)	0	0	1.3.99.3
g1569	acoa dehydrogenase	h[m] + fad[m] + c140coa[m] -> fadh2[m] + c14dcoa[m]	LM:Mitochondrial beta oxidation (even)	0	0	1.3.99.3
g1570	acoa dehydrogenase	h[c] + fad[c] + c160coa[c] -> fadh2[c] + c16dcoa[c]	LM:Mitochondrial beta oxidation (even)	0	0	1.3.99.3
g1571	acoa dehydrogenase	h[m] + fad[m] + c160coa[m] -> fadh2[m] + c16dcoa[m]	LM:Mitochondrial beta oxidation (even)	0	0	1.3.99.3
g1572	acoa dehydrogenase	h[c] + fad[c] + c180coa[c] -> fadh2[c] + c18dcoa[c]	LM:Mitochondrial beta oxidation (even)	0	0	1.3.99.3
g1573	acoa dehydrogenase	h[m] + fad[m] + c180coa[m] -> fadh2[m] + c18dcoa[m]	LM:Mitochondrial beta oxidation (even)	0	0	1.3.99.3
g1574	acoa dehydrogenase	fad[c] + c40coa[c] -> fadh2[c] + c4dcoa[c]	LM:Mitochondrial beta oxidation (even)	0	0	1.3.99.3
g1575	acoa dehydrogenase	fad[m] + c40coa[m] -> fadh2[m] + c4dcoa[m]	LM:Mitochondrial beta oxidation (even)	0	0	1.3.99.3
g1576	acoa dehydrogenase	h[c] + fad[c] + c60coa[c] -> fadh2[c] + c6dcoa[c]	LM:Mitochondrial beta oxidation (even)	0	0	1.3.99.3
g1577	acoa dehydrogenase	h[m] + fad[m] + c60coa[m] -> fadh2[m] + c6dcoa[m]	LM:Mitochondrial beta oxidation (even)	0	0	1.3.99.3
g1578	acoa dehydrogenase	h[c] + fad[c] + c80coa[c] -> fadh2[c] + c8dcoa[c]	LM:Mitochondrial beta oxidation (even)	0	0	1.3.99.3
g1579	acoa dehydrogenase	h[m] + fad[m] + c80coa[m] -> fadh2[m] + c8dcoa[m]	LM:Mitochondrial beta oxidation (even)	0	0	1.3.99.3
g1596	delta-1-pyrroline-5-carboxylate dehydrogenase	glugsal[m] + nadp[m] + h2o[m] -> glu[m] + nadph[m] + 2 h[m]	AA:Arginine and proline metabolism	0	0	1.5.1.12
g1598	delta-1-pyrroline-5-carboxylate dehydrogenase	nad[m] + hpro[m] -> phc[m] + nadh[m] + 2 h[m]	AA:Arginine and proline metabolism	0	0	1.5.1.12
g1599	ATP:AMP phosphotransferase	2 adp[m] <=> amp[m] + atp[m] + h[m]	NM:Purine metabolism	1.17692	1.18163	2.7.4.3
g1600	5'-methylthioribulose-1-phosphate dehydratase	5mdru1p[c] -> 5m23dp[c]	AA:Cysteine and methionine metabolism	0	0	4.2.1.109
g1601	S-methyl-5-thio-D-ribulose-1-phosphate hydro-lyase	sm5thr1p[c] -> ms23dpp[c] + h2o[c]	AA:Cysteine and methionine metabolism	0	0	4.2.1.109
g1602	Sterol-4-alpha-carboxylate 3-dehydrogenase, decarboxylating	inmmo1[c] -> co2[c] + inmmo2[c]	LM:Sterol biosynthesis	0	0	1.1.1.170
g1603	Sterol-4-alpha-carboxylate 3-dehydrogenase, decarboxylating	inzy1[c] -> co2[c] + inzy2[c]	LM:Sterol biosynthesis	0	0	1.1.1.170
g1604	glucosyltransferase	dolpglc[p] + m8glu2ppol[p] -> dolp[p] + glum9glu2ppol[p]	GM:Lipid-linked oligosaccharide biosynthesis	0	0	2.4.1.267
g1607	L-aspartate:tRNA(Asp) ligase (AMP-forming)	atp[m] + asp[m] + tRNA[m] -> amp[m] + asptrna[m] + ppi[m]	Aminoacyl-tRNA biosynthesis	0	0	6.1.1.12
g1608	L-aspartate:tRNA(Asp) ligase (AMP-forming)	atp[c] + asp[c] + tRNA[c] -> amp[c] + asptrna[c] + ppi[c]	Aminoacyl-tRNA biosynthesis	0	0	6.1.1.12
g1609	2-octaprenyl-6-methoxyphenol hydroxylase	2p6mph[m] + o2[m] -> 2p6mbz[m] + h2o[m]	CV:Ubiquinone and other terpenoid-quinone biosynthesis	0	0	1.14.13.-
g1610	L-alanine:tRNA(Ala) ligase (AMP-forming)	atp[c] + ala[c] + tRNA[c] -> amp[c] + alatrna[c] + ppi[c]	Aminoacyl-tRNA biosynthesis	0	0	6.1.1.7
g1611	citrate oxaloacetate-lyase (forming acetate from the pro-S carboxymethyl group of citrate)	cit[c] -> oa[c] + ac[c]	CM:Tricarboxylic acid cycle and glyoxylate/dicarboxylate metabolism	0	0	4.1.3.6
g1612	citrate oxaloacetate-lyase (forming acetate from the pro-S carboxymethyl group of citrate)	cit[m] -> oa[m] + ac[m]	CM:Tricarboxylic acid cycle and glyoxylate/dicarboxylate metabolism	0	0	4.1.3.6
g1613	L-threonine:tRNA(Thr) ligase (AMP-forming)	atp[m] + thr[m] + tRNA[m] -> amp[m] + thrtrna[m] + ppi[m]	Aminoacyl-tRNA biosynthesis	0	0	6.1.1.3
g1614	L-threonine:tRNA(Thr) ligase (AMP-forming)	atp[c] + thr[c] + tRNA[c] -> amp[c] + thrtrna[c] + ppi[c]	Aminoacyl-tRNA biosynthesis	0	0	6.1.1.3
g1615	carbamoyl-phosphate:L-aspartate carbamoyltransferase	asp[c] + cap[c] <=> caasp[c] + pi[c] + h[c]	NM:Pyrimidine metabolism	0.0029755	0.00280779	2.1.3.2
g1616	Probable hydrolase NIT2	aapptri[c] + 2 h2o[c] -> ala[c] + nh3[c]	OA:Cyanoamino acid metabolism	0	0	3.5.5.1
g1617	Probable hydrolase NIT2	2 h2o[c] + acybut[c] -> glu[c] + nh3[c]	OA:Cyanoamino acid metabolism	0	0	3.5.5.1
g1618	(S)-2-methylbutanoyl-CoA:acceptor 2,3-oxidoreductase	h[m] + mbcoa[m] + fad[m] -> mcrocoa[m] + fadh2[m]	AA:Valine, leucine and isoleucine degradation	0.007503	0.00764374	1.3.99.2
g1619	2-methylpropanoyl-CoA:(acceptor) 2,3-oxidoreductase	h[m] + fad[m] + ibcoa[m] -> macrcoa[m] + fadh2[m]	AA:Valine, leucine and isoleucine degradation	0	0	1.3.99.2
g1621	cytidine aminohydrolase	h[c] + cytd[c] + h2o[c] -> uri[c] + nh3[c]	NM:Pyrimidine metabolism	0	0	3.5.4.5
g1623	2-methyl-3-oxopropanoate:NAD+ oxidoreductase (CoA-propanoylating)	mmshy[m] + nad[m] + coa[m] -> co2[m] + nadh[m] + ppacoa[m]	AA:Valine, leucine and isoleucine degradation	0	0	1.2.1.27
g1624	AMP deaminase	h2o[c] + amp[c] -> r5p[c] + ad[c]	NM:Salvage pathways	0	0	3.5.4.6
g1625	Thioredoxin reductase 1	nadph[m] + othio[m] -> nadp[m] + trddt[m]	NM:Pyrimidine metabolism	0	0	1.8.1.9
g1626	succinate:(acceptor) oxidoreductase	fadh2[c] + fum[c] -> fad[c] + succ[c] + h[c]	CM:Tricarboxylic acid cycle and glyoxylate/dicarboxylate metabolism	0	0	1.3.99.1
g1627	D-glyceraldehyde-3-phosphate aldose-ketose-isomerase	t3p2[c] <=> t3p1[c]	CM:Glycolysis / Gluconeogenesis	999.162	0.843823	5.3.1.1
g1628	1D-myo-inositol 1-phosphate phosphohydrolase	mi1p_D[c] + h2o[c] -> ins[c] + pi[c]	CM:Inositol phosphate metabolism	0	0	3.1.3.25
g1638	[ACP]acetyltransferase	acp[c] + acoa[c] <=> coa[c] + acylacp[c]	LM:Fatty acid transfer reactions	0.0226191	0.0137124	2.3.1.38
g1641	acyl-ACP-hydrolase	acylacp[c] + h2o[c] -> freefa[c] + acp[c]	LM:Fatty acid transfer reactions	0	0	2.3.1.86
g1669	nucleoside triphosphatase	dgtp[c] + 3 h2o[c] -> dg[c] + 3 pi[c] + 3 h[c]	NM:Pyrimidine metabolism	0	0	3.6.1.15
g1670	nucleoside triphosphatase	gtp[c] + 3 h2o[c] -> gsn[c] + 3 pi[c] + 3 h[c]	NM:Pyrimidine metabolism	0	0	3.6.1.15
g1675	long-chain-fatty-acid-CoA ligase	atp[c] + coa[c] + freefa[c] -> amp[c] + ppi[c] + acoa[c]	LM:Fatty acid transfer reactions	0.0226191	0.0213442	6.2.1.3
g1676	long-chain-fatty-acid-CoA ligase	atp[m] + coa[m] + freefa[m] -> amp[m] + ppi[m] + acoa[m]	LM:Fatty acid transfer reactions	0	0	6.2.1.3
g1695	Probable phosphatidylinositol-4-phosphate 5-kinase MSS4	h[n] + pins4p[n] + atp[n] -> d45pi[n] + adp[n]	LM:Phospholipid biosynthesis	0	0	2.7.1.68
g1696	ATP:L-ribulose 5-phosphotransferase	atp[c] + rbl_L[c] -> adp[c] + lrl5p[c] + h[c]	CM:Pentose and glucuronate interconversions	0	0	2.7.1.16
g1697	Riboflavin synthase alpha chain	db4p[c] + a6rp[c] -> d8rl[c] + pi[c] + 2 h2o[c]	CV:Riboflavin metabolism	0	0	2.5.1.9
g1698	5-diphosphoinositol-1,2,3,4,6-pentakisphosphate diphosphohydrolase	h2o[n] + ppmi12346p[n] -> minohp[n] + pi[n] + h[n]	LM:Phospholipid Metabolism	0	0	2.7.4.21;24
g1699	diphosphoinositol-1,3,4,6-tetrakisphosphate diphosphohydrolase	h2o[n] + ppmi1346p[n] -> mi13456p[n] + pi[n] + h[n]	LM:Phospholipid Metabolism	0	0	2.7.4.21;24
g1700	1,3-beta-D-glucan-UDP glucosyltransferase	udpg[c] -> udp[c] + 13glucan[c]	CM:Starch and sucrose metabolism	0.059037	0.0557095	2.4.1.34
g1701	1,3-beta-D-glucan-UDP glucosyltransferase	udpg[e] -> udp[e] + 13glucan[e]	CM:Starch and sucrose metabolism	0	0	2.4.1.34
g1705	chitinase	2 chit[e] + h2o[e] -> chib[e]	CM:Amino sugar and nucleotide sugar metabolism	0	0	3.2.1.14
g1706	xylitol:NADP+ oxidoreductase	h[c] + xyl[c] + nadph[c] <=> nadp[c] + xol[c]	CM:Pentose and glucuronate interconversions	-1000	-1000	1.1.1.21
g1707	L-serine hydro-lyase (adding homocysteine; L-cystathionine-forming)	hcys[c] + ser[c] -> llct[c] + h2o[c]	AA:Glycine, serine and threonine metabolism	0	0	4.2.1.22
g1708	phosphatidylinositol glycan	pe[p] + magluappli[p] -> pplmagluappli[p]	GM:glycosylphosphatidylinositol (GPI) biosynthesis	0	0	2.7.-.-
g1710	L-asparagine:tRNA(Asn) ligase (AMP-forming)	atp[n] + asn[n] + tRNA[n] -> amp[n] + asntrna[n] + ppi[n]	Aminoacyl-tRNA biosynthesis	0	0	6.1.1.22
g1711	L-asparagine:tRNA(Asn) ligase (AMP-forming)	atp[c] + asn[c] + tRNA[c] -> amp[c] + asntrna[c] + ppi[c]	Aminoacyl-tRNA biosynthesis	0	0	6.1.1.22
g1712	(S)-3-hydroxy-3-methylglutaryl-CoA hydro-lyase (trans-3-methylglutaconyl-CoA-forming)	hmgcoa[m] <=> mgcoa[m] + h2o[m]	AA:Valine, leucine and isoleucine degradation	0	0	4.2.1.18
g1713	3-Methyl-2-oxopentanoate decarboxylase	h[c] + omval[c] -> 2mbald[c] + co2[c]	CM:Complex Alcohol Metabolism	0	0	4.1.1.1
g1714	L-homoserine:NAD+ oxidoreductase	h[m] + aspsa[m] + nadh[m] -> hser[m] + nad[m]	AA:Glycine, serine and threonine metabolism	0	0	1.1.1.3
g1715	ATP:4-amino-2-methyl-5-phosphomethylpyrimidine phosphotransferase	h[c] + 4ampm[c] + atp[c] -> ahmpp[c] + adp[c]	CV:Thiamine metabolism	0	0	2.7.4.7
g1716	Sphingolipid C4-hydroxylase SUR2	h[p] + nadph[p] + o2[p] + sph[p] -> nadp[p] + psph[p] + h2o[p]	LM:Sphingoglycolipid metabolism	0	0	1.-.-.-
g1717	prephenate:NAD+ oxidoreductase(decarboxylating)	nad[c] + phen[c] -> 4hppyr[c] + co2[c] + nadh[c]	AA:Phenylalanine, tyrosine and tryptophan biosynthesis	0.00918272	0.0216368	1.3.1.12
g1720	3-oxoacyl-[acyl-carrier-protein] synthase	c140acp[c] + malacp[c] -> co2[c] + 3omacp[c] + acp[c]	LM:Fatty acid elongation in cytosol (even)	0	0	2.3.1.41
g1721	3-oxoacyl-[acyl-carrier-protein] synthase	c180acp[c] + malacp[c] -> co2[c] + 3osacp[c] + acp[c]	LM:Fatty acid elongation in cytosol (even)	0	0	2.3.1.41
g1729	Thymidylate synthase	metthf[c] + dump[c] -> dtmp[c] + dhf[c]	NM:Pyrimidine metabolism	0.000253	0.00023874	2.1.1.45
g1730	5-formyltetrahydrofolate cyclo-ligase	3 h[m] + fthf[m] + atp[m] -> mthf[m] + adp[m] + pi[m]	CV:Folate biosynthesis	0	0	6.3.3.2
g1731	ATP:D-tagatose-6-phosphate 1-phosphotransferase	h[c] + adp[c] + tag16p[c] <=> atp[c] + tag6p[c]	CM:Galactose metabolism	0	0	2.7.1.11
g1732	Phosphofructokinase 1	atp[c] + s7p[c] -> adp[c] + s17bp[c] + h[c]	CM:Glycolysis / Gluconeogenesis	0	0	2.7.1.11
g1733	UDP phosphohydrolase	udp[m] + h2o[m] -> ump[m] + pi[m] + 2 h[m]	NM:Pyrimidine metabolism	0	0	3.6.1.6
g1734	UDP phosphohydrolase	udp[c] + h2o[c] -> ump[c] + pi[c] + 2 h[c]	NM:Pyrimidine metabolism	0	0	3.6.1.6
g1735	serine C-palmitoyltransferase	ser[m] + c180coa[m] -> dhsph(C20)[m] + co2[m] + coa[m]	LM:Sphingolipid metabolism	0	0	2.3.1.50
g1736	serine C-palmitoyltransferase	ser[m] + hececoa[m] -> dhsph(C19:1)[m] + co2[m] + coa[m]	LM:Sphingolipid metabolism	0	0	2.3.1.50
g1737	GDP:D-mannose-1-phosphate guanylyltransferase	h[c] + man1p[c] + gdp[c] <=> gdpman[c] + pi[c]	CM:Fructose and mannose metabolism	-996.028	0	2.7.7.22
g1738	ubiquinone biosynthesis methyltransferase	2p6mbz[m] + sam[m] -> 2p3m6mb[m] + sah[m] + h[m]	CV:Ubiquinone and other terpenoid-quinone biosynthesis	0	0	2.1.1.201
g1739	S-methyl-5'-thioadenosine:phosphate-S-methyl-5-thio-alpha-D-ribosyl-transferase	5m5ta[c] + pi[c] <=> sm5thr1p[c] + ad[c]	AA:Cysteine and methionine metabolism	0	0	2.4.2.28
g1740	5'-methylthioadenosine phosphorylase	5m5ta[c] + pi[c] -> 5mdr1p[c] + ad[c]	AA:Methionine Metabolism	0	0	2.4.2.28
g1741	purine-nucleoside phosphorylase	h[c] + r1p[c] + nicd[c] -> nnr[c] + pi[c]	CV:NAD Biosynthesis	0	0	2.4.2.28
g1742	N6-(1,2-dicarboxyethyl)AMP AMP-lyase (fumarate-forming)	amp[c] + fum[c] <=> asuc[c]	NM:Purine metabolism	-0.00154	-0.0014532	4.3.2.2
g1745	2,5-Diamino-6-hydroxy-4-(5-phosphoribosylamino)-pyrimidine 2-aminohydrolase	d6rp5p[c] + h2o[c] -> a6rp5p[c] + nh3[c]	CV:Riboflavin Metabolism	0	0	3.5.4.26
g1746	Glutamine-dependent NAD(+) synthetase	atp[c] + nh3[c] + dmnad[c] -> amp[c] + nad[c] + ppi[c] + 2 h[c]	CV:NAD biosynthesis	-7.92806e-14	3.31834e-13	6.3.5.1
g1747	Glycerol kinase	atp[c] + gl[c] -> adp[c] + gl3p[c] + h[c]	LM:Glycerol metabolism (glycerolipid metabolism)	0.000628265	0	2.7.1.30
g1749	L-lactate dehydrogenase (cytochrome)	2 feri[e] + llac[e] -> pyr[e] + 2 h[e] + 2 fero[e]	CM:Pyruvate metabolism	0	0	1.1.2.3
g1750	N6-(L-1,3-dicarboxypropyl)-L-lysine:NAD+ oxidoreductase (L-lysine-forming)	h[c] + akg[c] + lys[c] + nadh[c] <=> sacp[c] + nad[c] + h2o[c]	AA:Lysine metabolism	0	0	1.5.1.7
g1751	N-(5-phospho-D-ribosyl)anthranilate:pyrophosphate phosphoribosyl-transferase	prpp[c] + an[c] -> npran[c] + ppi[c] + h[c]	AA:Phenylalanine, tyrosine and tryptophan biosynthesis	0	0	2.4.2.18
g1752	ribonucleoside-triphosphate reductase	atp[c] + trddt[c] -> datp[c] + othio[c] + h2o[c]	NM:Pyrimidine metabolism	0	0	1.17.4.2
g1753	ribonucleoside-triphosphate reductase	ctp[c] + trddt[c] -> dctp[c] + othio[c] + h2o[c]	NM:Pyrimidine metabolism	0	0	1.17.4.2
g1754	ribonucleoside-triphosphate reductase	gtp[c] + trddt[c] -> dgtp[c] + othio[c] + h2o[c]	NM:Pyrimidine metabolism	0	0	1.17.4.2
g1755	ribonucleoside-triphosphate reductase	utp[c] + trddt[c] -> dutp[c] + othio[c] + h2o[c]	NM:Pyrimidine metabolism	0	0	1.17.4.2
g1757	Biotin synthase	atp[m] + h2s[m] + 2 nad[m] + dtb[m] <=> amp[m] + 2 nadh[m] + bt[m] + ppi[m]	CV:Pantothenate and CoA metabolism	0	0	2.8.1.6
g1758	succinate-semialdehyde:NADP+ oxidoreductase	nadp[m] + succsal[m] + h2o[m] -> nadph[m] + succ[m] + 3 h[m]	OA:Glutamate and glutamine metabolism	0	0	1.2.1.16
g1759	glutathione oxidoreductase	h[c] + nadph[c] + gssg[c] -> nadp[c] + 2 gsh[c]	OA:Glutamate and glutamine metabolism	0	0	1.8.1.7
g1760	glutathione peroxidase, mitochondria	2 gsh[m] + h2o2[m] -> gssg[m] + 2 h2o[m]	OA:Glutamate and glutamine metabolism	0	0
g1761	glutathione oxidoreductase	h[m] + nadph[m] + gssg[m] -> nadp[m] + 2 gsh[m]	OA:Glutamate and glutamine metabolism	0	0
g1762	L-serine:pyruvate aminotransferase	ser[c] + pyr[c] -> 3hpyr[c] + ala[c]	AA:Alanine, aspartate and glutamate metabolism	999.995	999.995	2.6.1.44
g1763	L-glutamine amidohydrolase	gln[e] + h2o[e] -> glu[e] + nh3[e]	AA:Alanine, aspartate and glutamate metabolism	0	0	3.5.1.2
g1765	1D-myo-inositol-3-phosphate lyase (isomerizing)	dg6p[c] <=> mi3p[c]	CM:Inositol phosphate metabolism	0.000128315	0.000121083	5.5.1.4
g1766	2,5-Diamino-6-hydroxy-4-(5-phosphoribosylamino)-pyrimidine 2-aminohydrolase	d6rp5p[n] + h2o[n] -> a6rp5p[n] + nh3[n]	CV:Riboflavin Metabolism	0	0	3.5.4.26
g1768	Putative mitochondrial carnitine O-acetyltransferase	acrn[c] + coa[c] -> accoa[c] + cati[c]	AA:Alanine and aspartate metabolism	0	0	2.3.1.7
g1773	O-acetylcarnitine mitochondrial membrane transport	accoa[c] + car[c] <=> acar[c] + coa[c]	LM:Fatty acid transfer reactions	0	0	2.3.1.7
g1774	carnitine O-acetyltransferase	car[c] + c100coa[c] <=> coa[c] + c100car[c]	LM:Fatty acid transfer reactions	0	0	2.3.1.7
g1775	carnitine O-acetyltransferase	car[c] + c40coa[c] <=> coa[c] + c40car[c]	LM:Fatty acid transfer reactions	0	0	2.3.1.7
g1776	carnitine O-acetyltransferase	car[c] + c60coa[c] <=> coa[c] + c60car[c]	LM:Fatty acid transfer reactions	0	0	2.3.1.7
g1777	carnitine O-acetyltransferase	car[c] + c80coa[c] <=> coa[c] + c80car[c]	LM:Fatty acid transfer reactions	0	0	2.3.1.7
g1788	ammonium-hydroxide:NADP+ oxidoreductase	5 h[c] + 3 nadph[c] + hno2[c] -> 3 nadp[c] + nh3[c] + 2 h2o[c]	EM:Nitrogen metabolism	0	0	1.7.1.4
g1789	5'-nucleotidase (CMP)	h2o[n] + cmp[n] -> cytd[n] + pi[n]	NM:Nucleotide Salvage Pathway	0	0
g1790	5'-nucleotidase (UMP)	h2o[n] + ump[n] -> pi[n] + uri[n]	NM:Nucleotide Salvage Pathway	0	0
g1791	O-acetylserine sulfhydrylase	h2s[c] + oahser[c] -> ac[c] + hcys[c]	AA:Methionine metabolism	0	0	2.5.1.47
g1792	1,4-alpha-glucan branching enzyme	glcgly[c] -> glycogen[c] + glycogenin[c]	CM:Starch and sucrose metabolism	0	0	2.4.1.18
g1793	homoisocitrate hydro-lyase	b124tc[c] + h2o[c] <=> hicit[c]	AA:Lysine metabolism	0	0	4.2.1.36
g1794	10-formyltetrahydrofolate:5'-phosphoribosyl-5-amino-4-imidazolecarboxamide formyltransferase	prfica[c] + thf[c] <=> fthf[c] + aicar[c]	Purine metabolism	-0.0031075	-0.00293235	2.1.2.3
g1795	L-glutamate:NADP+ oxidoreductase (transaminating)	h[c] + akg[c] + gln[c] + nadph[c] -> 2 glu[c] + nadp[c]	AA:Alanine, aspartate and glutamate metabolism	0	0	1.4.1.13
g1796	ATP:AMP phosphotransferase	amp[c] + atp[c] + h[c] -> 2 adp[c]	NM:Purine metabolism	0	0	2.7.4.3
g1797	Dolichyl-phosphate-mannose--protein mannosyltransferase 1	dolmanp[p] -> dolp[p] + mannan[p]	GM:Glycoprotein metabolism	0	0	2.4.1.109
g1800	Glycylpeptide N-tetradecanoyltransferase	glp[c] + c140coa[c] -> tglp[c] + coa[c] + h[c]	OT:Proteins, peptides and amino acids metabolism	0	0	2.3.1.97
g1801	5,6,7,8-tetrahydrofolate:NADP+ oxidoreductase	nadp[m] + dhf[m] <=> nadph[m] + fots[m]	CV:Folate biosynthesis	0	0	1.5.1.3
g1802	5,6,7,8-tetrahydrofolate:NADP+ oxidoreductase	h[m] + nadph[m] + dhf[m] <=> nadp[m] + thf[m]	CV:Folate biosynthesis	0	0	1.5.1.3
g1803	alpha-1,3-glucosyltransferase	dolpglc[p] + glum9glu2ppol[p] -> dolp[p] + glu2m9glu2ppol[p]	GM:Lipid-linked oligosaccharide biosynthesis	0	0	2.4.1.265
g1804	penicillin amidase	bzpl[c] + h2o[c] -> 6ampenc[c] + pac[c]	SM:Penicillin biosynthesis	0	0	3.5.1.11
g1805	acoa:6-APA acyltransferase	phaccoa[c] + 6ampenc[c] -> bzpl[c] + coa[c] + h[c]	SM:Penicillin biosynthesis	0	0	2.3.1.164
g1806	penicillin amidase	pmpl[c] + h2o[c] -> 6ampenc[c] + poa[c]	SM:Penicillin biosynthesis	0	0	3.5.1.11
g1807	acoa:6-APA acyltransferase	ipN[c] + 2hphaccoa[c] + h2o[c] -> 2hbpl[c] + coa[c] + ama[c]	SM:Penicillin biosynthesis	0	0	2.3.1.164
g1808	acoa:6-APA acyltransferase	ipN[c] + 4hpoacoa[c] + h2o[c] -> 4hpmpl[c] + coa[c] + ama[c]	SM:Penicillin biosynthesis	0	0	2.3.1.164
g1809	acoa:6-APA acyltransferase	ipN[c] + c60coa[c] + h2o[c] -> hnpl[c] + coa[c] + ama[c]	SM:Penicillin biosynthesis	0	0	2.3.1.164
g1810	acoa:6-APA acyltransferase	ipN[c] + c80coa[c] + h2o[c] -> ocpl[c] + coa[c] + ama[c]	SM:Penicillin biosynthesis	0	0	2.3.1.164
g1811	isopenicillin N amidohydrolase	ipN[c] + h2o[c] -> 6ampenc[c] + ama[c]	SM:Penicillin biosynthesis	0	0	2.3.1.164
g1812	acoa:isopenicillin N N-acyltransferase	ipN[c] + phaccoa[c] + h2o[c] -> ama[c] + coa[c] + bzpl[c] + h[c]	SM:Penicillin biosynthesis	0	0	2.3.1.164
g1813	acoa:6-APA acyltransferase	ipN[c] + poacoa[c] + h2o[c] -> pmpl[c] + coa[c] + ama[c]	SM:Penicillin biosynthesis	0	0	2.3.1.164
g1814	Pyruvate dehydrogenase E1 component subunit alpha, mitochondrial	limie[m] + pyr[m] <=> co2[m] + adlie[m]	CM:Glycolysis / Gluconeogenesis	0	0	1.2.4.1
g1815	Glycosylphosphatidylinositol-alpha 1,4 mannosyltransferase I	dolmanp[p] + gluappli[p] -> dolp[p] + magluappli[p]	GM:glycosylphosphatidylinositol (GPI) biosynthesis	0	0	2.4.1.-
g1816	35-cyclic nucleotide phosphodiesterase	35cdamp[n] + h2o[n] -> damp[n] + h[n]	NM:Purine metabolism	0	0	3.1.4.17
g1817	L-histidine:tRNA(his) ligase (AMP-forming)	atp[c] + his[c] + tRNA[c] -> amp[c] + histrna[c] + ppi[c]	Aminoacyl-tRNA biosynthesis	0	0	6.1.1.21
g1818	adenosine 3',5'-bisphosphate,sulfite:oxidized-thioredoxin oxidoreductase (3'-phosphoadenosine-5'-phosphosulfate -forming)	paps[c] + trddt[c] <=> pap[c] + slfi[c] + othio[c]	EM:Sulfur metabolism	0	0	1.8.4.8
g1819	Protein required for ubiquinone (Coenzyme Q) biosynthesis	2nommb[c] + o2[c] -> 3demq9[c]	CV:Ubiquinone and other terpenoid-quinone biosynthesis	0	0
g1820	Ubiquinone biosynthesis methyltransferase COQ5, mitochondrial	2nona6mb[c] + sam[c] -> 2nommb[c] + sah[c]	CV:Quinone biosynthesis	0	0	2.1.1.-
g1821	hexaprenyldihydroxybenzoate methyltransferase, mitochondrial	3demq9[c] + sam[c] -> sah[c] + qh2[c]	CV:Quinone biosynthesis	0	0	2.1.1.114
g1822	hexaprenyldihydroxybenzoate methyltransferase, mitochondrial	3demq9[m] + sam[m] -> sah[m] + qh2[m]	CV:Quinone biosynthesis	0	0	2.1.1.114
g1823	Uroporphyrinogen-III C-methyltransferase	sam[c] + upgiii[c] -> sah[c] + shcr[c]	CV:Porphyrin metabolism	0	0	2.1.1.107
g1824	S-adenosyl-L-methionine:uroporphyrinogen-III C-methyltransferase	sam[c] + upgiii[c] -> sah[c] + precor[c]	CV:Porphyrin and chlorophyll metabolism	0	0	2.1.1.107
g1825	ADP:sulfate adenylyltransferase	aps[m] + pi[m] -> adp[m] + slf[m]	EM:Sulfur metabolism	0	0	2.7.7.5
g1826	tRNA pseudouridine synthase 3	r5p[n] + ura[n] <=> psd5p[n] + h2o[n]	NM:Pyrimidine metabolism	0	0	5.4.99.-
g1827	UDPglucose:dolichyl-phosphate beta-D-glucosyltransferase	udpg[m] + dolp[m] -> udp[m] + dolpglc[m]	GM:N-Glycan biosynthesis	0	0	2.4.1.117
g1828	Acyl carrier protein, mitochondrial	nadh[c] + q-9[c] -> nad[c] + qh2[c]	CV:Mitochondrial type II fatty acid synthase	0	0	2.3.1.41
g1829	Acyl carrier protein, mitochondrial	nadh[m] + q-9[m] -> nad[m] + qh2[m]	CV:Mitochondrial type II fatty acid synthase	0	0	1.6.5.9
g1830	carbamoyl-phosphate:L-aspartate carbamoyltransferase	asp[m] + cap[m] -> caasp[m] + pi[m] + h[m]	NM:Pyrimidine metabolism	0	0	2.1.3.2
g1831	squalene,hydrogen-donor:oxygen oxidoreductase (2,3-epoxidizing)	3 h[c] + nadp[c] + o2[c] + sql[c] -> s23e[c] + nadph[c] + h2o[c]	LM:Steroid biosynthesis	0.00111589	0.001053	1.14.99.7
g1832	UTP:ammonia ligase (ADP-forming)	atp[c] + nh3[c] + utp[c] -> adp[c] + ctp[c] + pi[c] + 3 h[c]	NM:Pyrimidine metabolism	0.001485	0.0014013	6.3.4.2
g1833	heme A farnesyltransferase	hemeb[p] -> hemeo[p]	CV:Porphyrin and chlorophyll metabolism	0	0	2.5.1.-
g1834	squalene synthase	2 fpp[c] + nadph[c] -> nadp[c] + 2 ppi[c] + sql[c] + h[c]	LM:Steroid biosynthesis	0	0	2.5.1.21
g1835	Squalene synthetase	2 fpp[c] -> ppi[c] + psqldp[c] + 2 h[c]	LM:Sterol biosynthesis	0.00111589	0.001053	2.5.1.21
g1836	Squalene synthetase	h[c] + nadph[c] + psqldp[c] -> nadp[c] + ppi[c] + sql[c]	LM:Sterol biosynthesis	0.00111589	0.001053	2.5.1.21
g1837	Folylpolyglutamate synthase	atp[c] + glu[c] + thf[c] <=> adp[c] + pi[c] + thfglu[c] + h[c]	CV:Folate metabolism	0	0	6.3.2.17
g1838	Phosphatidylinositol 4-kinase PIK1	h[c] + pins[c] + atp[c] -> pins4p[c] + adp[c]	LM:Phospholipid biosynthesis	0	0	2.7.1.67
g1839	Pyruvate kinase 1	h[c] + adp[c] + pep[c] <=> atp[c] + pyr[c]	CM:Glycolysis / Gluconeogenesis	1.65223	1.62916	2.7.1.40
g1843	D-tagatose 1,6-bisphosphate D-glyceraldehyde-3-phosphate-lyase (glycerone-phosphate-forming)	t3p1[c] + t3p2[c] <=> tag16p[c]	CM:Galactose metabolism	0	0	4.1.2.40
g1844	propanoyl-CoA:carbon-dioxide ligase (ADP-forming)	atp[c] + co2[c] + ppacoa[c] + h2o[c] -> mmcoa_S[c] + adp[c] + pi[c] + 2 h[c]	CM:Propanoate metabolism	0	0	6.4.1.3
g1845	(S)-methylmalonyl-CoA carboxy-lyase (propanoyl-CoA-forming)	h[c] + mmcoa_S[c] <=> co2[c] + ppacoa[c]	CM:Propanoate metabolism	0	0	4.1.1.41
g1846	L-glutamine:tRNA(Gln) ligase (AMP-forming)	atp[c] + gln[c] + tRNA[c] -> amp[c] + glntrna[c] + ppi[c]	Aminoacyl-tRNA biosynthesis	0	0	6.1.1.18
g1847	L-glutamine:tRNA(Gln) ligase (AMP-forming)	atp[m] + gln[m] + tRNA[m] -> amp[m] + glntrna[m] + ppi[m]	Aminoacyl-tRNA biosynthesis	0	0	6.1.1.18
g1848	CTP:phosphatidate cytidyltransferase	ctp[c] + pa[c] + h[c] <=> cdpdg[c] + ppi[c]	LM:Glycerophospholipid metabolism	0.00159973	0.00150956	2.7.7.41
g1849	cellulose 1,4-beta-cellobiosidase	6 cellu[e] -> 2 dglc[e] + 2 cellob[e]	CM:Starch and sucrose metabolism	0	0	3.2.1.91
g1850	ethanolamine oxidase	etha[c] + o2[c] + h2o[c] -> glal[c] + nh3[c] + h2o2[c]	LM:Glycerophospholipid metabolism	0	0	1.4.3.21
g1851	aminoacetone:oxygen oxidoreductase(deaminating)	amac[c] + o2[c] + h2o[c] -> nh3[c] + h2o2[c] + mgxl[c]	AA:Glycine, serine and threonine metabolism	0.0065515	0.00674587	1.4.3.4;1.4.3.21
g1852	sulfur dioxygenase	o2[c] + s[c] + h2o[c] -> slfi[c] + h[c]	EM:Sulfur metabolism	0	0	1.13.11.18
g1853	glycolate:NAD+ oxidoreductase	nad[p] + glya[p] <=> nadh[p] + glx[p] + h[p]	CM:Tricarboxylic acid cycle and glyoxylate/dicarboxylate metabolism	0	0	1.1.1.26;1.1.1.29
g1855	Methylcrotonoyl-CoA carboxylase	atp[m] + mcrcoa[m] + hco3[m] -> h[m] + pi[m] + adp[m] + mgcoa[m]	AA:Valine, leucine and isoleucine degradation	0	0	6.4.1.4
g1856	ceramide synthase	c181coa[p] + psph(C18)[p] -> cerb1b[p] + coa[p]	LM:Sphingolipid metabolism	0	0	2.3.1.24
g1857	ceramide synthase	c181coa[p] + psph(C20)[p] -> cerb1d[p] + coa[p]	LM:Sphingolipid metabolism	0	0	2.3.1.24
g1858	ceramide synthase	c181coa[p] + sph(C18)[p] -> cerb2b[p] + coa[p]	LM:Sphingolipid metabolism	0	0	2.3.1.24
g1859	ceramide synthase	c181coa[p] + sph(C19:1)[p] -> cereb2[p] + coa[p]	LM:Sphingolipid metabolism	0	0	2.3.1.24
g1860	ceramide synthase	c181coa[p] + sph(C20)[p] -> cerb2d[p] + coa[p]	LM:Sphingolipid metabolism	0	0	2.3.1.24
g1861	Sphingosine N-acyltransferase LAC1	lcacoa[p] + psph[p] -> pcerd[p] + coa[p]	LM:Sphingolipid metabolism	0	0	2.3.1.24
g1862	Sphingosine N-acyltransferase LAC1	lcacoa[p] + sph[p] -> cerd[p] + coa[p]	LM:Sphingolipid metabolism	0	0	2.3.1.24
g1865	glycolaldehyde:NAD+ oxidoreductase	glal[c] + nad[c] + h2o[c] <=> glya[c] + nadh[c] + 2 h[c]	CM:Pyruvate metabolism	0	0	1.2.1.3
g1866	glycolaldehyde:NAD+ oxidoreductase	glal[m] + nad[m] + h2o[m] <=> glya[m] + nadh[m] + 2 h[m]	CM:Pyruvate metabolism	0	0	1.2.1.3
g1867	acetaldehyde:NAD+ oxidoreductase	nad[m] + acal[m] + h2o[m] -> nadh[m] + ac[m] + 2 h[m]	CM:Pyruvate metabolism	0	0	1.2.1.3
g1868	aldehyde dehydrogenase (NAD+)	nad[c] + propanal[c] + h2o[c] <=> nadh[c] + ppa[c] + 2 h[c]	AA:Cysteine and methionine metabolism	0	0	1.2.1.3
g1869	aldehyde dehydrogenase (NAD+)	nad[m] + propanal[m] + h2o[m] <=> nadh[m] + ppa[m] + 2 h[m]	AA:Cysteine and methionine metabolism	0	0	1.2.1.3
g1870	NAD-dependent aldehyde dehydrogenase	lald[c] + nad[c] + h2o[c] <=> llac[c] + nadh[c] + 2 h[c]	AA:beta-Alanine metabolism	7.68434e-26	0	1.2.1.3
g1871	NAD-dependent aldehyde dehydrogenase	lald[m] + nad[m] + h2o[m] <=> llac[m] + nadh[m] + 2 h[m]	AA:beta-Alanine metabolism	0	0	1.2.1.3
g1872	(S)-lactaldehyde:NAD+ oxidoreductase	lald[c] + nad[c] + h2o[c] -> lac[c] + nadh[c] + 2 h[c]	CM:Pyruvate metabolism	0.0065515	0	1.2.1.3
g1873	(S)-lactaldehyde:NAD+ oxidoreductase	lald[m] + nad[m] + h2o[m] -> lac[m] + nadh[m] + 2 h[m]	CM:Pyruvate metabolism	0	0	1.2.1.3
g1874	S-(hydroxymethyl)glutathione dehydrogenase	nad[c] + fald[c] + gsh[c] <=> nadh[c] + fgt[c] + h[c]	CM:Pyruvate metabolism	0	0	1.1.1.284
g1877	dihydroxy-acid dehydratase	dhmva[m] -> h2o[m] + oival[m]	AA:Valine, leucine and isoleucine biosynthesis	0	0	4.2.1.9
g1878	hydroxymethylbilane hydro-lyase(cyclizing)	hmtb[c] -> upgiii[c] + h2o[c]	CV:Porphyrin and chlorophyll metabolism	0	0	4.2.1.75
g1879	UDP-glucose:ergosterol glucosyltransferase	udp[n] + ergst3glc[n] -> udpg[n] + egstr[n]	LM:Sterol Metabolism	0	0	2.4.1.173
g1880	propanoate:CoA ligase (AMP-forming)	atp[m] + coa[m] + ppa[m] -> amp[m] + ppi[m] + ppacoa[m] + h[m]	CM:Propanoate metabolism	0	0	6.2.1.17
g1004	NADh-ubiquinone oxidoreductase	h[n] + nadh[n] + q[n] <=> nad[n] + qh2[n]	EM:Oxidative phosphorylation	0	0	1.6.5.3
g1005	NADh-ubiquinone oxidoreductase	5 h[m] + nadh[m] + q[m] -> nad[m] + qh2[m] + 4 h[c]	EM:Oxidative phosphorylation	4.59682	4.52107	1.6.5.3;1.6.99.3
g0577	Succinate dehydrogenase (ubiquinone)	succ[m] + q[m] <=> fum[m] + qh2[m]	CM:Citrate cycle;EM:Oxidative phosphorylation	0.767821	0.739614	1.3.5.1;4
g1883	ubiquinol-cytochrome-c reductase (complex III)	2 h[m] + qh2[m] + 2 feri[m] -> 4 h[c] + q[m] + 2 fero[m]	EM:Oxidative phosphorylation	5.37214	5.26833	1.10.2.2
g1881	Cytochrome c oxidase subunit 1	0.5 o2[m] + 6 h[m] + 2 fero[m] -> h2o[m] + 4 h[c] + 2 feri[m]	EM:Oxidative phosphorylation	5.37214	5.26833	1.9.3.1
g1622	ATP synthase complex, mitochondrial	3.88 h[c] + pi[m] + adp[m] -> h2o[m] + 3.88 h[m] + atp[m]	EM:Oxidative phosphorylation	12.1763	11.9492	3.6.3.14
g1884	H+-exporting ATPase	h2o[c] + atp[c] + 3 h[c] -> pi[c] + adp[c] + 4 h[e]	EM:Oxidative phosphorylation	0	0	3.6.3.6
g0719	Inorganic diphosphatase	h2o[c] + ppi[c] -> h[c] + 2 pi[c]	EM:Oxidative phosphorylation	0	0	3.6.1.1
g1903	ADP/ATP/phosphate mitochondrial shuttle	adp[c] + atp[m] + pi[c] + h[c] + h2o[m] -> adp[m] + atp[c] + pi[m] + h[m] + h2o[c]	Transport, mitochondrial membrane	9.65137	9.48808	2.A.29.1.7
g0242	alternative oxidase	0.5 o2[m] + qh2[m] -> h2o[m] + q[m]	EM:Energy metabolism	0	0	1.10.3.11
g0578	Succinate dehydrogenase (ubiquinone)	succ[p] + q[p] -> fum[p] + qh2[p]	CM:Citrate cycle;EM:Oxidative phosphorylation	0	0	1.3.5.1;4
g1006	NADh-ubiquinone oxidoreductase	h[c] + nadh[c] + q[c] -> nad[c] + qh2[c]	EM:Oxidative phosphorylation	0	0	1.6.5.3
g1885	Cu2+-exporting ATPase	h2o[c] + atp[c] + cu[c] -> h[c] + pi[c] + adp[c] + cu[e]	EM:Oxidative phosphorylation	0	0	3.6.3.4
g1886	H+/K+-exchanging ATPase	h2o[c] + atp[c] + k[e] -> pi[c] + adp[c] + h[e] + k[c]	EM:Oxidative phosphorylation	0	0	3.6.3.10
g1887	Na+-exporting ATPase	h2o[c] + atp[c] + na[c] -> h[c] + pi[c] + adp[c] + na[e]	EM:Energy metabolism	0	0	3.6.3.7
g1888	Phospholipid-translocating ATPase	h2o[m] + atp[m] + pa[m] -> h[m] + pi[m] + adp[m] + pa[c]	LM:Lipid Metabolism	0	0	3.6.3.1
g1889	Phospholipid-translocating ATPase	h2o[m] + atp[m] + pe[m] -> h[m] + pi[m] + adp[m] + pe[c]	LM:Lipid Metabolism	0	0	3.6.3.1
g1890	Phospholipid-translocating ATPase	h2o[m] + atp[m] + pg[m] -> h[c] + pi[m] + adp[m] + pg[c]	LM:Lipid Metabolism	0	0	3.6.3.1
g1891	Phospholipid-translocating ATPase	h2o[m] + atp[m] + ps[m] -> h[c] + pi[m] + adp[m] + ps[c]	LM:Lipid Metabolism	0	0	3.6.3.1
g1892	Ca2+-transporting ATPase	h2o[c] + atp[c] + ca[e] -> h[c] + pi[c] + adp[c] + ca[c]	EM:Oxidative phosphorylation	0	0	3.6.3.8
g1894	choline sulfate sulfohydrolase	chols[c] + h2o[c] -> cln[c] + slf[c] + h[c]	EM:Sulfur metabolism	0	0	3.1.6.6
g1895	Urea active transporter	urea[e] <=> urea[c]	Transport, extracellular	-1.92211	-1.89932	2.A.21.6.1
g1896	Acetate plasma membrane transport	ac[e] <=> ac[c]	Transport, extracellular	6.61446e-24	0	2.A.96.1.3
g1897	acetylcarnitine/carnitine mitochondrial shuttle	acar[c] + car[m] -> acar[m] + car[c]	Transport, mitochondrial membrane	0	0	2.A.29.8.4
g1898	acetyl-CoA transporter	accoa[m] <=> accoa[c]	Transport, mitochondrial membrane	0.279677	0.302829	2.A.1.25.1
g1899	Cis-aconitate transporter	aco[m] <=> aco[c]	Transport, mitochondrial membrane	0	0	2.A.29.2.6/2.A.29.7.3
g1900	Mitochondrial carnitine carrier	acrn[c] + cati[m] -> cati[c] + acrn[m]	Transport, mitochondrial	0	0	2.A.29.8.4
g1901	Purine-cytosine permease	ad[e] <=> ad[c]	Transport, extracellular	0	-8.88178e-16	2.A.1.40.1;2.A.39.2.4
g1902	alpha-D-glucose permease	adglc[e] -> adglc[c]	Transport, extracellular	0	0	2.A.1.1.58;73
g1904	Mitochondrial 2-oxodicarboxylate carrier	aka[m] -> aka[c]	Transport, mitochondrial membrane	0	0	2.A.29.2.8
g1906	2-oxoglutarate transporter	akg[c] <=> akg[m]	Transport, mitochondrial membrane	-1.90423	-1.87907	2.A.29.2.6
g1907	L-alanine permease	ala[e] <=> ala[c]	Transport, extracellular	0.01	0.01	2.A.3.10.3;13;14;22/2.A.3.1.2/2.A.18.4.2
g1908	Allantoin permease	alltn[e] -> alltn[c]	Transport, extracellular	0	0	2.A.39.3.1
g1909	Adenosine 5'-monophosphate transporter	amp[e] -> amp[c]	Transport, extracellular	0	0	2.A.39.3.1
g1910	D-arabinose transporter	arab[e] <=> arab[c]	Transport, extracellular	-1000	-1000	2.A.1.1.57;58
g1911	L-arginine transporter	arg[c] <=> arg[m]	Transport, mitochondrial membrane	0	0	2.A.29.9.1
g1912	L-arginine permease	arg[e] <=> arg[c]	Transport, extracellular	0.01	0.01	2.A.3.10.3;13;14;22/2.A.3.1.2/2.A.18.4.2
g1913	L-asparagine permease	asn[e] <=> asn[c]	Transport, extracellular	0.01	0.01	2.A.3.10.3;13;14;22/2.A.3.1.2/2.A.18.4.2
g1914	Mitochondrial aspartate-glutamate transporter AGC1	asp[m] <=> asp[c]	Transport, mitochondrial	3.82429	3.77701	2.A.29.14.4
g1915	L-aspartate permease	asp[e] <=> asp[c]	Transport, extracellular	0.01	0.01	2.A.3.10.3;13;14;22/2.A.3.1.2/2.A.18.4.2
g1916	ADP/ATP transporter	atp[c] + adp[e] -> adp[c] + atp[e]	Transport, plasma membrane	0	0	2.A.29.17.1
g1917	AMP/ATP transporter	atp[c] + amp[e] -> amp[c] + atp[e]	Transport, plasma membrane	0	0	2.A.29.17.1
g1919	allantoate permease	att[c] <=> att[e]	Transport, plasma membrane	0	0	2.A.39.3.10
g1920	Benzoylamine transporter	bamn[c] <=> bamn[e]	Transport, plasma membrane	0	0	2.A.21.6.1;2
g1921	MFS monosaccharide transporter	bdfru[e] <=> bdfru[c]	Transport, extracellular	-1000	-1000	2.A.1.1.33;51;57;58;73/2.A.1.2.45
g1922	beta-D-glucose permease	bdglc[e] -> bdglc[c]	Transport, extracellular	0	0	2.A.1.1.33;51;57;58;73/2.A.1.2.45
g1923	MFS monosaccharide transporter	bgal[e] -> bgal[c]	Transport, extracellular	0	0	2.A.1.1.33
g1924	Beta-L-Arabinoside transporter	blaras[e] <=> blaras[c]	Transport, extracellular	0	0	2.A.1.1.73
g1925	decanoyl-CoA	c100coa[c] <=> c100coa[m]	Transport, mitochondrial	8.80984e-24	-2.19078e-28	3.A.1.203.7
g1926	laurate transporter	c120[e] <=> c120[c]	Transport, peroxisomal membrane	0	-1.0842e-19	4.C.1.1.5
g1927	lauroyl-CoA	c120coa[c] <=> c120coa[m]	Transport, mitochondrial	0	0	3.A.1.203.7
g1928	myristate transporter	c140[e] <=> c140[c]	Transport, peroxisomal membrane	1.0842e-19	-1.0842e-19	4.C.1.1.5
g1929	myristoyl-CoA	c140coa[c] <=> c140coa[m]	Transport, mitochondrial	0	0	3.A.1.203.7
g1930	palmitate transporter	c160[e] <=> c160[c]	Transport, peroxisomal membrane	-2.1684e-19	-2.1684e-19	4.C.1.1.5
g1931	palmitoyl-CoA	c160coa[c] <=> c160coa[m]	Transport, mitochondrial	0	0	3.A.1.203.7
g1932	hexadecenoate transporter	c161[e] <=> c161[c]	Transport, peroxisomal membrane	5.42101e-20	0	4.C.1.1.5
g1933	stearate transporter	c180[e] <=> c180[c]	Transport, peroxisomal membrane	0	-2.1684e-19	4.C.1.1.5
g1934	stearoyl-CoA	c180coa[c] <=> c180coa[m]	Transport, mitochondrial	0.0179641	0.0169516	3.A.1.203.7
g1935	Oleic acid transporter	c181[e] <=> c181[c]	Transport, peroxisomal membrane	1.73472e-18	-1.73472e-18	4.C.1.1.5
g1936	Linoleate transporter	c182[e] <=> c182[c]	Transport, peroxisomal membrane	0	0	4.C.1.1.5
g1937	Octadecatrienoic acid transporter	c183[e] <=> c183[c]	Transport, peroxisomal membrane	0	1.0842e-19	4.C.1.1.5
g1938	hexanoate transporter	c60[e] <=> c60[c]	Transport, peroxisomal membrane	0	0	4.C.1.1.5
g1939	hexanoyl-CoA	c60coa[c] <=> c60coa[m]	Transport, mitochondrial	0	0	3.A.1.203.7
g1940	octanoate transporter	c80[e] <=> c80[c]	Transport, peroxisomal membrane	0	0	4.C.1.1.5
g1941	octanoyl-CoA	c80coa[c] <=> c80coa[m]	Transport, mitochondrial	0	0	3.A.1.203.7
g1942	Mitochondrial carnitine/acylcarnitine carrier protein	car[c] <=> car[m]	Transport, mitochondrial membrane	0	0	2.A.29.8.1;2;3;4
g1943	decanoylcarnitine/carnitine mitochondrial shuttle	car[m] + c100car[c] -> car[c] + c100car[m]	Transport, mitochondrial membrane	0	0	2.A.29.8.4
g1944	lauroylcarnitine/carnitine mitochondrial shuttle	car[m] + c120car[c] -> car[c] + c120car[m]	Transport, mitochondrial membrane	0	0	2.A.29.8.4
g1945	myristoylcarnitine/carnitine mitochondrial shuttle	car[m] + c140car[c] -> car[c] + c140car[m]	Transport, mitochondrial membrane	0	0	2.A.29.8.4
g1946	palmitoylcarnitine/carnitine mitochondrial shuttle	car[m] + c160car[c] -> car[c] + c160car[m]	Transport, mitochondrial membrane	0	0	2.A.29.8.4
g1947	hexadecenoylcarnitine/carnitine mitochondrial shuttle	car[m] + c161car[c] -> car[c] + c161car[m]	Transport, mitochondrial membrane	0	0	2.A.29.8.4
g1948	stearoylcarnitine/carnitine mitochondrial shuttle	car[m] + c180car[c] -> car[c] + c180car[m]	Transport, mitochondrial membrane	0	0	2.A.29.8.4
g1949	octadecadienoyl/carnitine mitochondrial shuttle	car[m] + c182car[c] -> car[c] + c182car[m]	Transport, mitochondrial membrane	0	0	2.A.29.8.4
g1950	octadecatrienoyl/carnitine mitochondrial shuttle	car[m] + c183car[c] -> car[c] + c183car[m]	Transport, mitochondrial membrane	0	0	2.A.29.8.4
g1951	eicosanoyl/carnitine mitochondrial shuttle	car[m] + c200car[c] -> car[c] + c200car[m]	Transport, mitochondrial membrane	0	0	2.A.29.8.4
g1952	Docosanoyl/carnitine mitochondrial shuttle	car[m] + c220car[c] -> car[c] + c220car[m]	Transport, mitochondrial membrane	0	0	2.A.29.8.4
g1953	Tetracosanoyl/carnitine mitochondrial shuttle	car[m] + c240car[c] -> car[c] + c240car[m]	Transport, mitochondrial membrane	0	0	2.A.29.8.4
g1954	butyrylcarnitine/carnitine mitochondrial shuttle	car[m] + c40car[c] -> car[c] + c40car[m]	Transport, mitochondrial membrane	0	0	2.A.29.8.4
g1955	hexanoylcarnitine/carnitine mitochondrial shuttle	car[m] + c60car[c] -> car[c] + c60car[m]	Transport, mitochondrial membrane	0	0	2.A.29.8.4
g1956	octanoylcarnitine/carnitine mitochondrial shuttle	car[m] + c80car[c] -> car[c] + c80car[m]	Transport, mitochondrial membrane	0	0	2.A.29.8.4
g1966	General amino acid permease AGP2	cati[e] <=> cati[c]	Transport, extracellular	0	0	2.A.3.10.19
g1967	CDP-choline transporter	cdpcln[c] <=> cdpcln[e]	Transport, plasma membrane	0	0	2.A.3.4.1
g1968	cellobiose permease	cellob[e] <=> cellob[c]	Transport, extracellular	0	0	2.A.1.1.10;11;73
g1972	Citrate transport protein	cit[c] <=> cit[m]	Transport, mitochondrial	1.59629e-24	0	2.A.29.2.3;6
g1973	Choline transporter	cln[c] <=> cln[e]	Transport, plasma membrane	0	0	2.A.3.4.1
g1974	CoA transporter (mitochondrial)	coa[c] <=> coa[m]	Transport, Mitochondrial	0.279677	0.302829	2.A.29.12.4
g1975	Cytidine 5'-triphosphate transporter	ctp[e] <=> ctp[c]	Transport, extracellular	-2.1684e-19	-6.37511e-17	2.A.41.2.7
g1976	L-cysteine permease	cys[c] <=> cys[e]	Transport, extracellular	-0.0032945	-0.00310881	2.A.3.10.3;13;14;22/2.A.3.1.2/2.A.18.4.2
g1977	6-phospho-D-gluconate transporter	d6pgc[e] <=> d6pgc[c]	Transport, extracellular	0	0	2.A.1.1.10;11;73
g1978	Amino acid permease (Dicarboxylic amino acid permease)	dasp[e] <=> dasp[c]	Transport, extracellular	0	0	2.A.3.10.14;
g1979	D-fruktose permease	dfru[e] <=> dfru[c]	Transport, extracellular	1000	1000	2.A.1.1.33;51;57;58;73/2.A.1.2.45
g1980	Deoxyribose transporter	doris[c] <=> doris[e]	Transport, plasma membrane	0	0	2.A.1.1.57;58
g1981	Iron transport multicopper oxidase FET3	fe[e] <=> fe[c]	Transport, extracellular	0	0	9.A.10.1.1
g1983	GABA-specific permease	gaba[c] <=> gaba[e]	Transport, plasma membrane	0	0	2.A.3.4.2;2.A.3.4.3
g1984	D-galactose permease	gal[e] <=> gal[c]	Transport, extracellular	0	0	2.A.1.1.33;51;57;58;73/2.A.1.2.45
g1985	D-galactonate transporter	galnt[e] <=> galnt[c]	Transport, extracellular	0	0	2.A.1.1.57;58
g1986	GDP-mannose importer	gdpman[e] -> gdpman[c]	Transport, extracellular	0	0	2.A.7.13.2
g1987	D-gluconate transporter	glcnt[e] <=> glcnt[c]	Transport, extracellular	0	0	2.A.1.1.23
g1988	Amino acid permease (Dicarboxylic amino acid permease)	gln[e] <=> gln[c]	Transport, extracellular	0.01	0.01	2.A.3.10.14;19
g1989	Amino acid permease (Dicarboxylic amino acid permease)	glu[e] <=> glu[c]	Transport, extracellular	0.01	0.01	2.A.3.10.13;14;19
g1990	glutamate uniporter	glu[m] <=> glu[c]	Transport, Mitochondrial	-1.91736	-1.89314	2.A.29.14.4
g1991	Neutral aliphatic amino acid permease	gly[e] <=> gly[c]	Transport, extracellular	-0.00046046	-0.000434507	2.A.3.10.14;
g1992	Glycerophosphocholine transporter	glypcln[e] <=> glypcln[c]	Transport, plasma membrane	0	0	2.A.3.4.1
g1993	Purine-cytosine permease	gn[e] <=> gn[c]	Transport, extracellular	0	0	2.A.1.40.1;2.A.39.2.4
g1994	Mitochondrial GTP/GDP exchanger	gtp[c] + gdp[m] -> gdp[c] + gtp[m]	Transport, Mitochondrial	1.17692	1.18163	2.A.29.21.1
g1995	K+:H+?antiporter	h[c] + k[e] -> h[e] + k[c]	Transport, plasma membrane	0	0	2.A.37.4.1
g1996	K+/H+?antiporters	h[c] + k[n] <=> h[n] + k[c]	Transport, Nuclear	0	0	2.A.97.1.4
g1997	Na+/H+ Exchanger	h[c] + na[e] <=> h[e] + na[c]	Transport, plasma membrane	16.0055	-986.016	2.A.36.4.1;2.A.36.1.12
g1998	Vitamin H:H symporter	h[e] + bt[e] <=> h[c] + bt[c]	Transport, extracellular	0	0	2.A.1.14.19
g1999	D-glucose transporter	h[e] + dglc[e] -> h[c] + dglc[c]	Transport, extracellular	1	1	2.A.1.1.33;39;58
g2000	Glycerol:H symporter	h[e] + gl[e] <=> h[c] + gl[c]	Transport, extracellular	0	0	2.A.1.1.73;2.A.50.1.1
g2001	General amino acid permease AGP1	ile[e] <=> ile[c]	Transport, extracellular	0.01	0.01	2.A.3.10.22
g2002	Myo-inositol transporter 1	ins[e] -> ins[c]	Transport, extracellular	0	0	2.A.1.1.8
g2003	Potassium ion transporter	h[e] + k[e] -> h[c] + k[c]	Transport, extracellular	0	0	2.A.38.2.3
g2004	General amino acid permease AGP1	leu[e] <=> leu[c]	Transport, extracellular	0.004059	0.00383022	2.A.3.10.22
g2005	General amino-acid permease GAP1	lys[e] <=> lys[c]	Transport, extracellular	0.0037565	0.00354477	2.A.3.10.22
g2006	Maltose permease MAL31	mal[e] <=> mal[c]	Transport, extracellular	0	0	2.A.1.1.10;11
g2007	General amino acid permease AGP1	met[e] <=> met[c]	Transport, extracellular	0.006545	0.0061761	2.A.3.10.22
g2008	Arginine permease	orn[e] <=> orn[c]	Transport, extracellular	0	2.22045e-16	2.A.3.10.4;17;22
g2009	General amino acid permease AGP1	phe[e] <=> phe[c]	Transport, extracellular	1e-06	1e-06	2.A.3.10.22
g2010	Inorganic phosphate transporter	pi[e] <=> pi[c]	Transport, extracellular	0.00772695	0.00729143	2.A.47.2.3/ 2.A.1.9.2
g2011	Carboxylic acid transporter protein homolog	pyr[e] <=> pyr[c]	Transport, extracellular	6.95e-14	6.10623e-14	2.A.1.12.2
g2012	S-adenosylmethionine permease SAM3	sam[e] -> sam[c]	Transport, extracellular	0	0	2.A.3.10.22
g2013	General amino acid permease AGP1	ser[e] <=> ser[c]	Transport, extracellular	0.01	0.01	2.A.3.10.22
g2014	Transport of spermidine, extracellular	sprmd[e] -> sprmd[c]	Transport, extracellular	0	0	2.A.3.10.3;13;14;22/2.A.3.1.2/2.A.18.4.2
g2015	General amino acid permease AGP1	thr[e] <=> thr[c]	Transport, extracellular	0.01	0.01	2.A.3.10.3;13;14;22/2.A.3.1.2/2.A.18.4.2
g2016	Leu/Val/Ile amino-acid permease	trp[e] <=> trp[c]	Transport, extracellular	0.0038775	0.00365895	2.A.3.10.22
g2017	General amino acid permease AGP1	tyr[e] <=> tyr[c]	Transport, extracellular	1e-06	1e-06	2.A.3.10.22
g2018	H2O transporter	h2o[e] <=> h2o[c]	Transport, extracellular	-5.39914	-5.40577	1.A.8.6.2
g2021	Amino acid permease	his[e] <=> his[c]	Transport, extracellular	0.0016115	0.00152067	2.A.3.10.14;19
g2022	Hisamine transporter	hisan[c] <=> hisan[e]	Transport, plasma membrane	0	0	2.A.21.6.1
g2023	nitrate permease	hno3[e] <=> hno3[c]	Transport, plasma membrane	0	0	2.A.1.8.5
g2026	Isocitrate transporter	icit[e] <=> icit[c]	Transport, extracellular	0	0	2.A.29.7.3
g2027	Isomaltose H+ symporter	imlt[e] <=> imlt[c]	Transport, extracellular	0	0	2.A.1.1.11
g2028	Myo-inositol transporter	ins[c] <=> ins[e]	Transport, plasma membrane	0	0	2.A.1.1.63;2.A.1.1.8
g2031	(R)-lactate transporter	lac[e] <=> lac[c]	Transport, extracellular	8.67362e-19	0	2.A.1.12.2
g2032	Lactose permease	lact[e] -> lact[c]	Transport, extracellular	0	0	2.A.1.1.9
g2033	l-arabinose transporter	larab[e] <=> larab[c]	Transport, extracellular	1000	1000	2.A.1.1.57;58
g2034	(S)-lactate transporter	llac[e] <=> llac[c]	Transport, extracellular	-7.68434e-26	0	2.A.1.12.2
g2035	L-Xylulose transporter	lxul[e] -> lxul[c]	Transport, extracellular	0	0	2.A.1.1.73
g2039	Isocitrate transporter	mal[m] + icit[c] <=> mal[c] + icit[m]	Transport, mitochondrial	0	0	2.A.29.2.6
g2040	D-mannose permease	man[e] -> man[c]	Transport, extracellular	0	0	2.A.1.1.33;51;57;58;73/2.A.1.2.45
g2041	Mannan transporter	mannan[e] -> mannan[c]	Transport, extracellular	0	0	2.A.1.1.73
g2042	Melibiose transporter	meli[e] -> meli[c]	Transport, extracellular	-3.84419e-24	0	2.A.2.1.2
g2043	maltose permease	mlt[e] <=> mlt[c]	Transport, extracellular	0	0	2.A.1.1.10;11;73
g2044	Na(+)/H(+) antiporter	na[e] <=> na[c]	Transport, extracellular	-16.0055	986.016	2.A.36.4.1;4
g2045	The NAD+ transporter	nad[c] <=> nad[m]	Transport, mitochondrial	-6.86798e-24	2.10698e-16	2.A.29.27.1
g2046	N-acetylglucosamine:H+?symporter	nag[e] -> nag[c]	Transport, extracellular	0	0	2.A.1.58.1
g2047	ammonium permease	nh3[c] <=> nh3[e]	Transport, plasma membrane	-3.84925	-3.79549	1.A.11.3.1;3;4;5
g2050	oxaloacetate permease	oa[c] <=> oa[e]	Transport, plasma membrane	0.666353	0.652189	2.A.29.15.1
g2052	Amino acid transporter arg-13	orn[m] <=> orn[c]	Transport, mitochondrial	-1.91443	-1.89151	2.A.29.9.1
g2053	Mitochondrial 2-oxodicarboxylate carrier 1	oxag[c] + akg[m] <=> akg[c] + oxag[m]	Transport, mitochondrial	0	0	2.A.29.2.5;8
g2054	choline phosphate transporter	pcln[e] <=> pcln[c]	Transport, extracellular	0	0	2.A.3.4.1
g2057	phosphoenolpyruvate transporter	pep[c] <=> pep[m]	Transport, plasma membrane	0	0	2.A.29.7.3
g2058	phosphate mitochondrial permease	pi[c] <=> pi[m]	Transport, mitochondrial membrane	0.100665	0.112047	2.A.29.4.3;4
g2060	Pantothenate:H+ symporter	pnto[e] <=> pnto[c]	Transport, extracellular	0	0	2.A.1.14.17;18
g2061	L-proline permease	pro[c] <=> pro[e]	Transport, extracellular	-0.0021175	-0.00199815	2.A.3.10.3;13;14;22/2.A.3.1.2/2.A.18.4.2
g2062	putrescine transport in via proton antiport	ptrsc[e] -> ptrsc[c]	Transport, Extracellular	0	0	2.A.1.2.16
g2063	Pyruvate transporter	pyr[c] <=> pyr[m]	Transport, mitochondrial	1.6385	1.59082	2.A.29.2.6
g2064	Quinate permease	qt[e] <=> qt[c]	Transport, Extracellular	0	0	2.A.1.1.7
g2065	Ribose transporter	rib[e] -> rib[c]	Transport, Extracellular	0	0	2.A.1.1.73
g2066	D-Ribulose transporter	rl[e] -> rl[c]	Transport, Extracellular	0	0	2.A.1.1.73
g2067	Transport of S-adenosyl-L-methionine, mitochondrial	sam[c] <=> sam[m]	Transport, mitochondrial	0	0	2.A.29.18.1
g2068	Allantoin permease	satn[e] -> satn[c]	Transport, Extracellular	0	0	2.A.39.3.1
g2069	sulfate permease	slf[e] -> slf[c]	Transport, plasma membrane	0	0	2.A.53.1.2/2.A.53.3.7
g2070	Sulfite efflux pump	slfi[e] <=> slfi[c]	Transport, plasma membrane	0	0	2.A.16.4.1
g2071	Sorbose transporter	sor[e] -> sor[c]	Transport, Extracellular	0	0	2.A.1.1.73
g2072	spermine:H antiporter	spere[c] <=> spere[e]	Transport, plasma membrane	0	0	2.A.1.2.16
g2073	Sphingenine transporter	sphe[e] -> sphe[c]	Transport, Extracellular	0	0	2.A.6.6.3
g2074	ATP-binding cassette	sphep[c] <=> sphep[e]	Transport, plasma membrane	0	0	3.A.1.211.1
g2075	spermidine:H antiporter	sprmd[c] <=> sprmd[e]	Transport, plasma membrane	0	0	2.A.1.2.16
g2076	Succinate/fumarate mitochondrial antiporter	succ[c] + fum[m] <=> succ[m] + fum[c]	Transport, mitochondrial	-1.91908	-1.8959	2.A.29.13.1
g2078	thiamin permease	thm[c] <=> thm[e]	Transport, plasma membrane	0	0	2.A.39.3.1
g2079	trehalose permease	tre[c] <=> tre[e]	Transport, plasma membrane	0	0	2.A.1.1.10;11;73
g2081	uracil permease	ura[c] <=> ura[e]	Transport, plasma membrane	0	0	2.A.39.3.1
g2082	Uric acid-xanthine permease	urate[c] -> urate[e]	Transport, plasma membrane	0	0	2.A.40.4.1
g2084	uridine permease	uri[c] <=> uri[e]	Transport, plasma membrane	0	0	2.A.39.3.1
g2085	UTP/UMP antiport	utp[c] + ump[m] -> ump[c] + 2 h[m] + utp[m]	Transport, Mitochondrial	0	0	2.A.29.10.4
g2086	L-valine permease	val[c] <=> val[e]	Transport, plasma membrane	-0.0025575	-0.00241335	2.A.3.10.3;13;14;22/2.A.3.1.2/2.A.18.4.2
g2087	D-Xylulose transporter	xul[e] -> xul[c]	Transport, Extracellular	0	0	2.A.1.1.73
g2088	D-xylose transporter	xyl[e] -> xyl[c]	Transport, Extracellular	0	0	2.A.1.1.40
g2089	Xylans transporter	xylan[e] <=> xylan[c]	Transport, Extracellular	0	0	2.A.1.1.73
g2090	L-valine permease	val[c] <=> val[m]	Mitochondrial membrane transport	0	0
g2091	General amino acid permease AGP1	ile[m] <=> ile[c]	Mitochondrial membrane transport	-0.007503	-0.00764374
g2092	L-threonine transporter	thr[c] <=> thr[m]	Mitochondrial membrane transport	0	0
g2093	homocitrate transporter	hcit[c] <=> hcit[m]	Mitochondrial membrane transport	0	0
g2094	cis-Homoaconitate transporter	hacn[m] <=> hacn[c]	Mitochondrial membrane transport	0	0
g2095	L-citrulline transporter	citr[m] <=> citr[c]	Mitochondrial membrane transport	1.91443	1.89151
g2096	L-glutamine transporter	gln[c] <=> gln[m]	Mitochondrial membrane transport	0	0	2.A.3.10.5
g2097	ATP:dTMP phosphotransferase	atp[c] + dtmp[c] <=> adp[c] + dtdp[c]	NM:Pyrimidine metabolism	0	0	2.7.4.9
g2098	chorismate synthase	3psme[c] -> pi[c] + chor[c]	AA:Phenylalanine, tyrosine and tryptophan biosynthesis	0.0112277	0.0235665	4.2.3.5
g2099	shikimate kinase	atp[c] + sme[c] -> h[c] + adp[c] + sme3p[c]	AA:Phenylalanine, tyrosine and tryptophan biosynthesis	0.0112277	0.0235665	2.7.1.71
g2100	3-phosphoshikimate 1-carboxyvinyltransferase	pep[c] + sme3p[c] -> pi[c] + 3psme[c]	AA:Phenylalanine, tyrosine and tryptophan biosynthesis	0.0112277	0.0235665	2.5.1.19
g2101	L-tyrosine:2-oxoglutarate aminotransferase	glu[c] + 4hppyr[c] <=> akg[c] + tyr[c]	AA:Phenylalanine, tyrosine and tryptophan biosynthesis;AA:Phenylalanine metabolism	0.00918272	0.0216368	2.6.1.1;2.6.1.5;2.6.1.9;2.6.1.57
g2102	Gluconokinase	atp[c] + glcnt[c] -> h[c] + adp[c] + d6pgc[c]	CM:Pentose phosphate pathway	0	0	2.7.1.12
g2103	non enzymatic	glugsal[c] <=> h2o[c] + h[c] + p5c[c]	AA:Arginine and proline metabolism	0	0
g2104	L-proline:NADP+ 5-oxidoreductase	2 h[c] + p5c[c] + nadph[c] -> pro[c] + nadp[c]	AA:Arginine and proline metabolism	0	0	1.5.1.2
g2105	3-dehydroquinate synthase	3ddah7p[c] -> pi[c] + dqt[c]	AA:Phenylalanine, tyrosine and tryptophan biosynthesis	0.0112277	0.0235665	4.2.3.4
g2106	spontaneous (following EC 1.1.1.85	oicap[c] + h[c] -> 4mop[c] + co2[c]	AA:Valine, leucine and isoleucine biosynthesis	0	0
g2107	4-coumaryl alcohol:NADP+ oxidoreductase	coudy[c] + nadph[c] + h[c] -> couoh[c] + nadp[c]	Phenylpropanoid biosynthesis	0	0	1.1.1.195
g2108	cinnamyl-alcohol:NADP+ oxidoreductase	cafdy[c] + nadph[c] + h[c] -> cafoh[c] + nadp[c]	Phenylpropanoid biosynthesis	0	0	1.1.1.195
g2109	coniferyl alcohol:NADP+ oxidoreductase	conidy[c] + nadph[c] + h[c] -> conioh[c] + nadp[c]	Phenylpropanoid biosynthesis	0	0	1.1.1.195
g2110	cinnamyl-alcohol:NADP+ oxidoreductase	hdconidy[c] + nadph[c] + h[c] -> hdconioh[c] + nadp[c]	Phenylpropanoid biosynthesis	0	0	1.1.1.195
g2111	Sinapyl alcohol:NADP+ oxidoreductase	sindy[c] + nadph[c] + h[c] -> sinoh[c] + nadp[c]	Phenylpropanoid biosynthesis	0	0	1.1.1.195
g2112	5-deoxyleucopelargonidin:NADP+ 4-oxidoreductase	gazol[c] + nadph[c] + h[c] -> depedin[c] + nadp[c]	Flavonoid biosynthesis	0	0	1.1.1.219
g2113	5-deoxyleucocyanidin:NADP+ 4-oxidoreductase	fustin[c] + nadph[c] + h[c] -> deledin[c] + nadp[c]	Flavonoid biosynthesis	0	0	1.1.1.219
g2114	cis-3,4-leucopelargonidin:NADP+ 4-oxidoreductase	dikaf[c] + nadph[c] + h[c] -> leupedin[c] + nadp[c]	Flavonoid biosynthesis	0	0	1.1.1.219
g2115	leucocyanidin:NADP+ 4-oxidoreductase	taxi[c] + nadph[c] + h[c] -> leudin[c] + nadp[c]	Flavonoid biosynthesis	0	0	1.1.1.219
g2116	leucodelphinidin:NADP+ 4-oxidoreductase	dimyc[c] + nadph[c] + h[c] -> leudedin[c] + nadp[c]	Flavonoid biosynthesis	0	0	1.1.1.219
g2117	(2S)-flavan-4-ol:NADP+ 4-oxidoreductase;cis-3,4-leucopelargonidin:NADP+ 4-oxidoreductase	nari[c] + nadph[c] + h[c] -> apiol[c] + nadp[c]	Flavonoid biosynthesis	0	0	1.1.1.234
g2118	(2S)-flavan-4-ol:NADP+ 4-oxidoreductase;cis-3,4-leucopelargonidin:NADP+ 4-oxidoreductase	eri[c] + nadph[c] + h[c] -> lutol[c] + nadp[c]	Flavonoid biosynthesis	0	0	1.1.1.234
g2119	Donor:hydrogen-peroxide oxidoreductase	couoh[e] -> hplig[e]	Phenylpropanoid biosynthesis	0	0	1.11.1.7;21
g2120	Donor:hydrogen-peroxide oxidoreductase	couoh[c] -> hplig[c]	Phenylpropanoid biosynthesis	0	0	1.11.1.7;21
g2121	Donor:hydrogen-peroxide oxidoreductase	conioh[e] -> gulig[e]	Phenylpropanoid biosynthesis	0	0	1.11.1.7;21
g2122	Donor:hydrogen-peroxide oxidoreductase	conioh[c] -> gulig[c]	Phenylpropanoid biosynthesis	0	0	1.11.1.7;21
g2123	donor:hydrogen-peroxide oxidoreductase	hdconioh[e] -> hdgulig[e]	Phenylpropanoid biosynthesis	0	0	1.11.1.7;21
g2124	donor:hydrogen-peroxide oxidoreductase	hdconioh[c] -> hdgulig[c]	Phenylpropanoid biosynthesis	0	0	1.11.1.7;21
g2125	Donor:hydrogen-peroxide oxidoreductase	sinoh[e] -> syrlig[e]	Phenylpropanoid biosynthesis	0	0	1.11.1.7;21
g2126	Donor:hydrogen-peroxide oxidoreductase	sinoh[c] -> syrlig[c]	Phenylpropanoid biosynthesis	0	0	1.11.1.7;21
g2127	dihydroflavonol,2-oxoglutarate:oxygen oxidoreductase	pinbk[c] + akg[c] + o2[c] -> gagin[c] + succ[c] + co2[c] + h2o[c]	Flavonoid biosynthesis	0	0	1.14.11.23
g2128	dihydroflavonol,2-oxoglutarate:oxygen oxidoreductase	dikaf[c] + akg[c] + o2[c] -> kaeol[c] + succ[c] + co2[c] + h2o[c]	Flavonoid biosynthesis	0	0	1.14.11.23
g2129	dihydroflavonol,2-oxoglutarate:oxygen oxidoreductase	taxi[c] + akg[c] + o2[c] -> quetin[c] + succ[c] + co2[c] + h2o[c]	Flavonoid biosynthesis	0	0	1.14.11.23
g2130	dihydroflavonol,2-oxoglutarate:oxygen oxidoreductase	dimyc[c] + akg[c] + o2[c] -> mytin[c] + succ[c] + co2[c] + h2o[c]	Flavonoid biosynthesis	0	0	1.14.11.23
g2131	flavanone,2-oxoglutarate:oxygen oxidoreductase (3-hydroxylating)	pincb[c] + akg[c] + o2[c] -> pinbk[c] + succ[c] + co2[c]	Flavonoid biosynthesis	0	0	1.14.11.9
g2132	flavanone,2-oxoglutarate:oxygen oxidoreductase (3-hydroxylating)	liqrg[c] + akg[c] + o2[c] -> gazol[c] + succ[c] + co2[c]	Flavonoid biosynthesis	0	0	1.14.11.9
g2133	flavanone,2-oxoglutarate:oxygen oxidoreductase (3-hydroxylating)	butin[c] + akg[c] + o2[c] -> fustin[c] + succ[c] + co2[c]	Flavonoid biosynthesis	0	0	1.14.11.9
g2134	flavanone,2-oxoglutarate:oxygen oxidoreductase (3-hydroxylating)	nari[c] + akg[c] + o2[c] -> dikaf[c] + succ[c] + co2[c]	Flavonoid biosynthesis	0	0	1.14.11.9
g2135	flavanone,2-oxoglutarate:oxygen oxidoreductase (3-hydroxylating)	eri[c] + akg[c] + o2[c] -> taxi[c] + succ[c] + co2[c]	Flavonoid biosynthesis	0	0	1.14.11.9
g2136	flavanone,2-oxoglutarate:oxygen oxidoreductase (3-hydroxylating)	penfla[c] + akg[c] + o2[c] -> dimyc[c] + succ[c] + co2[c]	Flavonoid biosynthesis	0	0	1.14.11.9
g2137	trans-cinnamate,NADPH:oxygen oxidoreductase (4-hydroxylating)	cinnm[c] + o2[c] + nadph[c] + h[c] -> couma[c] + nadp[c] + h2o[c]	Phenylpropanoid biosynthesis	0	0	1.14.13.11
g2138	trans-cinnamate,NADPH:oxygen oxidoreductase (5-hydroxylating)	cincoa[c] + o2[c] + nadph[c] + h[c] -> 4cmcoa[c] + nadp[c] + h2o[c]	Phenylpropanoid biosynthesis	1.12464e-26	0	1.14.13.11
g2139	trans-5-O-(4-coumaroyl)-D-shikimate,NADPH:oxygen oxidoreductase (3'-hydorxylating)	cousme[c] + o2[c] + nadph[c] + h[c] -> cafsme[c] + nadp[c] + h2o[c]	Phenylpropanoid biosynthesis	0	0	1.14.13.36
g2140	trans-5-O-(4-coumaroyl)-D-quinate,NADPH:oxygen oxidoreductase (3'-hydorxylating)	couqt[c] + o2[c] + nadph[c] + h[c] -> cafqt[c] + nadp[c] + h2o[c]	Phenylpropanoid biosynthesis	0	0	1.14.13.36
g2141	naringenin,NADPH:oxygen oxidoreductase (3'-hydroxylating)	nari[c] + nadph[c] + h[c] + o2[c] -> eri[c] + nadp[c] + h2o[c]	Flavonoid biosynthesis	0	0	1.14.13.88
g2142	apigenin,NADPH:oxygen oxidoreductase (3'-hydroxylating)	apinin[c] + nadph[c] + h[c] + o2[c] -> lutlin[c] + nadp[c] + h2o[c]	Flavonoid biosynthesis	0	0	1.14.13.88
g2143	eriodictyol,NADPH:oxygen oxidoreductase	eri[c] + nadph[c] + h[c] + o2[c] -> penfla[c] + nadp[c] + h2o[c]	Flavonoid biosynthesis	0	0	1.14.13.88
g2144	luteolin,NADPH:oxygen oxidoreductase	lutlin[c] + nadph[c] + h[c] + o2[c] -> tritin[c] + nadp[c] + h2o[c]	Flavonoid biosynthesis	0	0	1.14.13.88
g2145	dihydrokaempferol,NADPH:oxygen oxidoreductase (3'-hydroxylating)	dikaf[c] + nadph[c] + h[c] + o2[c] -> taxi[c] + nadp[c] + h2o[c]	Flavonoid biosynthesis	0	0	1.14.13.88
g2146	taxifolin,NADPH:oxygen oxidoreductase	taxi[c] + nadph[c] + h[c] + o2[c] -> dimyc[c] + nadp[c] + h2o[c]	Flavonoid biosynthesis	0	0	1.14.13.88
g2147	kaempferol,NADPH:oxygen oxidoreductase (3'-hydroxylating)	kaeol[c] + nadph[c] + h[c] + o2[c] -> quetin[c] + nadp[c] + h2o[c]	Flavonoid biosynthesis	0	0	1.14.13.88
g2148	quercetin,NADPH:oxygen oxidoreductase	quetin[c] + nadph[c] + h[c] + o2[c] -> mytin[c] + nadp[c] + h2o[c]	Flavonoid biosynthesis	0	0	1.14.13.88
g2149	cinnamoyl-CoA reductase	cindy[c] + coa[c] + nadp[c] <=> cincoa[c] + nadph[c] + h[c]	Phenylpropanoid biosynthesis	0	0	1.2.1.44
g2150	4-Hydroxycinnamyl aldehyde:NADP+ oxidoreductase (CoA-hydroxycinnamoylating)	4cmcoa[c] + nadph[c] + h[c] -> coudy[c] + coa[c] + nadp[c]	Phenylpropanoid biosynthesis	0	0	1.2.1.44
g2151	Caffeic aldehyde:NADP+ oxidoreductase (CoA-caffeoylating)	caffcoa[c] + nadph[c] + h[c] -> cafdy[c] + coa[c] + nadp[c]	Phenylpropanoid biosynthesis	0	0	1.2.1.44
g2152	Coniferyl aldehyde:NADP+ oxidoreductase (CoA-feruloylating)	fercoa[c] + nadph[c] + h[c] -> conidy[c] + coa[c] + nadp[c]	Phenylpropanoid biosynthesis	0	0	1.2.1.44
g2153	cinnamaldehyde:NADP+ oxidoreductase (CoA-cinnamoylating)	hdfercoa[c] + nadph[c] + h[c] -> hdconidy[c] + coa[c] + nadp[c]	Phenylpropanoid biosynthesis	0	0	1.2.1.44
g2154	sinapoyl aldehyde:NADP+ oxidoreductase (CoA-sinapoylating)	sincoa[c] + nadph[c] + h[c] -> sindy[c] + coa[c] + nadp[c]	Phenylpropanoid biosynthesis	0	0	1.2.1.44
g2155	Coniferyl aldehyde:NAD oxidoreductase	conidy[c] + h2o[c] + nad[c] -> fer[c] + nadh[c] + h[c]	Phenylpropanoid biosynthesis	0	0	1.2.1.68
g2156	sinapoyl aldehyde:NAD oxidoreductase	sindy[c] + nad[c] + h2o[c] -> sin[c] + nadh[c] + h[c]	Phenylpropanoid biosynthesis	0	0	1.2.1.68
g2157	flavan-3-ol:NADP+ oxidoreductase	pegdin[c] + 2 nadph[c] + h[c] -> efzin[c] + 2 nadp[c]	Flavonoid biosynthesis	0	0	1.3.1.77
g2158	flavan-3-ol:NADP+ oxidoreductase	cydin[c] + 2 nadph[c] + h[c] -> ecain[c] + 2 nadp[c]	Flavonoid biosynthesis	0	0	1.3.1.77
g2159	flavan-3-ol:NADP+ oxidoreductase	dedin[c] + 2 nadph[c] + h[c] -> elloin[c] + 2 nadp[c]	Flavonoid biosynthesis	0	0	1.3.1.77
g2160	S-Adenosyl-L-methionine:caffeoyl-CoA 3-O-methyltransferase	sam[c] + caffcoa[c] -> sah[c] + fercoa[c]	Phenylpropanoid biosynthesis	0	0	2.1.1.104
g2161	S-adenosyl-L-methionine:caffeoyl-CoA 3-O-methyltransferase	hdfercoa[c] + sam[c] -> sincoa[c] + sah[c]	Phenylpropanoid biosynthesis	0	0	2.1.1.104
g2162	S-Adenosyl-L-methionine:3,4-dihydroxy-trans-cinnamate 3-O-methyltransferase	sam[c] + caff[c] -> sah[c] + fer[c]	Phenylpropanoid biosynthesis	0	0	2.1.1.68
g2163	caffeic aldehyde:3,4-dihydroxy-trans-cinnamate 3-O-methyltransferase	cafdy[c] + sam[c] -> conidy[c] + sah[c]	Phenylpropanoid biosynthesis	0	0	2.1.1.68
g2164	S-adenosyl-L-methionine:3,4-dihydroxy-trans-cinnamate 3-O-methyltransferase	cafoh[c] + sam[c] -> conioh[c] + sah[c]	Phenylpropanoid biosynthesis	0	0	2.1.1.68
g2165	S-Adenosyl-L-methionine:3,4-dihydroxy-trans-cinnamate 3-O-methyltransferase	sam[c] + hdfer[c] -> sah[c] + sin[c]	Phenylpropanoid biosynthesis	0	0	2.1.1.68
g2166	S-adenosyl-L-methionine:3,4-dihydroxy-trans-cinnamate 3-O-methyltransferase	hdconidy[c] + sam[c] -> sindy[c] + sah[c]	Phenylpropanoid biosynthesis	0	0	2.1.1.68
g2167	S-adenosyl-L-methionine:3,4-dihydroxy-trans-cinnamate 3-O-methyltransferase	hdconioh[c] + sam[c] -> sinoh[c] + sah[c]	Phenylpropanoid biosynthesis	0	0	2.1.1.68
g2168	4-Coumaroyl-CoA:shikimate O-(hydroxycinnamoyl)transferase	4cmcoa[c] + sme[c] -> coa[c] + cousme[c]	Phenylpropanoid biosynthesis	0	0	2.3.1.133
g2169	5-O-caffeoylshikimic acid:shikimate hydroxycinnamoyltransferase	cafsme[c] + coa[c] -> caffcoa[c] + sme[c]	Phenylpropanoid biosynthesis	0	0	2.3.1.133
g2170	p-coumaroyl-CoA:quinate hydroxycinnamoyltransferase	4cmcoa[c] + qt[c] -> coa[c] + couqt[c]	Phenylpropanoid biosynthesis	0	0	2.3.1.133
g2171	Caffeoyl-CoA:quinate O-(3,4-dihydroxycinnamoyl)transferase	coa[c] + cafqt[c] -> caffcoa[c] + qt[c]	Phenylpropanoid biosynthesis	0	0	2.3.1.133
g2172	malonyl-CoA:4-coumaroyl-CoA malonyltransferase (cyclizing, reducing)	4cmcoa[c] + 3 malcoa[c] + nadph[c] + h[c] -> litig[c] + 4 coa[c] + 3 co2[c] + nadp[c] + h2o[c]	Flavonoid biosynthesis	0	0	2.3.1.170
g2174	malonyl-CoA:cinnamoyl-CoA malonyltransferase (cyclizing)	cincoa[c] + 3 malcoa[c] -> pinchal[c] + 4 coa[c] + 3 co2[c]	Flavonoid biosynthesis	0	0	2.3.1.74
g2175	Malonyl-CoA:4-Coumaroyl-CoA malonyltransferase(cyclizing)	4cmcoa[c] + 3 malcoa[c] -> narchal[c] + 4 coa[c] + 3 co2[c]	Flavonoid biosynthesis	0	0	2.3.1.74
g2176	malonyl-CoA:caffeoyl-CoA malonyltransferase (cyclizing)	caffcoa[c] + 3 malcoa[c] -> erichal[c] + 4 coa[c] + 3 co2[c]	Flavonoid biosynthesis	0	0	2.3.1.74
g2177	malonyl-CoA:feruloyl-CoA malonyltransferase (cyclizing)	fercoa[c] + 3 malcoa[c] -> hoerichal[c] + 4 coa[c] + 3 co2[c]	Flavonoid biosynthesis	0	0	2.3.1.74
g2178	4-Hydroxycinnamyl alcohol 4-D-glucoside beta-D-glucosidase	hdcinohg[c] + h2o[c] -> couoh[c] + dglc[c]	Phenylpropanoid biosynthesis	0	0	3.2.1.126
g2179	Coniferin beta-D-glucosidase	coni[c] + h2o[c] -> conioh[c] + dglc[c]	Phenylpropanoid biosynthesis	0	0	3.2.1.126
g2180	Syringin beta-D-glucosidase	syr[c] + h2o[c] -> sinoh[c] + dglc[c]	Phenylpropanoid biosynthesis	0	0	3.2.1.126
g2181	beta-D-Glucosyl-2-coumarinate glucohydrolase	bdg2hc[c] + h2o[c] -> 2coum[c] + dglc[c]	Phenylpropanoid biosynthesis	0	0	3.2.1.21
g2182	L-phenylalanine ammonia-lyase (trans-cinnamate-forming)	phe[c] -> cinnm[c] + nh3[c]	Phenylpropanoid biosynthesis	0	0	4.3.1.24;25
g2183	L-phenylalanine ammonia-lyase (trans-cinnamate-forming)	phe[m] -> cinnm[m] + nh3[m]	Phenylpropanoid biosynthesis	0	0	4.3.1.24;25
g2184	L-phenylalanine ammonia-lyase (trans-cinnamate-forming)	phe[p] -> cinnm[p] + nh3[p]	Phenylpropanoid biosynthesis	0	0	4.3.1.24;25
g2185	L-tyrosine ammonia-lyase (trans-p-hydroxycinnamate-forming)	tyr[c] -> couma[c] + nh3[c]	Phenylpropanoid biosynthesis	0.00734672	0.0199044	4.3.1.25
g2186	trans-Cinnamate:CoA ligase (AMP-forming)	atp[c] + cinnm[c] + coa[c] -> amp[c] + ppi[c] + cincoa[c]	Phenylpropanoid biosynthesis	1.12464e-26	0	6.2.1.12
g2187	trans-Cinnamate:CoA ligase (AMP-forming)	atp[m] + cinnm[m] + coa[m] -> amp[m] + ppi[m] + cincoa[m]	Phenylpropanoid biosynthesis	0	0	6.2.1.12
g2188	4-Coumarate:CoA ligase (AMP-forming)	atp[c] + couma[c] + coa[c] -> amp[c] + ppi[c] + 4cmcoa[c]	Phenylpropanoid biosynthesis	0.00734672	0.0199044	6.2.1.12
g2189	4-Coumarate:CoA ligase (AMP-forming)	atp[m] + couma[m] + coa[m] -> amp[m] + ppi[m] + 4cmcoa[m]	Phenylpropanoid biosynthesis	0	0	6.2.1.12
g2190	Caffeate:CoA ligase (AMP-forming)	atp[c] + caff[c] + coa[c] -> amp[c] + ppi[c] + caffcoa[c]	Phenylpropanoid biosynthesis	0	0	6.2.1.12
g2191	Caffeate:CoA ligase (AMP-forming)	atp[m] + caff[m] + coa[m] -> amp[m] + ppi[m] + caffcoa[m]	Phenylpropanoid biosynthesis	0	0	6.2.1.12
g2192	Ferulate:CoA ligase (AMP-forming)	atp[c] + fer[c] + coa[c] -> amp[c] + ppi[c] + fercoa[c]	Phenylpropanoid biosynthesis	0	0	6.2.1.12
g2193	Ferulate:CoA ligase (AMP-forming)	atp[m] + fer[m] + coa[m] -> amp[m] + ppi[m] + fercoa[m]	Phenylpropanoid biosynthesis	0	0	6.2.1.12
g2194	4-coumarate:CoA ligase (AMP-forming)	hdfer[c] + atp[c] + coa[c] -> hdfercoa[c] + amp[c] + ppi[c]	Phenylpropanoid biosynthesis	0	0	6.2.1.12
g2195	4-coumarate:CoA ligase (AMP-forming)	hdfer[m] + atp[m] + coa[m] -> hdfercoa[m] + amp[m] + ppi[m]	Phenylpropanoid biosynthesis	0	0	6.2.1.12
g2196	Sinapate:CoA ligase (AMP-forming)	atp[c] + sin[c] + coa[c] -> amp[c] + ppi[c] + sincoa[c]	Phenylpropanoid biosynthesis	0	0	6.2.1.12
g2197	Sinapate:CoA ligase (AMP-forming)	atp[m] + sin[m] + coa[m] -> amp[m] + ppi[m] + sincoa[m]	Phenylpropanoid biosynthesis	0	0	6.2.1.12
g2198	ferulate-5-hydroxylase	fer[e] + nadph[e] + h[e] + o2[e] -> hdfer[e] + nadp[e] + h2o[e]	Phenylpropanoid biosynthesis	0	0	F5H
g2199	ferulate-5-hydroxylase	fer[c] + nadph[c] + h[c] + o2[c] -> hdfer[c] + nadp[c] + h2o[c]	Phenylpropanoid biosynthesis	0	0	F5H
g2200	ferulate-5-hydroxylase	conidy[e] + nadph[e] + h[e] + o2[e] -> hdconidy[e] + nadp[e] + h2o[e]	Phenylpropanoid biosynthesis	0	0	F5H
g2201	ferulate-5-hydroxylase	conidy[c] + nadph[c] + h[c] + o2[c] -> hdconidy[c] + nadp[c] + h2o[c]	Phenylpropanoid biosynthesis	0	0	F5H
g2202	ferulate-5-hydroxylase	conioh[e] + nadph[e] + h[e] + o2[e] -> hdconioh[e] + nadp[e] + h2o[e]	Phenylpropanoid biosynthesis	0	0	F5H
g2203	ferulate-5-hydroxylase	conioh[c] + nadph[c] + h[c] + o2[c] -> hdconioh[c] + nadp[c] + h2o[c]	Phenylpropanoid biosynthesis	0	0	F5H
g2206	TPP-dependent enzymatic reaction	hethpp[c] -> acal[c] + thdp[c]	CM:Glycolysis / Gluconeogenesis	0	0	4.1.1.1
g2207	beta-D-Glucose:NAD+ 1-oxoreductase	dglc[c] + nad[c] <=> g15l[c] + nadh[c] + h[c]	CM:Pentose phosphate pathway	1000	1000	1.1.1.47
g2208	beta-D-Glucose:NADP+ 1-oxoreductase	dglc[c] + nadp[c] <=> g15l[c] + nadph[c] + h[c]	CM:Pentose phosphate pathway	-1000	-1000	1.1.1.47
g2209	2-deoxy-D-ribose-5-phosphate acetaldehyde-lyase (D-glyceraldehyde-3-phosphate-forming)	dxr5p[c] <=> t3p1[c] + acal[c]	CM:Pentose phosphate pathway	0	0	4.1.2.4
g2210	ribokinase	dxr5p[c] + adp[c] <=> dxri[c] + atp[c]	CM:Pentose phosphate pathway	0	0	2.7.1.15
g2211	ATP:D-ribose 5-phosphotransferase	atp[c] + rib[c] -> adp[c] + r5p[c]	CM:Pentose phosphate pathway	0	0	2.7.1.15
g2212	Pectin pectylhydrolase	Pectin[c] + h2o[c] -> meth[c] + ptate[c]	CM:Pentose phosphate pathway	0	0	3.1.1.11
g2213	(1->4)-alpha-D-galacturonan reducing-end-disaccharide-lyase	ptate[e] <=> dxglenga[e] + ptate[e]	CM:Pentose phosphate pathway	0	0	4.2.2.2
g2214	Poly(1,4-alpha-D-galacturonate) glycanohydrolase	ptate[c] + h2o[c] -> digalunt[c] + ptate[c]	CM:Pentose phosphate pathway	0	0	3.2.1.15
g2215	galacturan 1,4-alpha-galacturonidase	digalunt[c] + h2o[c] -> 2 galunt[c]	CM:Pentose phosphate pathway	0	0	3.2.1.67
g2216	L-galactonate:NADP+ oxidoreductase	galctnl[c] + nadp[c] <=> galunt[c] + nadph[c] + h[c]	CM:Pentose phosphate pathway	0	0	1.1.1.365
g2217	L-galactonate hydro-lyase (2-dehydro-3-deoxy-L-galactonate-forming)	galctnl[c] -> dygalctnl[c] + h2o[c]	CM:Pentose phosphate pathway	0	0	4.2.1.146
g2218	2-dehydro-3-deoxy-L-galactonate L-glyceraldehyde-lyase (pyruvate-forming)	dygalctnl[c] <=> pyr[c] + Lglyald[c]	CM:Pentose phosphate pathway	0	0	4.1.2.54
g2219	glycerol:NADP+ oxidoreductase (D/L-glyceraldehyde-forming)	Lglyald[c] + nadph[c] + h[c] -> gl[c] + nadp[c]	CM:Pentose phosphate pathway	0	0	1.1.1.372
g2220	2-Dehydro-3-deoxy-D-gluconate:NAD+ 5-oxidoreductase	2ddglcn[c] + nad[c] <=> 46dh25dohxn[c] + nadh[c] + h[c]	CM:Pentose phosphate pathway	0	0	1.1.1.125;127
g2221	L-gulonate:NADP+ 6-oxidoreductase	gulnl[c] + nadp[c] <=> glcurn[c] + nadph[c] + h[c]	CM:Pentose phosphate pathway	0	0	1.1.1.2
g2222	D-xylose:NADP+ 1-oxidoreductase	xyl[c] + nadp[c] <=> xlylac[c] + nadph[c] + h[c]	CM:Pentose phosphate pathway	0	0	1.1.1.179
g2223	D-arabinitol:NAD+ 2-oxidoreductase (D-ribulose-forming)	aol[c] + nad[c] <=> rl[c] + nadh[c] + h[c]	CM:Pentose phosphate pathway	0	0	1.1.1.250;287
g2224	D-arabinitol:NAD+ 2-oxidoreductase (D-ribulose-forming)	aol[m] + nad[m] <=> rl[m] + nadh[m] + h[m]	CM:Pentose phosphate pathway	0	0	1.1.1.250
g2225	ATP:L-ribulose 5-phosphotransferase	atp[c] + rl[c] -> adp[c] + rl5p[c] + h[c]	CM:Pentose and glucuronate interconversions	0	0	2.7.1.16
g2226	D-glucitol:NADP+ oxidoreductase	sot[c] + nadp[c] <=> sor[c] + nadph[c] + h[c]	CM:Fructose and mannose metabolism	0	0	1.1.1.289
g2228	D-Mannitol:NAD+ 2-oxidoreductase	mnt[c] + nad[c] <=> dfru[c] + nadh[c] + h[c]	CM:Fructose and mannose metabolism	-0.045672	-0.0430978	1.1.1.11
g2229	D-allose-6-phosphate aldose-ketose-isomerase	all6p[c] <=> allul6p[c]	CM:Fructose and mannose metabolism	0	0	5.3.1.6
g2230	ATP:D-glyceraldehyde 3-phosphotransferase	atp[c] + glyal[c] -> adp[c] + t3p1[c]	CM:Fructose and mannose metabolism	0	998.322	2.7.1.28
g2231	L-rhamnofuranose:NAD+ 1-oxidoreductase	lrhfu[c] + nad[c] <=> lrh14lac[c] + nadh[c] + h[c]	CM:Fructose and mannose metabolism	0	0	1.1.1.173
g2232	L-rhamno-1,4-lactone lactonohydrolase	lrh14lac[c] + h2o[c] -> lrhn[c]	CM:Fructose and mannose metabolism	0	0	3.1.1.65
g2233	L-Rhamnonate hydro-lyase	lrhn[c] -> 23dxrn[c] + h2o[c]	CM:Fructose and mannose metabolism	0	0	4.2.1.90
g2234	2-dehydro-3-deoxy-L-rhamnonate (S)-lactaldehyde lyase (pyruvate-forming)	23dxrn[c] <=> lald[c] + pyr[c]	CM:Fructose and mannose metabolism	0	0	4.1.2.53
g2235	ATP:D-fructose 1-phosphotransferase	atp[c] + dfru[c] -> adp[c] + f1p[c]	CM:Fructose and mannose metabolism	0	0	2.7.1.3
g2237	alpha,alpha-Trehalose-6-phosphate phosphoglucohydrolase	h2o[c] + tre6p[c] -> dglc[c] + dg6p[c]	CM:Starch and sucrose metabolism	0	0	3.2.1.93
g2238	(R)-lactate hydro-lyase	mgxl[c] + h2o[c] -> lac[c]	CM:Pyruvate metabolism	0	0.00674587	4.2.1.130
g2243	ATP:(R)-glycerate 2-phosphotransferase	g[c] + atp[c] -> 2pg[c] + adp[c]	CM:Glyoxylate and dicarboxylate metabolism	0	0	2.7.1.165
g2244	D-Glycerate:NADP+ 2-oxidoreductase	g[c] + nadp[c] <=> 3hpyr[c] + nadph[c] + h[c]	CM:Glyoxylate and dicarboxylate metabolism	1.67736	1.67825	1.1.1.79;81
g2245	D-Glycerate:NADP+ 2-oxidoreductase	g[p] + nadp[p] <=> 3hpyr[p] + nadph[p] + h[p]	CM:Glyoxylate and dicarboxylate metabolism	0	0	1.1.1.79;81
g2246	L-glutamate:ferredoxin oxidoreductase (transaminating)	gln[c] + akg[c] + 2 fdxrd[c] + 2 h[c] -> 2 glu[c] + 2 fdxox[c]	CM:Glyoxylate and dicarboxylate metabolism	0	0	1.4.7.1
g2247	4-hydroxy-2-oxoglutarate glyoxylate-lyase (pyruvate-forming)	4h2oglt[c] <=> pyr[c] + glx[c]	CM:Glyoxylate and dicarboxylate metabolism	0	0	4.1.3.16
g2248	3-hydroxyisobutyryl-CoA hydrolase	3hpicoa[m] + h2o[m] -> 3hpp[m] + coa[m]	CM:Propanoate metabolism	0	0	3.1.2.4
g2249	3-Hydroxypropionyl-CoA hydro-lyase	3hpicoa[m] <=> peylcoa[m] + h2o[m]	CM:Propanoate metabolism	0	0	4.2.1.17
g2250	propanoyl-CoA:electron-transfer flavoprotein 2,3-oxidoreductase	ppacoa[m] + fad[m] <=> fadh2[m] + peylcoa[m]	CM:Propanoate metabolism	0	0	1.3.8.7
g2251	ATP:propanoate phosphotransferase	atp[c] + ppa[c] <=> adp[c] + ppap[c]	CM:Propanoate metabolism	0	0	2.7.2.1
g2252	Butanoate:CoA ligase (AMP-forming)	atp[m] + c40[m] + coa[m] -> amp[m] + ppi[m] + c40coa[m]	CM:Butanoate metabolism	0	0	6.2.1.2
g2253	butanoyl-CoA:acetate CoA-transferase	c40coa[m] + ac[m] -> c40[m] + accoa[m]	CM:Butanoate metabolism	0	0	2.8.3.8
g2254	(S)-3-hydroxybutanoyl-CoA hydro-lyase	s3hbcoa[m] <=> c4dcoa[m] + h2o[m]	CM:Butanoate metabolism	0	0	4.2.1.17
g2255	(S)-3-Hydroxybutanoyl-CoA:NADP+ oxidoreductase	aaccoa[m] + nadph[m] + h[m] -> c4hcoa[m] + nadp[m]	CM:Butanoate metabolism	0	0	1.1.1.157
g2258	1-Phosphatidyl-1D-myo-inositol-4,5-bisphosphate inositoltrisphosphohydrolase	d45pi[n] + h2o[n] -> tpi[n] + 12dsngol[n]	CM:Inositol phosphate metabolism	0	0	3.1.4.11
g2259	1-Phosphatidyl-1D-myo-inositol-4,5-bisphosphate inositoltrisphosphohydrolase	d45pi[c] + h2o[c] -> tpi[c] + 12dsngol[c]	CM:Inositol phosphate metabolism	0	0	3.1.4.11
g2260	1-Phosphatidyl-1D-myo-inositol 3-phosphate 3-phosphohydrolase	pinsp[c] + h2o[c] -> pins[c] + pi[c]	CM:Inositol phosphate metabolism	0	0	3.1.3.64
g2261	ATP:1D-myo-inositol-1,4,5-trisphosphate 6-phosphotransferase	atp[c] + tpi[c] -> adp[c] + mi1456p[c]	CM:Inositol phosphate metabolism	0	0	2.1.7.151
g2262	ATP:1D-myo-inositol-1,4,5,6-tetrakisphosphate 3-phosphotransferase	atp[c] + mi1456p[c] -> adp[c] + mi13456p[c]	CM:Inositol phosphate metabolism	0	0	2.1.7.151
g2263	D-myo-Inositol-1,3-bisphosphate 3-phosphohydrolase	mi13p[n] + h2o[n] -> mi1p_D[n] + pi[n]	CM:Inositol phosphate metabolism	0	0	3.1.3.64
g2264	ATP:1D-myo-inositol 1,3,4,5,6-pentakisphosphate 2-phosphotransferase	mi13456p[n] + atp[n] -> minohp[n] + adp[n]	CM:Inositol phosphate metabolism	0	0	2.7.1.158
g2265	sedoheptulose 1,7-bisphosphate D-glyceraldehyde-3-phosphate-lyase	t3p2[c] + e4p[c] -> s17bp[c]	EM:Carbon fixation in photosynthetic organisms	0	0	4.1.2.13
g2266	Sedoheptulose 1,7-bisphosphate 1-phosphohydrolase	s17bp[m] + h2o[m] -> s7p[m] + pi[m]	EM:Carbon fixation in photosynthetic organisms	0	0	3.1.3.37
g2267	Nitrile aminohydrolase	nitr[c] + 2 h2o[c] <=> carbo[c] + nh3[c]	EM:Nitrogen metabolism	0	0	3.5.5.1
g2268	carbamate hydro-lyase	cyan[c] + h[c] + hco3[c] -> co2[c] + cbm[c]	EM:Nitrogen metabolism	0	0	4.2.1.104
g2269	Carbon-dioxide:ammonia ligase (ADP-forming,carbamate-phosphorylating)	2 atp[p] + nh3[p] + co2[p] + h2o[p] <=> 2 adp[p] + pi[p] + cap[p]	EM:Nitrogen metabolism	0	0	6.3.4.16
g2270	Carbon-dioxide:ammonia ligase (ADP-forming,carbamate-phosphorylating)	2 atp[c] + nh3[c] + co2[c] + h2o[c] <=> 2 adp[c] + pi[c] + cap[c]	EM:Nitrogen metabolism	0.0029755	0.00280779	6.3.4.16
g2271	Carbon-dioxide:ammonia ligase (ADP-forming,carbamate-phosphorylating)	2 atp[m] + nh3[m] + co2[m] + h2o[m] <=> 2 adp[m] + pi[m] + cap[m]	EM:Nitrogen metabolism	1.91443	1.89151	6.3.4.16
g2272	nitrate permease	hno2[e] <=> hno2[c]	Transport, plasma membrane	0	0	2.A.1.8.5
g2273	thiosulfate:cyanide sulfurtranserase	tsulf[m] + cya[m] -> slfi[m] + tcynt[m]	EM:Sulfur metabolism	0	0	2.8.1.1
g2274	(3R)-3-Hydroxybutanoyl-[acyl-carrier-protein] hydro-lyase	3hbutacp[c] -> but2eacp[c] + h2o[c]	LM:Fatty acid biosynthesis	0	0	2.3.1.86
g2275	butyryl-[acp]:NADP+ trans-2-oxidoreductase	but2eacp[c] + nadph[c] + h[c] -> c40acp[c] + nadp[c]	LM:Fatty acid biosynthesis	0	0	2.3.1.86
g2276	Acyl-CoA:acetyl-CoA C-acyltransferase	acoa[m] + accoa[m] -> coa[m] + 3oxcoa[m]	LM:Fatty acid biosynthesis	0	0	2.3.1.16
g2280	tetradecenoyl-[ACP] hydrolase	h2o[c] + c141acp[c] <=> h[c] + acp[c] + c141[c]	LM:Fatty acid biosynthesis	0	0	3.1.2.14
g2281	tetradecenoate transporter	c141[e] <=> c141[c]	Transport, peroxisomal membrane	0	0
g2282	Eicosanoyl-CoA hydrolase	h2o[c] + c200coa[c] -> h[c] + coa[c] + c200[c]	LM:Fatty acid elongation	0	0	3.1.2.2
g2283	fatty acid elongase	malcoa[p] + c180coa[p] + h[p] -> coa[p] + c20ocoa[p] + co2[p]	LM:Fatty acid elongation	0	0	2.3.1.199
g2284	very-long-chain 3-oxoacyl-CoA reductase	c20ocoa[c] + nadph[c] + h[c] <=> c20hcoa[c] + nadp[c]	LM:Fatty acid elongation	0	0	1.1.1.330
g2285	very-long-chain (3R)-3-hydroxyacyl-[acyl-carrier protein] dehydratase	c20hcoa[c] <=> c20dcoa[c] + h2o[c]	LM:Fatty acid elongation	0	0	4.2.1.134
g2286	very-long-chain enoyl-CoA reductase	c20dcoa[c] + nadph[c] + h[c] <=> c200coa[c] + nadp[c]	LM:Fatty acid elongation	0	0	1.3.1.93
g2287	Long-chain acyl-CoA synthetase	atp[m] + coa[m] + c200[m] -> h[m] + amp[m] + ppi[m] + c200coa[m]	LM:Fatty acid metabolism	0	0	6.2.1.3
g2288	Long-chain acyl-CoA synthetase	atp[c] + coa[c] + c200[c] -> h[c] + amp[c] + ppi[c] + c200coa[c]	LM:Fatty acid metabolism	0	0	6.2.1.3
g2289	Carnitine O-acetyltransferase	c200coa[c] + car[c] <=> coa[c] + c200car[c]	OT:Cellular Processes:Peroxisome:Carnitine shuttle	0	0	2.3.1.7
g2290	acoa dehydrogenase	h[c] + fad[c] + c200coa[c] -> fadh2[c] + c20dcoa[c]	LM:Mitochondrial beta oxidation (even)	0	0	1.3.99.3
g2291	acoa dehydrogenase	h[m] + fad[m] + c200coa[m] -> fadh2[m] + c20dcoa[m]	LM:Mitochondrial beta oxidation (even)	0	0	1.3.99.3
g2292	3-hydroxyacyl-CoA dehydrogenase	nad[c] + c20hcoa[c] -> h[c] + nadh[c] + c20ocoa[c]	LM:Fatty acid metabolism	0	0	1.1.1.35
g2293	3-hydroxyacyl-CoA dehydrogenase	nad[p] + c20hcoa[p] -> h[p] + nadh[p] + c20ocoa[p]	LM:Fatty acid metabolism	0	0	1.1.1.35
g2294	3-hydroxyacoa dehydrogenase	nad[m] + c20hcoa[m] -> h[m] + nadh[m] + c20ocoa[m]	LM:Fatty acid metabolism	0	0	1.1.1.35
g2295	acetyl-CoA C-acyltransferase	coa[m] + c20ocoa[m] -> accoa[m] + c180coa[m]	LM:Fatty acid metabolism	0	0	2.3.1.16
g2296	c200 transporter	c200[c] <=> c200[e]	Cytoplasm membrane transport	0	0	4.C.1.1.5
g2297	delta 9 desaturase	c200coa[r] + o2[r] + nadph[r] + h[r] -> c201coa[r] + 2 h2o[r] + nadp[r]	LM:Biosynthesis of unsaturated fatty acids	0	0	1.14.19.1
g2298	delta 9 desaturase	c200coa[c] + o2[c] + nadph[c] + h[c] -> c201coa[c] + 2 h2o[c] + nadp[c]	LM:Biosynthesis of unsaturated fatty acids	0	0	1.14.19.1
g2299	delta 9 desaturase	c200coa[m] + o2[m] + nadph[m] + h[m] -> c201coa[m] + 2 h2o[m] + nadp[m]	LM:Biosynthesis of unsaturated fatty acids	0	0	1.14.19.1
g2300	choloyl-CoA hydrolase	c201coa[c] + h2o[c] -> c201[c] + coa[c]	LM:Fatty acid elongation	0	0	3.1.2.2
g2301	c201 transporter	c201[c] <=> c201[e]	Cytoplasm membrane transport	0	0	4.C.1.1.5
g2302	fatty acid elongase	malcoa[p] + c182coa[p] + h[p] -> coa[p] + c202ocoa[p] + co2[p]	LM:Fatty acid elongation	0	0	2.3.1.199
g2303	very-long-chain 3-oxoacyl-CoA reductase	c202ocoa[c] + nadph[c] + h[c] <=> c202hcoa[c] + nadp[c]	LM:Fatty acid elongation	0	0	1.1.1.330
g2304	very-long-chain (3R)-3-hydroxyacyl-[acyl-carrier protein] dehydratase	c202hcoa[c] <=> c202dcoa[c] + h2o[c]	LM:Fatty acid elongation	0	0	4.2.1.134
g2305	very-long-chain enoyl-CoA reductase	c202dcoa[c] + nadph[c] + h[c] <=> c202coa[c] + nadp[c]	LM:Fatty acid elongation	0	0	1.3.1.93
g2306	choloyl-CoA hydrolase	c202coa[c] + h2o[c] -> c202[c] + coa[c]	LM:Fatty acid elongation	0	0	3.1.2.2
[truncated: 257 more rows]
